# Supplementary material for: Methyltransferase MGMT upregulation drives metastasis by activating epithelial-mesenchymal transition in KRAS mutant colon cancer
Source: Cell Death Dis. 2026 May 16;17(1):628. doi: 10.1038/s41419-026-08858-z (PMC13346676; doi:10.1038/s41419-026-08858-z)
Supplement: Supplementary file 4 — Dataset 1 [file 41419_2026_8858_MOESM4_ESM.xlsx]

## Sheet: Sheet1
Supplementary data 1: HA-MGMT Immunoprecipitation-Mass Spectrometry targets from two independent experiments
Protein FDR Confidence: High (1% False Discovery Rate), Medium (5% False Discovery Rate), or Low (>5% False Discovery Rate).
Sequence coverage [%]: The proportion of identified amino acids to the total number of amino acids of the protein ranked first in the highest scoring protein IDs in the proteome.
Mol. weight [kDa]: The theoretical molecular weight of the protein with the highest score in the proteome (ranked first in Protein IDs).
Score: Protein score which is derived from peptide posterior error probabilities.
Group	Protein IDs	Protein names	Gene names	Number of proteins	Peptides	Sequence coverage [%]	Mol. weight [kDa]	Score
MGMT-C1	A0A087X0X3;P52272;M0R019;M0R2T0;M0R0N3;M0R2I7;M0QYQ7;M0R0Y6;M0QY96;M0QYL3	Heterogeneous nuclear ribonucleoprotein M	HNRNPM	10	44	59.3	77.569	323.31
MGMT-C1	A0A6Q8PFJ0;P02545;A0A804HL68;A0A6Q8PHQ9;Q3BDU5;Q5TCI8;A0A6Q8PF80;A0A6Q8PGH0;A0A6Q8PFM1;A0A6Q8PF59;A0A6Q8PFF5	Lamin A/C;Prelamin-A/C;	LMNA;	11	39	49.8	80.902	323.31
MGMT-C1	I3L4N8;K7EM38;J3KT65;Q562R1;Q6S8J3;A5A3E0;A0A2R8YFE2;P0CG38;P0CG39;A0A2R8YEA7;Q9BYX7;F8WCH0;A0A7P0TBL1	Actin gamma 1	ACTG1	13	27	70.9	38.975	323.31
MGMT-C1	P22626;A0A7I2V4I6;A0A7I2V323;A0A7I2V4N1;A0A7I2V3P1;A0A7I2V3P7;A0A7I2V4S4;A0A087WUI2;A0A024RA28;A0A7I2V4N0;A0A7I2YQN4	Heterogeneous nuclear ribonucleoproteins A2/B1;	HNRNPA2B1;	11	26	65.7	37.429	323.31
MGMT-C1	P15924	Desmoplakin	DSP	1	47	15.6	331.77	323.31
MGMT-C1	Q86YZ3	Hornerin	HRNR	1	19	21.8	282.39	323.31
MGMT-C1	O76021;J3QSV6;I3L3U9;I3L3C4;I3L234;I3L1A3;J3KPU7;I3L2F2;I3L4T8;I3L1Y4	Ribosomal L1 domain-containing protein 1;Ribosomal L1 domain containing 1 (Fragment);	RSL1D1;	10	30	52.2	54.972	312.37
MGMT-C1	Q12788;J3KNP2;H3BN88	Transducin beta-like protein 3;Transducin beta like 3 (Fragment)	TBL3	3	24	36.1	89.034	310.33
MGMT-C1	Q9Y2X3;H7BZ72;F8WED0	Nucleolar protein 58	NOP58	3	17	36.7	59.578	285.15
MGMT-C1	O00567;A0A494C128;Q5JXT2;H0YDU4;H0Y653	Nucleolar protein 56;NOP56 ribonucleoprotein	NOP56	5	29	42.9	66.049	274.66
MGMT-C1	P62805	Histone H4	H4C1	1	18	62.1	11.367	268.61
MGMT-C1	P38159;H3BT71;H0Y6E7;Q96E39;H3BUY5;H3BR27;A0A1B0GUK8;O75526;H3BNC1;Q8IZ40;Q8N7X1	RNA-binding motif protein, X chromosome;RNA binding motif protein X-linked;	RBMX;	11	23	47.3	42.331	267.9
MGMT-C1	P13010;H7C0H9;C9JZ81	X-ray repair cross-complementing protein 5	XRCC5	3	27	34.8	82.704	263.14
MGMT-C1	Q96PK6;A0A0A6YYI9;F8WDX3;A0A0A0MSL8;B8ZZ74	RNA-binding protein 14	RBM14	5	23	32.9	69.491	253.47
MGMT-C1	A0A7I2V2R3;A0A7I2V5D8;A0A7I2V402;P51991;A0A7I2V4J6;A0A7I2V4G0;H7C1J8	Heterogeneous nuclear ribonucleoprotein A3;	HNRNPA3;	7	17	40.2	35.411	253.05
MGMT-C1	A0A8I5KNP3;Q9NR30;A0A8I5KNN2;A0A8I5KND9;A0A8I5KYZ4;Q9BQ39	RNA helicase;Nucleolar RNA helicase 2	DDX21	6	24	29.4	85.796	249.98
MGMT-C1	O43143	ATP-dependent RNA helicase DHX15	DHX15	1	27	35.7	90.932	244.39
MGMT-C1	P09651;A0A7I2V3R8;F8W6I7;A0A7I2V3W0;A0A7I2V2L6;A0A7I2YQX9;F8VZ49;Q32P51;A0A2R8Y4L2;F8VTQ5;F8W646;H0YH80;A0A7I2V5U9;A0A7I2V453;A0A7I2YQY2;A0A7I2V334;A0A7I2V3K5;A0A7I2V2R4;A0A7I2V661;A0A7I2YQ85;A0A7I2V520;A0A7I2V3U8;A0A7I2V2F1;A0A7I2V5N7;A0A7I2V360;A0A7I2V5P1;A0A7I2V4F8;A0A7I2V459;A0A7I2V2M7;A0A7I2V2Q7;A0A7I2V4P7;A0A7I2V2X1;A0A7I2V4E2;A0A7I2V666;A0A7I2V497;A0A7I2V5T1;A0A7I2V3W4;A0A7I2V5H0;A0A7I2V5L…	Heterogeneous nuclear ribonucleoprotein A1;	HNRNPA1;	44	20	48.1	38.746	242.55
MGMT-C1	P14866;M0QXS5;A0A3B3ITJ4;M0QYT0;M0R1W6;M0R076;B4DVF8;M0QYL7	Heterogeneous nuclear ribonucleoprotein L;Heterogeneous nuclear ribonucleoprotein L (Fragment);	HNRNPL;	8	15	39	64.132	241.65
MGMT-C1	B1AHC9;P12956;A0A494C174;A0A8V8TL94;A0A494C0S6;A0A494C0H2;P51449	X-ray repair cross complementing 6;X-ray repair cross-complementing protein 6	XRCC6	7	26	41.5	64.283	232.88
MGMT-C1	P17844;J3KTA4;A0A7I2V507;A0A7I2V2S0;A0A0G2JLI4;A0A7I2V5F5;J3QSF1;J3KRZ1;J3QRQ7;J3QR02;J3KTQ4;X6RLV5;J3QS79;J3QKN9;A0A0U1RQJ0	Probable ATP-dependent RNA helicase DDX5;	DDX5;	15	22	30.6	69.147	231.35
MGMT-C1	A0A0A0MTB8;Q8NI36	WD repeat domain 36;WD repeat-containing protein 36	WDR36	2	24	30.3	99.365	230.47
MGMT-C1	E7EQB2;E7ER44;P02788;C9JCF5;A0A804HKN5	Lactotransferrin (Fragment);Lactotransferrin	LTF	5	25	37.8	76.625	223.97
MGMT-C1	P38919;I3L3H2;J3QL52;J3QQP0;E9PBH4;F8WE11	Eukaryotic initiation factor 4A-III;RNA helicase	EIF4A3	6	18	36	46.871	220.5
MGMT-C1	P07910;G3V2Q1;G3V4C1;B4DY08;G3V4W0;G3V576;G3V555;G3V575;G3V2D6;G3V5V7;B2RXH8;B7ZW38;O60812;A0A0G2JNQ3;A0A0G2JPF8;P0DMR1;G3V251;B4DSU6;G3V3K6;G3V5X6;G3V4M8;G3V2H6;E5RG71;Q86SE5;B3KT61	Heterogeneous nuclear ribonucleoproteins C1/C2;Heterogeneous nuclear ribonucleoprotein C;	HNRNPC;	25	22	50	33.67	220.25
MGMT-C1	Q08945;E9PMD4;A0A0U1RRK2;E9PPZ7	FACT complex subunit SSRP1	SSRP1	4	22	32.3	81.074	219.48
MGMT-C1	P22087;M0QXL5;M0R2Q4;M0R299;M0R0P1;M0R2U2;M0R1H0;M0R2B0;M0QXC9	rRNA 2-O-methyltransferase fibrillarin;Fibrillarin (Fragment)	FBL;	9	16	47	33.784	215.26
MGMT-C1	P23246;A0A8Q3WMA7;H0Y9K7	Splicing factor, proline- and glutamine-rich;Splicing factor proline and glutamine rich	SFPQ	3	21	31.7	76.149	206.56
MGMT-C1	P11142;E9PKE3;E9PN89;E9PNE6;A8K7Q2;E9PLF4;P54652;E9PQQ4;E9PQK7;E9PK54;E9PI65;E9PPY6;E9PN25;E9PS65;E9PM13;P34931;Q53FA3	Heat shock cognate 71 kDa protein;Heat shock protein family A (Hsp70) member 8;	HSPA8;	17	18	30.7	70.897	200.63
MGMT-C1	Q03252	Lamin-B2	LMNB2	1	22	31.3	69.948	197.25
MGMT-C1	P42166	Lamina-associated polypeptide 2, isoform alpha	TMPO	1	15	29.4	75.491	195.01
MGMT-C1	O60506;A0A7I2V4Z0;A0A7I2YQN2;A0A7I2V2F2;A0A7I2V309;A0A7I2V5Q6;B7Z645;A0A7I2V346;A0A7I2YQV8;F6UXX1;A0A7I2V4J0;A0A7I2V2F0	Heterogeneous nuclear ribonucleoprotein Q;Synaptotagmin binding cytoplasmic RNA interacting protein;	SYNCRIP;	12	16	27.9	69.602	194.42
MGMT-C1	P61978;S4R359;S4R457	Heterogeneous nuclear ribonucleoprotein K	HNRNPK	3	16	37.4	50.976	191.14
MGMT-C1	P08238;Q58FF7;F8W026;A0A7P0Z405;A0A7P0T8R3;A0A7P0T885;Q58FF6;Q14568	Heat shock protein HSP 90-beta	HSP90AB1	8	19	24.3	83.263	187.8
MGMT-C1	P27694;I3L4R8;I3L2M5;I3L524	Replication protein A 70 kDa DNA-binding subunit;Replication protein A1 (Fragment)	RPA1	4	14	31.2	68.137	184.16
MGMT-C1	P02768;A0A0C4DGB6;B7WNR0;H0YA55;D6RHD5;C9JKR2;A0A087WWT3;H7C013	Albumin;	ALB;	8	21	34.3	69.366	182.08
MGMT-C1	Q12906;K7EQR9;K7EKJ9;Q96SI9;K7ERM6;K7ENK6;K7EM82;K7EJ09;K7ER69;K7EQ75	Interleukin enhancer-binding factor 3	ILF3	10	21	22.9	95.337	180.13
MGMT-C1	P18754;C9JW69;C9JRH2;C9J3R0;C9JMJ4;C9JQZ4	Regulator of chromosome condensation;Regulator of chromosome condensation 1 (Fragment);	RCC1;	6	14	41.3	44.969	174.82
MGMT-C1	Q5SSJ5;B0QZK4;Q5SWC8;B0QZK9;B0QZK8	Heterochromatin protein 1-binding protein 3;Heterochromatin protein 1 binding protein 3 (Fragment);	HP1BP3;	5	22	34.4	61.206	174.63
MGMT-C1	Q15717;M0QZR9;M0R055;A0A494C0Q5;A0A494C015;A0A0A0MRX1;A0A494C147;B1APY9;A0A494C0F8;A0A494C1D9;B1AM48;A0A494C0M6;A0A494C173;A0A494C011;A0A0R4J2E6;Q12926;P26378	ELAV-like protein 1;ELAV like RNA binding protein 1	ELAVL1	17	15	51.2	36.091	167.1
MGMT-C1	O75475;H3BPQ6;M0R0J3;Q9Y3E1;Q7Z4V5;V9GYT7;P17039	PC4 and SFRS1-interacting protein	PSIP1	7	18	27.4	60.103	166.32
MGMT-C1	P26599;A0A0U1RRM4;A0A7I2V621;A6NLN1;A0A0D9SF20;A0A7I2V4H6;A0A6Q8PEX4;K7EK45;A0A087WU68;A0A087WUW5;K7EKJ7;K7ELW5;K7ES59;A0A6Q8PH82;A0A6Q8PFC0;A0A6Q8PEZ3;A0A6Q8PFE6;A0A7I2RVZ4;Q9UKA9	Polypyrimidine tract-binding protein 1;	PTBP1;	19	15	29.1	59.632	164.39
MGMT-C1	Q9BZE4;Q5T3R7	GTP-binding protein 4	GTPBP4	2	18	30.9	73.964	163.64
MGMT-C1	Q9UHB6;F8VQE1;F8VS07;F8VRN8;F8VVQ7;F8VTU2	LIM domain and actin-binding protein 1;LIM domain and actin binding 1;	LIMA1;	6	16	27.4	85.225	160.92
MGMT-C1	P58876	Histone H2B type 1-D	H2BC5	1	15	79.4	13.936	157.05
MGMT-C1	O75367;A0A8I5KRC6;A0A8I5KS04;B4DJC3;D6RCF2;A0A7I2V4D9;A0A7I2YQB9	Core histone macro-H2A.1;MacroH2A.1 histone;MacroH2A.1 histone (Fragment)	MACROH2A1;	7	16	45.8	39.183	155.7
MGMT-C1	P04406;E7EUT5;O14556	Glyceraldehyde-3-phosphate dehydrogenase	GAPDH	3	12	43	36.053	155.52
MGMT-C1	E9PKP7;P17480;E9PMM2;E9PLT2	Upstream binding transcription factor;Nucleolar transcription factor 1	UBTF	4	16	21.9	87.435	153.8
MGMT-C1	P46060;H0Y4Q3;B0QYT5;B0QYT4;B0QYT6	Ran GTPase-activating protein 1	RANGAP1	5	12	21.8	63.541	153.25
MGMT-C1	P11940;H0YAR2;A0A7I2YQ88;A0A7I2V649;A0A087WTT1;E7EQV3;E7ERJ7;A0A7I2V4N4;A0A7I2YQE4;A0A7I2YQ90;Q9H361;H0YBN4;H0YAP2;H0YB86;E5RJB9;E5RH24;E5RGH3;Q4VXU2;A0A6Q8JFT6;H0YAS6;E5RHG7;A0A6Q8JFV4;H0YB75;B1ANR1;H0YEQ8;E5RGC4;H0YCC8;A0A6I8PLA1;Q96DU9;A0A6I8PS38;Q5JQF8;A0A7I2V3J9;E5RFD8;H0YAS7;H0YC10	Polyadenylate-binding protein 1;Polyadenylate-binding protein;	PABPC1;	35	15	26.3	70.67	153.19
MGMT-C1	A0A8Q3WLC8;O60832;A0A8Q3SJE8;A0A8Q3SIS9;A0A8Q3WLG7;A0A8Q3WLD1;A0A8Q3SIY6;C9IYT0;A0A8Q3SIX2;A0A8Q3WLE4;A0A8V8TKY9;A0A8Q3WLW8;H7C2Q2;A0A8Q3WLE5	Dyskerin pseudouridine synthase 1;H/ACA ribonucleoprotein complex subunit DKC1;	DKC1;	14	20	43.9	56.18	152.32
MGMT-C1	Q8TED0;H0Y8P4;D6RF65	U3 small nucleolar RNA-associated protein 15 homolog;U3 small nucleolar RNA-associated protein 15 homolog (Fragment)	UTP15	3	20	39.2	58.414	150.12
MGMT-C1	P20700;E9PBF6;A0A0D9SFE5;A0A0D9SFY5	Lamin-B1;Lamin B1;	LMNB1;	4	22	30.7	66.408	150
MGMT-C1	P11387;A0A7P0T852;Q969P6;E5RJ95;A0A7P0T9R7;E5RFS0;E5RIC7;E5RJ33;H0YBR3;H0YC03;E5RGE7;E5RGR4;E5RFE3;E5RGR2	DNA topoisomerase 1	TOP1	14	17	23.7	90.725	148.39
MGMT-C1	P16403	Histone H1.2	H1-2	1	16	38.5	21.364	148.04
MGMT-C1	O43818	U3 small nucleolar RNA-interacting protein 2	RRP9	1	14	31.6	51.84	146.32
MGMT-C1	P31943;E9PCY7;G8JLB6;D6RIU0;D6RBM0;D6RIT2;D6RAM1;D6R9T0;D6RFM3;E7EQJ0;D6RDU3;D6RJ04;D6RIH9;E5RGV0;E7EN40;D6RDL0;P55795;H0YB39;H0YBD7;D6RF17;E5RGH4;H0YBG7;D6R9D3;H0YAQ2;E5RJ94	Heterogeneous nuclear ribonucleoprotein H;Heterogeneous nuclear ribonucleoprotein H1;	HNRNPH1;	25	10	31.2	49.229	142.54
MGMT-C1	Q14103;H0Y8G5;H0YA96;D6RAF8;D6RD83;D6RF44;D6RBQ9	Heterogeneous nuclear ribonucleoprotein D0;Heterogeneous nuclear ribonucleoprotein D (Fragment);	HNRNPD;	7	11	33.5	38.434	142.23
MGMT-C1	Q9P0M6;A0A7I2V423;A0A7I2V412;A0A7I2YQD6;A0A7I2V2N7;Q5SQT3;A0A7I2YQR8;A0A7I2V6E9;A0A7I2V5A9;A0A7I2V3R0;A0A7I2V522;A0A7I2V3Z8;A0A7I2V3M7;A0A7I2V633;A0A7I2V5G0;A0A7I2V3C2;A0A7I2YQF0;A0A7I2V3B3;A0A7I2V583	Core histone macro-H2A.2;MacroH2A.2 histone	MACROH2A2;	19	14	51.3	40.058	140.63
MGMT-C1	P46087;F5GWB7;F5H709;F5H5X6;F5H359;F5H8G6;F5GYR3	Probable 28S rRNA (cytosine(4447)-C(5))-methyltransferase	NOP2	7	13	18.7	89.301	138.05
MGMT-C1	Q5T749	Keratinocyte proline-rich protein	KPRP	1	17	32.8	64.135	137.31
MGMT-C1	A0A7I2V5S2;P06748;A0A7I2YQC0;E5RI98;A0A7I2V4G8;A0A7I2V433;A0A7I2V2X9;A0A7I2V3U2;A0A7I2V3G5;A0A7I2V579;A0A7I2V5J8;E5RGW4	Nucleophosmin;	NPM1;	12	14	34.8	33.875	135.74
MGMT-C1	Q15061;C9IZK7;C9JEE7	WD repeat-containing protein 43	WDR43	3	15	24.2	74.89	135.46
MGMT-C1	P52907	F-actin-capping protein subunit alpha-1	CAPZA1	1	10	41.3	32.922	135.22
MGMT-C1	P14923;C9J826;C9JK18;C9JKY1;C9JTX4	Junction plakoglobin	JUP	5	17	27.2	81.744	134.66
MGMT-C1	Q02413	Desmoglein-1	DSG1	1	12	16.3	113.75	134.27
MGMT-C1	P36578;H3BM89;H3BU31;H3BTP7	60S ribosomal protein L4	RPL4	4	16	37.7	47.697	132.97
MGMT-C1	Q15233;A0A7I2V535;A0A7I2V5Y7;A0A7P0MRW0;A0A7I2V4J2;A0A7I2V4K9;A0A7I2V464;A0A7I2V4N2;H7C367;C9JYS8;C9IZL7;A0A7I2YQK8;C9J4X2;REV__A0A1W2PRT1;REV__F8WBD4;REV__A7E2Y1;C9JHW1;REV__A0A1W2PQ63;E7ESB6;REV__Q9Y2L8;A0A7I2V3H7;A0A7I2V361;REV__E9PFQ4;A0A7I2V3H0;A0A7I2V516;REV__Q86SQ0;I1E4Y6;REV__A0A6E1W127;Q6Y7W6	Non-POU domain-containing octamer-binding protein;Non-POU domain containing octamer binding;	NONO;	29	16	35.2	54.231	132.55
MGMT-C1	P68363;P68366	Tubulin alpha-1B chain;Tubulin alpha-4A chain	TUBA1B;TUBA4A	2	10	26.4	50.151	131.55
MGMT-C1	Q9BVJ6;Q5TAP6;X6RJY0	U3 small nucleolar RNA-associated protein 14 homolog A	UTP14A	3	11	17.1	87.977	127.97
MGMT-C1	A0A7I2V5M5;A0A7I2V428;C9JLB1;A0A7I2V3F3;H7BY16;P19338;A0A7I2V2U7;A0A7I2V699;A0A7I2V349;A0A7I2V506;A0A7I2V2S8	Nucleolin;	NCL;	11	15	21.3	73.641	127.11
MGMT-C1	O00571;A0A2R8Y5G6;A0A2R8Y645;A0A0D9SF53;A0A2R8Y4A4;A0A2R8YFS5;A0A2U3TZJ9;A0A2R8YFR4;A0A2R8YCW1;A0A0D9SG12;A0A2R8YF78;A0A0D9SFB3;F6S8Q4;A0A2R8YDH3;O15523;A0A2R8Y7T2;A0A2R8YDT5;C9J081;C9J8G5;A0A0J9YVQ7;A0A2R8Y650;A0A087WVZ1;A0A2R8YCU0;A0A2R8YF89;A0A087WX09;A0A2R8Y4D2	ATP-dependent RNA helicase DDX3X;RNA helicase	DDX3X;	26	14	22.5	73.243	124.81
MGMT-C1	B4DY09;Q12905;X6R6Z1;A0A0A0MRL0	Interleukin enhancer binding factor 2;Interleukin enhancer-binding factor 2	ILF2	4	15	39.8	38.91	123.14
MGMT-C1	A0A087WT20;Q9NV06;B3KME9;E5RHM4;A0A087X1F8	DDB1- and CUL4-associated factor 13;	DCAF13;	5	15	26.3	67.55	122.66
MGMT-C1	P11021;A0A7P0TAI0;A0A7P0TB36	Endoplasmic reticulum chaperone BiP;78 kDa glucose-regulated protein;	HSPA5;	3	14	25.8	72.332	122.13
MGMT-C1	P18124;A8MUD9;C9JIJ5;C9JZ88;A0A2R8YFJ4;F2Z2U4;H0Y4W2;Q9Y4A5	60S ribosomal protein L7;Ribosomal protein L7	RPL7	8	13	43.5	29.225	118.42
MGMT-C1	P26583;D6R9A6	High mobility group protein B2;High mobility group box 2 (Fragment)	HMGB2	2	10	34.9	24.033	117.86
MGMT-C1	A0A087WWU8;D6R904;A0A494C0P6;F5H7S3;A0A0S2Z4G6;B7Z596;A0A494BZZ2;H0YK48;H0YKJ4;H7BYY1;Q5VU61;H0YKX5;A0A494C0G0;Q6ZN40;P09493;H0YL80;H0YKP3;A0A494C0V8;H0YL42	Tropomyosin 3	TPM3	19	12	41	26.42	117.85
MGMT-C1	O43390;A0A6Q8PH31;B4DT28;A0A6Q8PEX7;A0A6Q8PH35;A0A6Q8PHG0;A0A286YEZ8	Heterogeneous nuclear ribonucleoprotein R;Heterogeneous nuclear ribonucleoprotein R (Fragment);	HNRNPR;	7	15	22.1	70.942	117.75
MGMT-C1	B5MDF5;P62826;J3KQE5;F5H018;H0YFC6;B4DV51;A0A087X0W0	GTP-binding nuclear protein Ran;	RAN;	7	10	37.3	26.224	116.11
MGMT-C1	Q9GZL7	Ribosome biogenesis protein WDR12	WDR12	1	8	23.6	47.707	116.04
MGMT-C1	Q9NVP1;H7C452	ATP-dependent RNA helicase DDX18	DDX18	2	11	17.9	75.406	115.65
MGMT-C1	P62424;Q5T8U3;Q5T8U2	60S ribosomal protein L7a;60S ribosomal protein L7a (Fragment)	RPL7A	3	14	42.1	29.995	115.18
MGMT-C1	P41091;Q2VIR3;H7BZU1	Eukaryotic translation initiation factor 2 subunit 3;Eukaryotic translation initiation factor 2 subunit 3B	EIF2S3;EIF2S3B	3	10	24.4	51.109	115.16
MGMT-C1	O15213	WD repeat-containing protein 46	WDR46	1	12	24.9	68.07	114.99
MGMT-C1	Q99878;Q9BTM1;P0C0S8;Q96KK5;A0A0U1RR32;Q16777;Q6FI13;P20671;A0A0U1RRH7;H0YFX9;Q96QV6;REV__H0Y672;REV__E7EQ67;REV__H7BY63;REV__H0YBA5;REV__A0A087X2A7;REV__Q8NB25	Histone H2A type 1-J;Histone H2A.J;Histone H2A type 1;	H2AC14;H2AJ;H2AC11;	17	10	64.8	13.936	114.43
MGMT-C1	B5MCF9;O00541;B3KXD6;H7C267;Q674R7	Pescadillo homolog;	PES1;	5	13	21.9	66.077	112.21
MGMT-C1	P0CG48;F5GYU3;Q96C32;J3QKN0;F5GXK7;F5H747;F5H388;B4DV12;F5H265;F5H2Z3;F5H6Q2;J3QTR3;J3QS39;P62987;P62979;P0CG47;M0R1V7;F5GZ39;M0R2S1;M0R1M6;J3QSA3	Polyubiquitin-C;Ubiquitin C (Fragment);UBC protein;	UBC;	21	8	72.3	77.038	110.72
MGMT-C1	Q5JP53;P07437;Q5ST81;Q9BVA1;Q13885;K7ESM5;A0A075B736;Q5SQY0;A6NNZ2;Q9BUF5;Q9H4B7;G3V2A3;G3V5W4;G3V2R8;G3V3R4;G3V2N6	Tubulin beta chain;	TUBB;	16	13	31	47.766	107.84
MGMT-C1	P07355;H0YMW4;H0YN42;H0YMU9;H0YMD0;A6NMY6;H0YM50;H0YNB8;H0YKS4;H0YL33;H0YNP5;A0A7I2V4P4;H0YN28;H0YMM1;H0YKX9;H0YMT9;H0YLV6;H0YKZ7;H0YKL9;H0YKV8;H0YNA0;H0YMD9;H0YKN4;H0YLE2	Annexin A2;Annexin;Annexin (Fragment);	ANXA2;	24	12	40.7	38.604	107.76
MGMT-C1	F8W1R7;G3V1V0;P60660;J3KND3;G8JLA2;B7Z6Z4;G3V1Y7;F8VPF3;F8VZU9;F8W180;H0YI43;F8W1I5;A0A8Q3SIC5;P14649;F8VXL3;A0A8Q3SI90	Myosin light chain 6;Myosin light polypeptide 6	MYL6	16	7	46.9	16.29	107.36
MGMT-C1	Q15269;C9J544	Periodic tryptophan protein 2 homolog	PWP2	2	13	14.3	102.45	106.58
MGMT-C1	Q9BSC4;A0A8Q3SHT6;A0A8Q3SHT1;A0A8Q3SHX7;A0A8Q3SIR1;A0A8Q3SHW5;A0A8Q3SHT2;A0A8Q3SHZ5;A0A8Q3SHS4	Nucleolar protein 10	NOL10;	9	10	15.7	80.301	105.67
MGMT-C1	Q9Y5J1;J3KSR7;J3QR85;J3QLD6;J3QRG0	U3 small nucleolar RNA-associated protein 18 homolog	UTP18	5	12	28.6	62.003	104.67
MGMT-C1	Q9BYG3;C9J808;C9J6C5;H7BZL0	MKI67 FHA domain-interacting nucleolar phosphoprotein;Nucleolar protein interacting with the FHA domain of MKI67 (Fragment);	NIFK;	4	11	34.8	34.222	104.49
MGMT-C1	Q9BVI4;F5H303	Nucleolar complex protein 4 homolog	NOC4L	2	12	28.3	58.467	103.08
MGMT-C1	P39023;G5E9G0;H7C422;B5MCW2;H7C3M2;F8WCR1;Q92901	60S ribosomal protein L3;Ribosomal protein L3;Ribosomal protein L3 (Fragment)	RPL3;	7	14	28.5	46.108	102.62
MGMT-C1	P62269;A0A0G2JQH2;Q5GGW2;J3JS69	40S ribosomal protein S18	RPS18	4	13	57.2	17.718	102.47
MGMT-C1	A0A7I2V2G2;A0A7I2V2S7;D6RCD7;P38646;A0A7I2YQB2;A0A7I2V3F7;H0Y8K0;A0A3B3ITI4	Stress-70 protein, mitochondrial;	HSPA9;	8	8	17.4	66.601	101.49
MGMT-C1	P42696;A2A2V2;Q5TCT4;H7C5M1	RNA-binding protein 34;RNA binding motif protein 34 (Fragment)	RBM34	4	10	24.7	48.564	100.8
MGMT-C1	Q5JR95;P62241	40S ribosomal protein S8	RPS8	2	7	40.4	21.879	100.67
MGMT-C1	Q9NYH9;J3KRR8	U3 small nucleolar RNA-associated protein 6 homolog	UTP6	2	12	21.1	70.193	100.61
MGMT-C1	Q8TDN6	Ribosome biogenesis protein BRX1 homolog	BRIX1	1	10	40.5	41.401	100.49
MGMT-C1	Q969X6;H3BSH7;A0A0J9YWM9;A0A0J9YWK2;H3BRM8;A0A0J9YXV4;H3BPD7;J3KSI1;I3L4T9;A0A0J9YX18;J3KSE6;J3KTR0	U3 small nucleolar RNA-associated protein 4 homolog;UTP4 small subunit processome component (Fragment);	UTP4;	12	13	21.3	76.889	100.45
MGMT-C1	O00566;A0A8Q3WK70;A0A8Q3WKH7;U3KQ48	U3 small nucleolar ribonucleoprotein protein MPP10;	MPHOSPH10;	4	10	18.8	78.863	99.759
MGMT-C1	A0A087WVR3;A0A087WTW0;Q96T88;A0A087WWG9;Q96PU4	RING-type E3 ubiquitin transferase;	UHRF1;	5	10	13.8	91.099	98.826
MGMT-C1	H7C2Q8;Q99848	EBNA1 binding protein 2;Probable rRNA-processing protein EBP2	EBNA1BP2	2	10	31.3	40.684	98.26
MGMT-C1	Q9H8H0;J3QR28;J3QLQ6;J3QKV1;REV__F8W656	Nucleolar protein 11;Nucleolar protein 11 (Fragment)	NOL11	5	14	17.4	81.123	97.774
MGMT-C1	P23396;E9PL09;E9PPU1;H0YEU2;F2Z2S8;H0YF32;H0YCJ7;E9PQ96;E9PSF4;E9PJH4;E9PK82;H0YES8;E9PQX2	40S ribosomal protein S3;Ribosomal protein S3	RPS3	13	9	42.8	26.688	96.083
MGMT-C1	P68431;Q71DI3;Q16695	Histone H3.1;Histone H3.2;Histone H3.1t	H3C1;H3C15;H3-4	3	12	47.1	15.404	95.554
MGMT-C1	Q5QPL9;Q9UKM9;Q5QPM1;Q5QPM0;Q5QPM2	RALY heterogeneous nuclear ribonucleoprotein (Fragment);RNA-binding protein Raly;	RALY;	5	11	42.2	24.665	95.348
MGMT-C1	P61247;H0Y9Y4;D6RG13;D6RAT0;D6R9B6;D6RB09;E9PFI5;H0Y8L7;D6RAS7;D6RI02;D6RED7;D6RGE0	40S ribosomal protein S3a;Ribosomal protein S3A (Fragment)	RPS3A;	12	10	39.8	29.945	94.565
MGMT-C1	A0A5H1ZRQ2;A0A1X7SBZ2;Q92841	RNA helicase;Probable ATP-dependent RNA helicase DDX17	DDX17;	3	12	17.6	80.457	94.459
MGMT-C1	P62701;C9JEH7;P22090;Q8TD47	40S ribosomal protein S4, X isoform;Ribosomal protein S4 Y-linked 1 (Fragment);	RPS4X;RPS4Y1;	4	13	41.4	29.597	94.28
MGMT-C1	P52597;A0A1B0GW42	Heterogeneous nuclear ribonucleoprotein F	HNRNPF	2	7	22.9	45.671	93.13
MGMT-C1	Q8NC51	Plasminogen activator inhibitor 1 RNA-binding protein	SERBP1	1	10	23.5	44.965	92.365
MGMT-C1	P26373;J3QSB4;H3BUK8;H3BTH3;J3KS98	60S ribosomal protein L13;60S ribosomal protein L13 (Fragment)	RPL13	5	7	34.6	24.261	91.017
MGMT-C1	P46781;B5MCT8;C9JM19;F2Z3C0;A8MXK4	40S ribosomal protein S9	RPS9;	5	12	47.4	22.591	89.459
MGMT-C1	Q8N1F7;H3BVG0;H3BV11;H3BRI8;H3BM93;H3BNN5;H3BRD9;H3BV15;H3BVE2;H3BP95;H3BPA9	Nuclear pore complex protein Nup93	NUP93	11	10	13.2	93.487	89.35
MGMT-C1	Q15397	Pumilio homolog 3	PUM3	1	8	15.3	73.584	88.542
MGMT-C1	Q9NY93;H7C3E9;G3V0G3;F8WDT8;H7BZN7;F8WEI3	Probable ATP-dependent RNA helicase DDX56;ATP-dependent RNA helicase (Fragment);	DDX56;	6	12	25.2	61.589	88.268
MGMT-C1	Q9H0S4;F5H1N9	Probable ATP-dependent RNA helicase DDX47	DDX47	2	8	22.2	50.646	85.534
MGMT-C1	P38432	Coilin	COIL	1	7	16.1	62.608	85.289
MGMT-C1	Q9UMY1;H7C2B1	Nucleolar protein 7;Nucleolar protein 7 (Fragment)	NOL7	2	11	31.1	29.426	84.818
MGMT-C1	Q02878;F8VZ45;U3KQR5;F8VR69;F8VZA3;F8VWR1;F8VU16	60S ribosomal protein L6	RPL6	7	11	30.2	32.728	83.934
MGMT-C1	Q96HS1;F5GXG4	Serine/threonine-protein phosphatase PGAM5, mitochondrial	PGAM5	2	12	34.3	32.004	83.143
MGMT-C1	P09429;Q5T7C4;B2RPK0	High mobility group protein B1;High mobility group box 1	HMGB1	3	9	40.5	24.893	80.53
MGMT-C1	Q9NW13;C9JAA9;C9JE21	RNA-binding protein 28	RBM28	3	10	16.1	85.737	80.244
MGMT-C1	Q9UNX4;Q6PDA5	WD repeat-containing protein 3	WDR3	2	11	12.8	106.1	79.857
MGMT-C1	P55769;B1AHD1;A0A3B3IUA2;A0A3B3IRU2;A0A3B3ISH1	NHP2-like protein 1;Ribonucloprotein	SNU13	5	7	41.4	14.173	79.72
MGMT-C1	P62263;A0A2R8Y811;E5RH77	40S ribosomal protein S14;Ribosomal protein S14 (Fragment);Ribosomal protein S14	RPS14;	3	6	38.4	16.273	78.281
MGMT-C1	Q8IWA0;F8WE20;F8WC81	WD repeat-containing protein 75	WDR75	3	11	16.4	94.498	78.23
MGMT-C1	Q09028;H0YF10;E9PC52;Q16576;H0YEU5;H0YCT5;H0YDK2;Q5JP02;Q5JP01;E9PNS2;E9PIC4;C9JPP3;E9PNS6	Histone-binding protein RBBP4;RB binding protein 4, chromatin remodeling factor (Fragment);	RBBP4;	13	7	21.6	47.655	78.163
MGMT-C1	Q9Y2P8;Q5VYW8;Q5VZU3;Q5VZU2	RNA 3-terminal phosphate cyclase-like protein	RCL1	4	6	20.1	40.842	77.091
MGMT-C1	P46783;A0A2R8Y6L3;F6U211;A0A2R8Y7H1;A0A2R8YFH6;A0A1W2PQS6;S4R435;Q9NQ39	40S ribosomal protein S10;Ribosomal protein S10 (Fragment);Ribosomal protein S10	RPS10;	8	7	38.8	18.898	76.412
MGMT-C1	D6R9P3;D6RD18;D6RBZ0;Q99729	Heterogeneous nuclear ribonucleoprotein A/B;	HNRNPAB;	4	6	23.2	30.302	75.813
MGMT-C1	P62277;J3KMX5;E9PS50	40S ribosomal protein S13;Ribosomal protein S13 (Fragment)	RPS13;	3	8	41.7	17.222	75.602
MGMT-C1	Q14137;A0A075B729;REV__Q9UIW2	Ribosome biogenesis protein BOP1	BOP1	3	9	14.3	83.629	74.646
MGMT-C1	M0R210;P62249;M0R3H0;M0QX76;M0R1M5;Q6IPX4	Ribosomal protein S16;40S ribosomal protein S16	RPS16	6	8	49.6	14.419	74.193
MGMT-C1	Q13151	Heterogeneous nuclear ribonucleoprotein A0	HNRNPA0	1	7	27.5	30.84	73.987
MGMT-C1	A0A286YEY1;P01876	Immunoglobulin heavy constant alpha 1 (Fragment);Immunoglobulin heavy constant alpha 1	IGHA1	2	10	29.4	42.848	73.827
MGMT-C1	Q9UMS4;F5GY56;H0YGF3;F5H2I0;H0YGZ5	Pre-mRNA-processing factor 19	PRPF19	5	8	22.6	55.18	73.812
MGMT-C1	B7Z6D5;Q96GQ7;A0A087X059;A0A087WYH5	RNA helicase;Probable ATP-dependent RNA helicase DDX27	DDX27	4	9	12.8	86.604	72.867
MGMT-C1	Q8IVT2	Mitotic interactor and substrate of PLK1	MISP	1	9	18	75.356	72.744
MGMT-C1	J3KTL2;Q07955;J3KSR8;J3QQV5;J3KSW7	Serine/arginine-rich splicing factor 1;	SRSF1;	5	9	37.2	28.329	72.74
MGMT-C1	Q9BY77;F6VRR5;F8WCX5;Q6R954	Polymerase delta-interacting protein 3;DNA polymerase delta interacting protein 3;	POLDIP3;	4	6	20	46.089	71.661
MGMT-C1	P78316;E9PFK5	Nucleolar protein 14;NOP14 nucleolar protein	NOP14	2	9	11.6	97.667	71.065
MGMT-C1	P52948;H0YEN4;A0A8V8TQF7;A0A8V8TR21;H0YCR0;A0A8V8TPX4;A0A8V8TRC7;A0A3B3ITD8;A0A8V8TPW9;H0YDA1;A0A8V8TRD0;A0A8V8TQG5;H7C3P6;A0A8V8TR23;A0A8V8TQG1;H0YDF4;A0A8V8TPX8;H0YCT1	Nuclear pore complex protein Nup98-Nup96;	NUP98;	18	8	4.8	197.58	70.798
MGMT-C1	P60842;J3KT12;J3QS69;J3QL43;J3KTB5;Q14240;E7EQG2;J3KSZ0;J3QR64;J3KS25;J3QLN6;J3QKZ9;J3KTN0;J3KSN7;J3KT04;E7EMV8;J3KS93	Eukaryotic initiation factor 4A-I;ATP-dependent RNA helicase;	EIF4A1;	17	10	22.9	46.153	70.499
MGMT-C1	Q9Y265;E7ETR0;H7C4G5;J3QLR1;H7C4I3	RuvB-like 1;RuvB-like helicase	RUVBL1	5	9	26.3	50.227	69.703
MGMT-C1	Q9Y230;M0R0Y3;X6R2L4;M0QXI6;M0R0Z0;A0A1W2PS48	RuvB-like 2;RuvB-like helicase	RUVBL2	6	8	20.5	51.156	69.221
MGMT-C1	A0A7I2V3H3;A0A7I2V5N4;A0A7I2V659;A0A087WVQ9;Q5VTE0;P68104;A0A087WV01;A0A2U3TZH3;Q05639;A0A2R8Y488;A6PW80;Q5JR01;A0A2R8Y660;A0A6Q8PFK6;A0A2R8YDN5	Elongation factor 1-alpha;	EEF1A1;	15	7	22.6	40.853	69.218
MGMT-C1	Q9H7B2;Q5VXN0	Ribosome production factor 2 homolog;Ribosome production factor 2 homolog (Fragment)	RPF2	2	8	22.2	35.582	69.001
MGMT-C1	P68871;A0A2R8Y7R2;P02042;F8W6P5;E9PFT6;E9PEW8;A0A0J9YWK4;C9JRG0;A0A2R8Y7X9;P69892;P69891;P02100	Hemoglobin subunit beta;Hemoglobin subunit delta	HBB;	12	8	60.5	15.998	67.728
MGMT-C1	P62750;H7BY10;K7EJV9;K7ERT8;A8MUS3;K7EMA7	60S ribosomal protein L23a;Ribosomal protein L23a (Fragment)	RPL23A;	6	7	41.7	17.695	67.038
MGMT-C1	P05141;P12235;V9GYG0;Q9H0C2	ADP/ATP translocase 2;ADP/ATP translocase 1	SLC25A5;SLC25A4	4	10	32.9	32.852	66.921
MGMT-C1	H0YHA7;J3QQ67;Q07020;F8VUA6;G3V203;F8VYV2;A0A075B7A0	Ribosomal protein L18 (Fragment);60S ribosomal protein L18	RPL18;	7	6	43.1	18.863	66.835
MGMT-C1	P39019;M0R2L9;A0A075B6E2;M0QYF7;M0R140	40S ribosomal protein S19;Ribosomal protein S19 (Fragment)	RPS19;	5	8	43.4	16.06	66.75
MGMT-C1	A0A0A0MSI0;Q06830;A0A0A0MRQ5;H7C3T4;Q13162	Peroxiredoxin-1 (Fragment);Peroxiredoxin-1;Peroxiredoxin 1	PRDX1;	5	9	45.6	18.976	66.583
MGMT-C1	P61254;J3QRI7;J3QQQ9;J3QQV1;E5RIT6;Q9UNX3;J3QRC4;J3KSS0;E5RHH1	60S ribosomal protein L26;Ribosomal protein L26 (Fragment);KOW domain-containing protein	RPL26;	9	9	37.9	17.258	65.863
MGMT-C1	P61353;K7ELC7;K7EQQ9;K7ERY7	60S ribosomal protein L27;60S ribosomal protein L27 (Fragment)	RPL27	4	7	45.6	15.798	65.451
MGMT-C1	Q9H0D6	5-3 exoribonuclease 2	XRN2	1	8	11.2	108.58	65.08
MGMT-C1	Q9NX58;D6RDJ1	Cell growth-regulating nucleolar protein	LYAR	2	8	26.4	43.633	64.727
MGMT-C1	P63104;E7EX29;E7ESK7;E5RGE1;B0AZS6;E5RIR4;E9PD24;E7EVZ2;H0YB80;B7Z2E6;A2IDB2;A0A0J9YWE8;E9PG15;Q4VY20;I3L3T1;K7EIT4;Q4VY19;B4DJF2;A0A0J9YWZ2;P27348;P31946;P61981;P62258	14-3-3 protein zeta/delta;Tyrosine 3-monooxygenase/tryptophan 5-monooxygenase activation protein zeta (Fragment);	YWHAZ;	23	6	30.2	27.745	63.909
MGMT-C1	G3V3A4;Q13573;G3V4X8;G3V5R3	SNW domain-containing protein 1	SNW1;	4	6	11.6	65.391	63.806
MGMT-C1	H3BV80;H3BMM9;H3BTC0;Q15287;H3BMS0;H3BPG5	RNA-binding protein with serine-rich domain 1;RNA-binding protein with serine-rich domain 1 (Fragment);	RNPS1;	6	6	34.6	24.561	63.665
MGMT-C1	Q2TAY7	WD40 repeat-containing protein SMU1	SMU1	1	8	17.2	57.543	63.664
MGMT-C1	A0A7I2V3E1;P09874;A0A7I2V5E9;A0A7I2V625	Poly [ADP-ribose] polymerase;Poly [ADP-ribose] polymerase 1	PARP1	4	8	10.9	108.19	63.357
MGMT-C1	P42766;F2Z388;REV__Q9P209	60S ribosomal protein L35	RPL35	3	7	36.6	14.551	63.331
MGMT-C1	H0Y714;Q96G21;E7ENR5;B8ZZ47;B9A008;F8WCN0	IMP U3 small nucleolar ribonucleoprotein 4 (Fragment);U3 small nucleolar ribonucleoprotein protein IMP4;	IMP4;	6	9	26.1	31.835	62.83
MGMT-C1	A0A0A6YYI3;A0A0B4J1V8;Q9NQ55;A8MV53;C9J3W3;H7C446;C9JHF7	Protein PPAN-P2RY11;HCG2039996;Suppressor of SWI4 1 homolog	PPAN-P2RY11;	7	8	14.6	58.199	62.665
MGMT-C1	A0A8V8TMM5;H3BTN5;A0A804F6T5;A0A8V8TNX9;A0A804F729;P14618;H3BQ34;B4DNK4;H3BT25;H3BUW1;H3BTJ2;H3BU13;H3BN34;H3BQZ3;P30613	Pyruvate kinase;Pyruvate kinase (Fragment)	PKM;	15	6	27	37.429	62.452
MGMT-C1	A0A087WZ71;A0A7I2YQ77;A0A7I2V430;A0A7I2V4F0;Q92499;A0A7I2V4J3;A0A087X2G1;A0A7I2V2M5;A0A7I2V421;A0A7I2V5X8	ATP-dependent RNA helicase;	DDX1;	10	8	11.7	72.638	62.032
MGMT-C1	Q9GZS1;E7EX70	DNA-directed RNA polymerase I subunit RPA49;RNA polymerase I subunit E	POLR1E	2	8	20.8	47.26	61.968
MGMT-C1	P49411	Elongation factor Tu, mitochondrial	TUFM	1	7	18.5	49.874	61.342
MGMT-C1	P25311;C9JEV0	Zinc-alpha-2-glycoprotein;Alpha-2-glycoprotein 1, zinc-binding	AZGP1	2	8	27.5	34.258	60.941
MGMT-C1	P78406;E9PQ57;E9PPG9	mRNA export factor RAE1;Ribonucleic acid export 1	RAE1	3	5	13.3	40.968	60.891
MGMT-C1	P69905;G3V1N2;A0A2R8Y7C0;P02008	Hemoglobin subunit alpha;Alpha-globin;Hemoglobin subunit alpha 2 (Fragment)	HBA1;	4	7	50.7	15.257	60.798
MGMT-C1	Q9Y3T9	Nucleolar complex protein 2 homolog	NOC2L	1	9	12.8	84.918	60.202
MGMT-C1	Q9Y3A2	Probable U3 small nucleolar RNA-associated protein 11	UTP11	1	9	22.1	30.446	60.141
MGMT-C1	A0A8V8TQS3;H0YJQ1;A0A8V8TRJ3;Q8NEJ9;H0YJ17;G3V4G1	Neuroguidin;	NGDN;	6	6	21	33.272	60.081
MGMT-C1	P56537;B7ZBH1;A0A0U1RQV5	Eukaryotic translation initiation factor 6;Eukaryotic translation initiation factor 6 (Fragment)	EIF6	3	3	17.1	26.599	59.971
MGMT-C1	P06702	Protein S100-A9	S100A9	1	7	53.5	13.242	59.906
MGMT-C1	P06733;A0A2R8Y6G6;K7EM90;A0A2R8Y879;A0A2R8YEM5	Alpha-enolase;phosphopyruvate hydratase	ENO1	5	5	15.7	47.168	58.584
MGMT-C1	H0YEN5;P15880;E9PMM9;I3L404;E9PPT0;E9PM36;E9PQD7;H3BNG3;H0YE27	40S ribosomal protein S2 (Fragment);40S ribosomal protein S2	RPS2;	9	9	50.8	21.154	58.45
MGMT-C1	A0A087WUK2;O14979	Heterogeneous nuclear ribonucleoprotein D like;Heterogeneous nuclear ribonucleoprotein D-like	HNRNPDL	2	7	17.9	40.04	57.774
MGMT-C1	Q6UWP8;K7ESC4	Suprabasin	SBSN	2	4	20.7	60.54	57.554
MGMT-C1	Q5D862	Filaggrin-2	FLG2	1	8	6	248.07	57.177
MGMT-C1	Q13895;H7BY94;F8WBL2	Bystin	BYSL	3	9	20.4	49.601	57.123
MGMT-C1	P84090;G3V279	Enhancer of rudimentary homolog	ERH	2	5	35.6	12.259	57.038
MGMT-C1	Q9UQ80;F8VR77;H0YIN7;F8W0A3	Proliferation-associated protein 2G4	PA2G4	4	7	20.1	43.786	56.979
MGMT-C1	P62136;E9PMD7;A0A7I2V4F7;B4DJ75;A0A8V8TQ71;F8W0W8;P62140;H0Y3Y6;A0A8V8TRH9;C9J9S3;C9JP48	Serine/threonine-protein phosphatase PP1-alpha catalytic subunit;Serine/threonine-protein phosphatase;	PPP1CA;	11	7	21.8	37.512	56.651
MGMT-C1	P56182;D6RE82	Ribosomal RNA processing protein 1 homolog A	RRP1	2	6	14.3	52.839	56.073
MGMT-C1	Q13835	Plakophilin-1	PKP1	1	5	7.1	82.86	55.853
MGMT-C1	Q9UKX7;B0QY21	Nuclear pore complex protein Nup50	NUP50	2	6	18.4	50.144	55.745
MGMT-C1	Q9BXY0;H0YBV6	Protein MAK16 homolog;MAK16 homolog (Fragment)	MAK16	2	5	20.3	35.368	55.666
MGMT-C1	Q12874	Splicing factor 3A subunit 3	SF3A3	1	6	14.6	58.848	55.65
MGMT-C1	P31944	Caspase-14	CASP14	1	6	22.3	27.679	55.444
MGMT-C1	J3QRS3;P19105;O14950;P24844;J3KTJ1	Myosin light chain 12A;Myosin regulatory light chain 12A;Myosin regulatory light chain 12B	MYL12A;	5	5	28.8	20.457	55.444
MGMT-C1	F8VZ44;Q9NRG9;H3BU82;F8VUB6	Aladin WD repeat nucleoporin;Aladin;Aladin WD repeat nucleoporin (Fragment)	AAAS;	4	7	21.1	45.634	55.204
MGMT-C1	A0A7I2V599;A0A7I2V2X6;P10809;A0A7I2YQK6;A0A7I2V5K3;A0A7I2YQ71;A0A7I2V369;A0A7I2V5M1;E7ESH4;C9JL19;C9JCQ4;C9JL25;E7EXB4	60 kDa heat shock protein, mitochondrial;	HSPD1;	13	6	11	57.785	54.748
MGMT-C1	Q9H9Y2;X6R7Q1	Ribosome production factor 1	RPF1	2	8	28.9	40.11	54.205
MGMT-C1	A0A087WXM6;J3QQT2;J3KRX5;A0A0A6YYL6;P18621;J3KRB3;A0A087WWH0;J3QS96;J3QLC8;A0A0A0MRF8;A0A087WY81;J3KSJ0	60S ribosomal protein L17 (Fragment);	RPL17;	12	7	36.1	19.586	53.304
MGMT-C1	P01833	Polymeric immunoglobulin receptor	PIGR	1	8	12	83.283	53.245
MGMT-C1	P57740;G3V1T4	Nuclear pore complex protein Nup107	NUP107	2	7	7.8	106.37	53.123
MGMT-C1	H0Y993;A0A494C028;P35659;H0Y8X0;D6RDA2;A0A494C198;B4DFG0;D6R9L5	DEK oncogene (DNA binding), isoform CRA_b;DEK proto-oncogene;Protein DEK	DEK;	8	5	14.2	43.247	53.021
MGMT-C1	Q15050	Ribosome biogenesis regulatory protein homolog	RRS1	1	8	18.1	41.193	52.797
MGMT-C1	P61626;F8VV32;A0A0B4J259	Lysozyme C;Lysozyme	LYZ	3	7	33.8	16.537	52.792
MGMT-C1	Q07666	KH domain-containing, RNA-binding, signal transduction-associated protein 1	KHDRBS1	1	6	18.7	48.227	52.521
MGMT-C1	F8W930;Q9Y6M1;Q9NZI8	Insulin like growth factor 2 mRNA binding protein 2;Insulin-like growth factor 2 mRNA-binding protein 2	IGF2BP2	3	6	12.6	66.785	52.52
MGMT-C1	Q13601	KRR1 small subunit processome component homolog	KRR1	1	7	17.6	43.664	52.491
MGMT-C1	Q16643;D6R9W4;D6RFI1;D6R9Q9	Drebrin;Drebrin 1 (Fragment)	DBN1	4	5	10.2	71.428	52.11
MGMT-C1	Q96DI7;Q9NSS8	U5 small nuclear ribonucleoprotein 40 kDa protein;Small nuclear ribonucleoprotein U5 subunit 40	SNRNP40	2	6	23.5	39.31	52.098
MGMT-C1	Q99986;A0A7P0T9I1;A0A7P0T824;A0A7P0TA16;A0A7P0TAA6;H0YJF7;A0A7P0TBE4;A0A7P0TAS8;A0A7P0Z3Z7;A0A7P0Z462;A0A7P0T838;A0A7P0TB15;A0A7P0T9T1;H0YJJ9;A0A7P0T952;A0A7P0TA65;A0A7P0TBB8;A0A7P0Z445;A0A7P0T977;A0A7P0T8N0;A0A7P0T814;A0A7P0TB08;A0A7P0T9E5;A0A7P0T9C6;A0A7P0T925;A0A7P0TBI6;A0A7P0Z4A4;H0YJ50;A0A7P0T9B1;A0A7P0T832;A0A7P0Z4C8;A0A7P0T8Z5;A0A7P0T8M0;A0A7P0T833	Serine/threonine-protein kinase VRK1;VRK serine/threonine kinase 1;	VRK1;	34	6	17.2	45.476	51.191
MGMT-C1	Q9Y3B9	RRP15-like protein	RRP15	1	7	19.5	31.484	51.116
MGMT-C1	Q15365;F8VTZ0	Poly(rC)-binding protein 1	PCBP1	2	5	16.3	37.497	50.874
MGMT-C1	Q9NRX1;F8WBJ6	RNA-binding protein PNO1	PNO1	2	4	19.4	27.924	50.847
MGMT-C1	A0A7P0Z4N2;A0A7P0Z434;A0A7P0TAR0;A0A7P0T868;Q9NY61;A0A087WTH8;A0A7P0TBG4;A0A7P0TBI0;A0A7P0Z4P2;A0A087WWS8	Apoptosis antagonizing transcription factor;	AATF;	10	5	16.5	53.309	50.841
MGMT-C1	Q9Y3A4;Q9NSQ0	Ribosomal RNA-processing protein 7 homolog A	RRP7A	2	7	26.4	32.334	50.787
MGMT-C1	Q13283;A0A7I2YQN9;A0A7P0P2U7;A0A7I2V5M7;A0A7I2YQU8;A0A7I2V651;A0A7I2YQM1;A0A7I2V548;A0A7I2V4D8;A0A7I2V2V1;E5RJU8;A0A7I2V2S5;E5RH00;A0A7I2V326;E5RIF8;A0A7I2V3C4;A0A7I2V496;A0A7I2V4Y8;A0A7I2V2X7;E5RH42	Ras GTPase-activating protein-binding protein 1;G3BP stress granule assembly factor 1;	G3BP1;	20	7	21	52.164	50.592
MGMT-C1	Q86U42;B4DEH8;G3V4T2;A0A7I2V383	Polyadenylate-binding protein 2;Poly(A) binding protein nuclear 1;	PABPN1;	4	3	8.5	32.749	50.152
MGMT-C1	P62913;Q5VVC8	60S ribosomal protein L11	RPL11	2	3	19.1	20.252	49.855
MGMT-C1	C9K0U8;A0A0G2JLD8;E7EUY5;Q04837	Single-stranded DNA-binding protein, mitochondrial (Fragment)	SSBP1	4	3	26.4	14.131	49.809
MGMT-C1	B0QYK0;Q01844;H7BY36;A0A0D9SFL3;C9JGE3	EWS RNA binding protein 1;RNA-binding protein EWS;EWS RNA binding protein 1 (Fragment)	EWSR1;	5	4	11.5	64.929	49.186
MGMT-C1	Q5JW30;O95793;Q5JW28;F6UDC6	Staufen double-stranded RNA binding protein 1;Double-stranded RNA-binding protein Staufen homolog 1;	STAU1;	4	6	14.2	54.708	49.152
MGMT-C1	Q6DKI1;R4GMU7	60S ribosomal protein L7-like 1;Ribosomal protein L7 like 1 (Fragment)	RPL7L1	2	6	24.3	29.669	49.031
MGMT-C1	Q96EE3;K7ELV2;K7ENI5;K7EP88;K7EPZ5	Nucleoporin SEH1;SEH1 like nucleoporin (Fragment)	SEH1L	5	5	18.3	39.648	48.502
MGMT-C1	P29508;P48594;C9JZ65;H0Y5H9	Serpin B3	SERPINB3	4	7	19.7	44.564	48.296
MGMT-C1	P61313;A0A2R8YEM3;E7EQV9;E7EX53;A0A2R8Y738;E7ENU7;E7ERA2	60S ribosomal protein L15;Ribosomal protein L15 (Fragment)	RPL15;	7	7	37.3	24.146	48.223
MGMT-C1	P50914;E7EPB3	60S ribosomal protein L14	RPL14	2	6	26.5	23.432	47.755
MGMT-C1	Q00059;H7BYN3	Transcription factor A, mitochondrial;Transcription factor A, mitochondrial (Fragment)	TFAM	2	6	26	29.096	47.09
MGMT-C1	Q6UN15;A0A0B4J203	Pre-mRNA 3-end-processing factor FIP1	FIP1L1;	2	4	9.6	66.526	47.037
MGMT-C1	Q5JRI1;O75494;Q6IQ42;Q8WXF0;R4GMP8	Serine and arginine rich splicing factor 10;Serine/arginine-rich splicing factor 10	SRSF10	5	7	39	20.913	46.922
MGMT-C1	Q13185;C9JMM0;B8ZZ43;S4R2Y4	Chromobox protein homolog 3	CBX3	4	6	30.1	20.811	46.636
MGMT-C1	P22735;H0YMQ8	Protein-glutamine gamma-glutamyltransferase K	TGM1	2	6	8.3	89.786	46.512
MGMT-C1	Q14684	Ribosomal RNA processing protein 1 homolog B	RRP1B	1	6	10.2	84.427	46.471
MGMT-C1	P62753;A2A3R5;A2A3R7	40S ribosomal protein S6	RPS6;	3	6	26.1	28.68	46.463
MGMT-C1	P98179	RNA-binding protein 3	RBM3	1	5	35	17.17	46.27
MGMT-C1	P62917;E9PKZ0;E9PKU4;G3V1A1;E9PP36	60S ribosomal protein L8;60S ribosomal protein L8 (Fragment)	RPL8;	5	7	26.8	28.024	46.222
MGMT-C1	B1AK88;P47756;B1AK87;B1AK85;A0A6I8PRV6	F-actin-capping protein subunit beta;	CAPZB;	5	6	22.9	33.781	45.986
MGMT-C1	P07305	Histone H1.0	H1-0	1	6	21.6	20.863	45.908
MGMT-C1	A0A0G2JIW1;P0DMV9;P0DMV8;V9GZ37	Heat shock 70 kDa protein 1B;Heat shock 70 kDa protein 1A	HSPA1B;	4	8	15.4	70.108	45.777
MGMT-C1	Q92979;V9GYP5;A0A087WWQ2;A0A087WVM7	Ribosomal RNA small subunit methyltransferase NEP1;Ribosomal RNA small subunit methyltransferase NEP1 (Fragment);	EMG1;	4	6	30.7	26.72	45.737
MGMT-C1	O15446	DNA-directed RNA polymerase I subunit RPA34	POLR1G	1	4	12	54.985	45.724
MGMT-C1	P09661;H0YKK0;H0YMA0;H0YLR3	U2 small nuclear ribonucleoprotein A;Small nuclear ribonucleoprotein polypeptide A;	SNRPA1;	4	6	22.4	28.415	45.676
MGMT-C1	P61326;F5H6P7	Protein mago nashi homolog;Mago homolog B, exon junction complex subunit	MAGOH;MAGOHB	2	4	24	17.163	45.64
MGMT-C1	P07199	Major centromere autoantigen B	CENPB	1	3	5.7	65.171	45.633
MGMT-C1	J3QLI9;P62314	Small nuclear ribonucleoprotein D1 polypeptide;Small nuclear ribonucleoprotein Sm D1	SNRPD1	2	1	17.3	8.3926	45.455
MGMT-C1	Q9H0H5;H0YIK5;F8VRD2;F8VVY0;F8VXH1;F8VUW9;F8VV39;F8VS54;F8VWX0;F8W0L1;F8VZ66;F8VV47;F8W1E5;F8VWY4;F8VVE5	Rac GTPase-activating protein 1	RACGAP1	15	5	9.3	71.026	45.266
MGMT-C1	Q9NV31	U3 small nucleolar ribonucleoprotein protein IMP3	IMP3	1	7	42.4	21.85	45.19
MGMT-C1	P05109	Protein S100-A8	S100A8	1	5	37.6	10.834	44.825
MGMT-C1	P67809;P16989;Q9Y2T7;C9J5V9;H0Y449	Y-box-binding protein 1;Y-box-binding protein 3;Y-box-binding protein 2	YBX1;YBX3;YBX2	5	4	13.3	35.924	44.499
MGMT-C1	A0A494C0J7;Q08188	Transglutaminase-like domain-containing protein;Protein-glutamine gamma-glutamyltransferase E	;TGM3	2	7	10.5	78.856	44.461
MGMT-C1	P62280;M0QZC5;M0R1H6	40S ribosomal protein S11;Ribosomal protein S11	RPS11	3	7	34.2	18.431	44.227
MGMT-C1	Q9Y2R4;A0A087X121	Probable ATP-dependent RNA helicase DDX52	DDX52	2	6	9.8	67.465	43.9
MGMT-C1	Q13242;H0YIB4;S4R3G0	Serine/arginine-rich splicing factor 9;Serine and arginine rich splicing factor 9 (Fragment);	SRSF9;	3	6	25.8	25.542	43.45
MGMT-C1	Q5BKZ1;A0A0A0MRN4	DBIRD complex subunit ZNF326	ZNF326	2	5	10.3	65.653	43.377
MGMT-C1	P00338;F5GYU2;F5GXY2;F5GXH2;F5H5G7;F5H155;G3XAP5;F5H245;Q6ZMR3;P07864;Q9BYZ2	L-lactate dehydrogenase A chain;Lactate dehydrogenase A (Fragment)	LDHA;	11	6	16.9	36.688	43.144
MGMT-C1	P62906	60S ribosomal protein L10a	RPL10A	1	7	30.9	24.831	42.937
MGMT-C1	Q7Z7K6;A0A0M3HER2	Centromere protein V	CENPV	2	4	25.5	29.946	42.869
MGMT-C1	U3KQC1;A0A0A0MQU0;Q9BV38;K7EIR0;K7EML4;A0A087X237;K7EKX5	WD repeat-containing protein 18 (Fragment);	WDR18;	7	6	15.2	43.237	42.8
MGMT-C1	M0R0F0;M0R0R2;P46782;M0QZN2	Ribosomal protein S5 (Fragment);Ribosomal protein S5;40S ribosomal protein S5	RPS5;	4	6	32	22.391	42.202
MGMT-C1	P31025;Q5VSP4	Lipocalin-1	LCN1	2	6	30.7	19.25	41.915
MGMT-C1	A0A2R8Y6J3;P46777;Q5T7N0;A0A2R8Y4A2	Ribosomal protein L5 (Fragment);60S ribosomal protein L5	RPL5	4	5	23.1	27.045	41.725
MGMT-C1	A0A7P0Z4F9;A0A3B3IRQ9;P55265;A0A3B3ISU1;A0A7P0Z4K3;A0A3B3ITG9;A0A3B3ISX1;A0A7P0TA14	Adenosine deaminase RNA specific;Double-stranded RNA-specific adenosine deaminase (Fragment);	ADAR;	8	4	6	101.54	41.631
MGMT-C1	Q8J015;A0A7I2V2L9;M0QYS1;P40429;A0A7I2V5L3;Q6NVV1	60S ribosomal protein L13a;	RPL13A;	6	7	43	16.731	41.391
MGMT-C1	P17096	High mobility group protein HMG-I/HMG-Y	HMGA1	1	4	23.4	11.676	41.016
MGMT-C1	Q9ULW0	Targeting protein for Xklp2	TPX2	1	6	10.2	85.652	40.965
MGMT-C1	A0A087WWX0;A0A087WVZ9;P19388;A0A0A0MQR7;A0A087WVN5	RNA polymerase II, I and III subunit E (Fragment);DNA-directed RNA polymerase II subunit E;	POLR2E;	5	5	37.3	15.421	40.791
MGMT-C1	Q9Y5B9;G3V5A4;G3V401;G3V2X0	FACT complex subunit SPT16	SUPT16H	4	3	3.6	119.91	40.727
MGMT-C1	Q08554	Desmocollin-1	DSC1	1	5	6.5	99.986	40.708
MGMT-C1	A0A494C156;A0A494C1G3;A0A494BZU6;A0A494BZW7;A0A494C0P9;A0A494C1K5;A0A494C0Q6;A0A494C0Q2;A0A494C1N1;A0A494C0K5;A0A8V8TMN8;A0A494C0W0;O95453;H3BRK1;A0A494C002;F5H1Z4	Poly(A)-specific ribonuclease PARN;Poly(A)-specific ribonuclease PARN (Fragment);	PARN;	16	5	10.8	51.189	40.506
MGMT-C1	Q08211	ATP-dependent RNA helicase A	DHX9	1	6	5.4	140.96	40.162
MGMT-C1	P20930	Filaggrin	FLG	1	6	6.3	435.16	40.103
MGMT-C1	H0YH81;P06576;F8W079;F8W0P7;H0YI37	ATP synthase subunit beta (Fragment);ATP synthase subunit beta, mitochondrial;	ATP5F1B;	5	5	18.8	38.138	40.025
MGMT-C1	P84103;A0A087X2D0	Serine/arginine-rich splicing factor 3;Serine and arginine rich splicing factor 3	SRSF3	2	5	31.7	19.329	39.743
MGMT-C1	J3QR09;J3KTE4;A0A7I2YQG2;P84098;A0A7I2V638;A0A7I2V4U6;A0A7I2V2L0;A0A7I2V512	Ribosomal protein L19	RPL19;	8	4	21.8	23.134	39.637
MGMT-C1	A0A7P0S5H5;P60866;E5RJX2;E5RIP1;G3XAN0	40S ribosomal protein S20 (Fragment);40S ribosomal protein S20;Ribosomal protein S20	RPS20;	5	3	22.1	15.312	39.399
MGMT-C1	Q96C19;H0Y4Y4;C9JTV4;Q8WYH2;Q9BUP0	EF-hand domain-containing protein D2;EF-hand domain family member D2 (Fragment)	EFHD2	5	6	25.4	26.697	39.341
MGMT-C1	P30050	60S ribosomal protein L12	RPL12	1	4	27.9	17.818	39.154
MGMT-C1	H3BPE7;P35637	FUS RNA binding protein;RNA-binding protein FUS	FUS	2	5	8.5	53.496	39.049
MGMT-C1	Q99959;A0A8V8TQD7;A0A087WXY2;A0A8V8TRB4;A0A8V8TR06;A0A8V8TQE3;A0A8V8TPU9	Plakophilin-2;Plakophilin 2 (Fragment)	PKP2	7	4	4.5	97.414	38.672
MGMT-C1	Q9NZT1	Calmodulin-like protein 5	CALML5	1	4	30.8	15.892	38.629
MGMT-C1	P12273	Prolactin-inducible protein	PIP	1	5	39	16.572	38.603
MGMT-C1	P81605	Dermcidin	DCD	1	4	30	11.284	38.259
MGMT-C1	P55084;F5GZQ3;B5MD38;C9K0M0;C9JEY0;C9JE81	Trifunctional enzyme subunit beta, mitochondrial;Hydroxyacyl-CoA dehydrogenase trifunctional multienzyme complex subunit beta;	HADHB;	6	5	10.8	51.294	38.199
MGMT-C1	Q8TDD1;F8VRX4	ATP-dependent RNA helicase DDX54;RNA helicase (Fragment)	DDX54	2	5	5.1	98.594	38.182
MGMT-C1	Q9H6R0;I3L0M5;Q05BE5	ATP-dependent RNA helicase DHX33	DHX33	3	5	8.2	78.873	38.068
MGMT-C1	Q8NFH5;C9IYQ7;F8WCF5;F8WEL4	Nucleoporin NUP35	NUP35	4	3	13.5	34.773	37.897
MGMT-C1	P45973	Chromobox protein homolog 5	CBX5	1	4	19.9	22.225	37.583
MGMT-C1	Q96AG4	Leucine-rich repeat-containing protein 59	LRRC59	1	4	16.3	34.93	37.497
MGMT-C1	B9A018;Q53GS9;A0A087X1B2;F8WC91	Ubiquitin specific peptidase 39;U4/U6.U5 tri-snRNP-associated protein 2;	USP39;	4	5	13.1	62.043	37.325
MGMT-C1	P15311;A0A2R8Y7M3;A0A8V8TKR9;A0A2R8Y5S7;P26038;P35241	Ezrin;Radixin;Moesin;	EZR;RDX;MSN;	6	6	9.6	69.412	37.187
MGMT-C1	Q9NYL9;H0YKU1;H0YNJ8	Tropomodulin-3;Tropomodulin 3 (Fragment);Tropomodulin 3	TMOD3	3	3	12.8	39.594	36.975
MGMT-C1	O95478;A0A0A0MQZ6	Ribosome biogenesis protein NSA2 homolog;NSA2 ribosome biogenesis factor	NSA2	2	4	15	30.065	36.597
MGMT-C1	P62316;K7ERG4;K7EJB5	Small nuclear ribonucleoprotein Sm D2	SNRPD2	3	4	40.7	13.527	36.59
MGMT-C1	P05089;A0A5F9ZH78;A0A5F9ZGN6	Arginase-1;Arginase 1;Arginase	ARG1	3	6	14.6	34.735	36.385
MGMT-C1	B0YIW2;P02656	Apolipoprotein C-III	APOC3	2	1	13.7	12.815	36.249
MGMT-C1	Q14974;J3QR48;J3KTM9	Importin subunit beta-1;Importin subunit beta-1 (Fragment);Karyopherin subunit beta 1 (Fragment)	KPNB1;	3	4	5.7	97.169	36.122
MGMT-C1	P42167;G5E972;H0YJH7	Lamina-associated polypeptide 2, isoforms beta/gamma;Thymopoietin	TMPO	3	10	29.7	50.67	35.933
MGMT-C1	A0A804HIV7;P50402;Q5HY57;A0A804HLA2	Emerin;	EMD;	4	4	24.2	24.383	35.876
MGMT-C1	P05198;H0YJS4;G3V4T5	Eukaryotic translation initiation factor 2 subunit 1;Eukaryotic translation initiation factor 2 subunit 1 (Fragment);	EIF2S1;	3	5	15.2	36.112	35.836
MGMT-C1	O75223;M0QZK8;B8ZZK2;H7BZK5	Gamma-glutamylcyclotransferase;gamma-glutamylcyclotransferase	GGCT;	4	5	25.5	21.007	35.724
MGMT-C1	Q96P63	Serpin B12	SERPINB12	1	4	9.1	46.276	35.653
MGMT-C1	P47929	Galectin-7	LGALS7	1	4	33.1	15.075	35.651
MGMT-C1	Q9NSI2;C9JJU7	Ribosome biogenesis protein SLX9 homolog;SLX9 ribosome biogenesis factor (Fragment)	SLX9	2	4	21.7	25.456	35.503
MGMT-C1	Q6RFH5;E9PS41;F5GYL6	WD repeat-containing protein 74;WD repeat domain 74	WDR74	3	4	12.2	42.441	35.372
MGMT-C1	F8VZQ9;P82979;H0YHG0;F8VS12	SAP domain containing ribonucleoprotein;SAP domain-containing ribonucleoprotein;	SARNP;	4	4	17.8	24.105	35.365
MGMT-C1	Q9NQZ2	Something about silencing protein 10	UTP3	1	5	7.9	54.557	34.413
MGMT-C1	A0A0B4J1Z1;C9JAB2;Q16629	Serine and arginine rich splicing factor 7;	SRSF7;	3	4	30.7	15.763	34.137
MGMT-C1	I3L1P8;Q02978	Solute carrier family 25 member 11 (Fragment);Mitochondrial 2-oxoglutarate/malate carrier protein	SLC25A11	2	2	8.1	32.182	34.132
MGMT-C1	I3L3P7;P62244;I3L246;H3BN98;H3BV27;H3BT37;I3L303;H3BVC7	40S ribosomal protein S15a	RPS15A;	8	4	41	11.477	34.063
MGMT-C1	O75607	Nucleoplasmin-3	NPM3	1	2	17.4	19.343	34.006
MGMT-C1	Q9Y6V7	Probable ATP-dependent RNA helicase DDX49	DDX49	1	4	10.4	54.226	33.627
MGMT-C1	Q8N8A6	ATP-dependent RNA helicase DDX51	DDX51	1	5	8	72.456	33.306
MGMT-C1	Q9NX24;J3QSY4;D6RC52;D6RCB9	H/ACA ribonucleoprotein complex subunit 2;Ribonucloprotein;Ribonucloprotein (Fragment)	NHP2;	4	2	19	17.201	33.252
MGMT-C1	P62851	40S ribosomal protein S25	RPS25	1	5	29.6	13.742	33.106
MGMT-C1	Q9NY12	H/ACA ribonucleoprotein complex subunit 1	GAR1	1	3	14.3	22.348	32.966
MGMT-C1	F8VWS0;P05388;F8VS58;F8VQY6;F8VRK7;G3V210;F8VZS0;F8VU65;F8VWV4;F8VPE8;F8VW21;Q8NHW5;F8W1K8	60S acidic ribosomal protein P0;	RPLP0;	13	4	21.7	30.456	32.716
MGMT-C1	Q8NEF9	Serum response factor-binding protein 1	SRFBP1	1	5	14.2	48.633	32.672
MGMT-C1	Q9NQT5	Exosome complex component RRP40	EXOSC3	1	3	13.8	29.572	32.657
MGMT-C1	J3KPS3;P04075;H3BUH7;H3BPS8;H3BQN4;H3BMQ8;H3BR04;H3BR68;H3BU78	Fructose-bisphosphate aldolase;Fructose-bisphosphate aldolase A;	ALDOA;	9	4	12.2	39.817	32.649
MGMT-C1	Q9HCD5;Q5JY17	Nuclear receptor coactivator 5	NCOA5	2	5	9	65.536	32.447
MGMT-C1	H7BZW6;O00422;U3KPY7;U3KQ12	Sin3A associated protein 18 (Fragment);Histone deacetylase complex subunit SAP18;	SAP18;	4	5	31.5	16.036	32.438
MGMT-C1	P26641	Elongation factor 1-gamma	EEF1G	1	5	13	50.118	32.292
MGMT-C1	P07900;G3V2J8;Q58FG0	Heat shock protein HSP 90-alpha	HSP90AA1	3	10	15	84.659	32.268
MGMT-C1	Q8WXF1;X6RDA4	Paraspeckle component 1;Paraspeckle component 1 (Fragment)	PSPC1	2	4	7.6	58.743	32.251
MGMT-C1	Q8NFH4;F8VTY2	Nucleoporin Nup37;Nucleoporin 37 (Fragment)	NUP37	2	3	12	36.707	31.915
MGMT-C1	Q8NFH3	Nucleoporin Nup43	NUP43	1	2	8.2	42.15	31.779
MGMT-C1	Q9BVP2;C9JYH9;C9JZT7;B4DMU5	Guanine nucleotide-binding protein-like 3	GNL3	4	5	9.8	61.992	31.674
MGMT-C1	A0A7I2V3E2;Q9UN86;A0A7I2V547;A0A7I2V382;A0A7I2V3Z6;D6RBR0;D6RBW8;D6RAC7;D6RB17;A0A7I2YQS2;A0A7I2V647;A0A7I2V3P9;A0A7I2YQD9	G3BP stress granule assembly factor 2;Ras GTPase-activating protein-binding protein 2;	G3BP2;	13	2	10.8	43.422	31.63
MGMT-C1	Q15459;H7C1L2	Splicing factor 3A subunit 1	SF3A1	2	4	7.4	88.885	31.541
MGMT-C1	P01834;A0A5H1ZRQ3	Immunoglobulin kappa constant;Immunoglobulin kappa constant (Fragment)	IGKC	2	4	64.5	11.765	31.452
MGMT-C1	P29692;E9PMW7;E9PK01;E9PI39;E9PQ49;E9PPR1;E9PL12;E9PIZ1;E9PN91;E9PL71;H0YCK7;E9PRY8;A0A087X1X7;E9PK06;E9PKK3;E9PJD0;E9PK72;E9PQZ1;E9PNW6	Elongation factor 1-delta;Eukaryotic translation elongation factor 1 delta;	EEF1D;	19	3	16	31.121	31.419
MGMT-C1	H0YKD8;P46779;H0YLP6;H0YMF4	60S ribosomal protein L28	RPL28;	4	5	25.9	19.072	31.228
MGMT-C1	Q5JY65;Q9BZJ0	Crooked neck pre-mRNA splicing factor 1;Crooked neck-like protein 1	CRNKL1	2	4	5.3	99.172	31.199
MGMT-C1	P19387;H3BRR2	DNA-directed RNA polymerase II subunit RPB3;RNA polymerase II subunit C	POLR2C	2	4	12.4	31.441	31.169
MGMT-C1	Q9BW27;J3QLD4;J3QL54;J3KT10;F5H0W7;J3QLH0;J3KSH3;J3KRC0;J3QLV0	Nuclear pore complex protein Nup85;Nuclear pore complex protein Nup85 (Fragment);	NUP85;	9	4	5.9	75.019	31.074
MGMT-C1	Q9GZR2;A0A0C4DG31;A0A0C4DG22	RNA exonuclease 4	REXO4	3	5	13	46.671	31.057
MGMT-C1	Q9Y5S9;A0A0J9YW13	RNA-binding protein 8A;RNA-binding protein 8A (Fragment)	RBM8A;	2	3	22.4	19.889	30.802
MGMT-C1	G3V5I6;G3V256;H0YJA2;Q6PJT7;A0A087WTC9;H0YJ87	Zinc finger CCCH domain-containing protein 14;	ZC3H14;	6	4	12.6	47.76	30.556
MGMT-C1	P10412;P16402;P22492;Q02539;P16401	Histone H1.4;Histone H1.3	H1-4;H1-3	5	14	40.6	21.865	30.515
MGMT-C1	A0A1W2PP35;A0A1W2PPS1;Q00839;Q5RI18;A0A1X7SBS1;A0A1W2PQD4;A0A1W2PQL0;A0A1W2PP34;A0A1W2PPL4;A0A1W2PPH7;A0A1W2PPE9;A0A1W2PRI6;A0A1W2PP22;A0A1W2PRZ7;A0A1W2PQ74	Heterogeneous nuclear ribonucleoprotein U (Fragment);Heterogeneous nuclear ribonucleoprotein U;	HNRNPU;	15	4	6.7	80.648	30.486
MGMT-C1	D6REM6;A0A0R4J2E8;A8MXP9;P43243;D6R991;H0Y8T4;D6R8Z5;D6RB45;A0A1B0GX04;D6R9F3;D6RBS2;D6RCM3;D6REK4;D6RBK5;B3KM87	Matrin 3;Matrin-3;	MATR3;	15	5	7.8	88.358	30.281
MGMT-C1	P01040;C9J0E4	Cystatin-A;Cystatin A	CSTA	2	4	52	11.006	30.234
MGMT-C1	P63244;D6RFZ9;D6R9L0;H0Y8W2;J3KPE3;D6RAC2;D6R9Z1;D6RHH4;H0YAF8;D6RFX4;E9PD14;D6RAU2;D6REE5;H0Y9P0;D6RBD0;H0YAM7;D6R909;D6RF23;D6RGK8	Receptor of activated protein C kinase 1;Receptor for activated C kinase 1 (Fragment);	RACK1;	19	3	11.7	35.076	30.193
MGMT-C1	Q13838;O00148;Q5STU3;F6WLT2;K7EQN7;F6TRA5;A0A0A0MT12;F6S4E6;F6QYI9;A0A0G2JJZ9;A0A140T9X3;F6R6M7;K7EPJ3;A0A0G2JHN7;K7ENP6;A0A0G2JJL7;F6SXL5;F6S2B7;K7EN69;K7EIL8;F6U6E2;K7EL56;A0A140T9X9;A0A140T996;A0A140T9K1;A0A140T973;F6UJC5;A0A140TA18;A0A140T9L4;H0Y400	Spliceosome RNA helicase DDX39B;ATP-dependent RNA helicase DDX39A;RNA helicase	DDX39B;DDX39A;	30	4	9.1	48.991	29.951
MGMT-C1	P25705;K7ENJ4;K7EK77;K7ERX7;K7EQH4;K7EJP1	ATP synthase subunit alpha, mitochondrial;ATP synthase F1 subunit alpha (Fragment);	ATP5F1A;	6	4	7.6	59.75	29.683
MGMT-C1	J3KT86;Q96GD4;J3QR41;J3KTD6;J3QLN8;J3KRJ2;B4DXA6;J3KRF8;A3KFJ1;Q5QPD4;Q5Y191;A3KFJ0;Q9UQB9;O14965	Aurora kinase (Fragment);Aurora kinase B	AURKB	14	4	19.8	27.956	29.656
MGMT-C1	A0A6Q8PFK8;A0A6Q8PGK1;P04792;A0A6Q8PFE7;A0A6Q8PF43;A0A6Q8PHJ6;A0A6Q8PHA6;A0A6Q8PH65;A0A6Q8PGY2;C9J3N8	Heat shock protein family B (small) member 1;Heat shock protein beta-1;	HSPB1;	10	4	26.8	21.882	29.58
MGMT-C1	E9PES6;E7ES08;E7EQU1;O15347	High mobility group box 3 (Fragment);	HMGB3;	4	4	18.3	17.522	29.43
MGMT-C1	E9PH82;A0A8I5KR56;A0A8I5QKV5;A0A8I5KZA5;Q8NCA5;B4DT23	Family with sequence similarity 98 member A;	FAM98A;	6	3	13.1	34.431	29.335
MGMT-C1	F8W0Q9;Q8NEY8;F8VRK2;F8VPY7;F8VWU8;F8WF16;B7Z8L1;F8W6A0	Periphilin 1;Periphilin-1;	PPHLN1;	8	3	9.1	44.682	28.904
MGMT-C1	Q9NVI7	ATPase family AAA domain-containing protein 3A	ATAD3A	1	4	5.8	71.368	28.576
MGMT-C1	O15143;C9JBJ7;F8VXW2;C9JEY1;C9K057;C9JM51;C9JTT6;A0A1W2PNV4	Actin-related protein 2/3 complex subunit 1B;Actin-related protein 2/3 complex subunit 1B (Fragment);	ARPC1B;	8	3	10.8	40.949	28.433
MGMT-C1	A0A2R8YEZ4;A0A2R8Y5D3;O15160;H0Y723;A0A2R8Y8D6;A0A2R8YEY5;E7EQB9;D6RDJ3	DNA-directed RNA polymerases I and III subunit RPAC1;	POLR1C;	8	4	14	34.958	28.379
MGMT-C1	Q9ULV4;F8W1H8;F8VUX3;F8VSA4;F8VRE9;F8VTT6;F8VVB7;B4E3S0;F8VV53;H0YHL7	Coronin-1C;Coronin (Fragment);Coronin;	CORO1C;	10	4	7.4	53.248	28.191
MGMT-C1	K7ELC4;K7EMH1;K7ERI7;P35268;K7EJT5;K7EP65;K7EKS7	Ribosomal protein L22 (Fragment);Ribosomal protein L22	RPL22;	7	3	40.5	9.0984	28.082
MGMT-C1	P62995;H7C2L4;H7BXF3	Transformer-2 protein homolog beta;Transformer 2 beta homolog (Fragment)	TRA2B	3	3	9.7	33.665	28.042
MGMT-C1	O75531;A0A0C4DFW4;Q5JUR7	Barrier-to-autointegration factor	BANF1	3	4	37.1	10.058	27.951
MGMT-C1	P39748;I3L3E9;F5H1Y3	Flap endonuclease 1;Flap structure-specific endonuclease 1 (Fragment)	FEN1	3	4	13.2	42.592	27.916
MGMT-C1	Q99832;F8WAM2	T-complex protein 1 subunit eta;T-complex protein 1 subunit eta (Fragment)	CCT7	2	4	7.9	59.366	27.9
MGMT-C1	A0A7I2V3Z3;A0A7I2V351;A0A7I2V487;A0A7I2YQE1;P52292;J3QLL0;J3KS65	Karyopherin subunit alpha 2;Importin subunit alpha	KPNA2;	7	4	10.5	43.541	27.594
MGMT-C1	Q9Y3I0	RNA-splicing ligase RtcB homolog	RTCB	1	4	9.3	55.21	27.526
MGMT-C1	Q5SNT2;H0Y4R5	Transmembrane protein 201;Transmembrane protein 201 (Fragment)	TMEM201	2	4	7.1	72.235	27.373
MGMT-C1	A0A590UJK4;A0A590UK01;A0A590UJP7;A0A590UK80;Q13247;A0A0D9SEM4;Q08170;B4DJK0;B4DUA4;Q13243	Serine and arginine rich splicing factor 6;	SRSF6;	10	4	13.3	26.306	27.246
MGMT-C1	P0DP25;P0DP24;P0DP23;F8WBR5;M0QZ52;G3V479;E7EMB3;G3V361;A0A590UJI2;Q96HY3	Calmodulin-3;Calmodulin-2;Calmodulin-1;	CALM3;CALM2;CALM1;	10	3	30.9	16.837	27.185
MGMT-C1	F8WD59;C9J9K3;A0A8V8TMX1;A0A8I5KQE6;A0A0C4DG17;A0A8V8TLA4;P08865	Ribosomal protein SA (Fragment);40S ribosomal protein SA (Fragment);Ribosomal protein SA	RPSA;	7	2	25.9	12.647	27.095
MGMT-C1	O96019;C9JQT2;H7C5S0;O94805	Actin-like protein 6A	ACTL6A	4	3	8.2	47.46	27.081
MGMT-C1	P62318;H3BT13	Small nuclear ribonucleoprotein Sm D3	SNRPD3	2	2	24.6	13.916	27.049
MGMT-C1	O75342;A0A3B3IRK2	Arachidonate 12-lipoxygenase, 12R-type;Arachidonate 12-lipoxygenase, 12R type (Fragment)	ALOX12B	2	4	6.6	80.355	26.918
MGMT-C1	Q9NW64;E5RJW4;E5RHA8	Pre-mRNA-splicing factor RBM22	RBM22	3	4	8.1	46.895	26.864
MGMT-C1	Q86W42	THO complex subunit 6 homolog	THOC6	1	3	10.6	37.535	26.329
MGMT-C1	P31151;Q86SG5	Protein S100-A7;Protein S100-A7A	S100A7;S100A7A	2	4	35.6	11.471	26.28
MGMT-C1	E9PLL6;P46776;E9PJD9;E9PLX7	Ribosomal protein L27a;60S ribosomal protein L27a	RPL27A;	4	3	31.5	12.201	26.108
MGMT-C1	Q5T280;R4GNG4	Putative methyltransferase C9orf114	SPOUT1	2	3	8.5	42.008	26.101
MGMT-C1	P18077;F8WBS5;F8WB72;C9K025	60S ribosomal protein L35a	RPL35A;	4	4	28.2	12.538	26.081
MGMT-C1	V9GYE3;V9GYM3;P02652	Apolipoprotein A-II	APOA2	3	2	44.2	5.8767	26.053
MGMT-C1	A0A087X1B7;X6R700;Q9Y3Y2;Q5T7Y7	Chromatin target of PRMT1;Chromatin target of PRMT1 protein	CHTOP;	4	3	51.3	8.5199	25.989
MGMT-C1	Q13595	Transformer-2 protein homolog alpha	TRA2A	1	3	12.1	32.688	25.931
MGMT-C1	Q96BK5;E5RJG9;E5RGR1;A0A0A6YYK5	PIN2/TERF1-interacting telomerase inhibitor 1	PINX1	4	3	14.9	37.034	25.669
MGMT-C1	P15927;Q5TEJ0;Q5TEJ7	Replication protein A 32 kDa subunit;Replication protein A2 (Fragment);	RPA2;	3	4	12.6	29.247	25.649
MGMT-C1	X1WI28;P27635;H7C123;H7C2C5;F8W7C6;Q96L21;B8A6G2;A6QRI9	Ribosomal protein L10 (Fragment);60S ribosomal protein L10	RPL10;	8	4	13.5	22.975	25.575
MGMT-C1	P01008	Antithrombin-III	SERPINC1	1	3	9.7	52.602	25.574
MGMT-C1	P62081;A0A2R8Y623;B5MCP9	40S ribosomal protein S7;40S ribosomal protein S7 (Fragment)	RPS7;	3	4	13.9	22.127	25.535
MGMT-C1	B4DUR8;P49368	T-complex protein 1 subunit gamma	CCT3	2	4	8.8	55.674	25.5
MGMT-C1	D3YTB1;F8W727;P62910;D3YTI8	Ribosomal protein L32 (Fragment);Ribosomal protein L32;60S ribosomal protein L32	RPL32;	4	4	29.3	15.616	25.462
MGMT-C1	P26368;K7ELP8	Splicing factor U2AF 65 kDa subunit	U2AF2	2	4	10.9	53.5	25.452
MGMT-C1	D6RIC3;A0A0C4DGU5;Q9Y3C1	Nucleolar protein 16	NOP16;	3	2	16.7	17.198	25.436
MGMT-C1	Q6P2S0;Q659G3;E9PE20;P49458	Signal recognition particle 9 kDa protein;	SRP9;	4	1	22.4	5.7685	25.158
MGMT-C1	A0A0U1RQH7;H0Y4X3;G3XAC6;Q14498;Q5QP23;A0A087X122;A0A0U1RQW2;Q5QP22	RNA binding motif protein 39 (Fragment);	RBM39;	8	3	14.7	26.698	24.941
MGMT-C1	A0A5F9ZHM4;P07195;A8MW50;A0A3B3IS95;C9J7H8;F5H793	L-lactate dehydrogenase;L-lactate dehydrogenase B chain;L-lactate dehydrogenase (Fragment)	LDHB;	6	5	15.2	37.294	24.916
MGMT-C1	Q05D32;H0YNU2;H0YNW9;H0YMH7	CTD small phosphatase-like protein 2;CTD small phosphatase like 2 (Fragment);	CTDSPL2;	4	2	5.4	52.998	24.459
MGMT-C1	P17066;P48741	Heat shock 70 kDa protein 6	HSPA6	2	5	8.7	71.027	24.225
MGMT-C1	P08579	U2 small nuclear ribonucleoprotein B	SNRPB2	1	2	9.3	25.486	24.187
MGMT-C1	P04040	Catalase	CAT	1	2	7	59.755	24.019
MGMT-C1	E9PLA9;G3V153;Q14444	Cell cycle associated protein 1 (Fragment);Cell cycle associated protein 1;Caprin-1	CAPRIN1;	3	3	18.3	20.236	23.865
MGMT-C1	A0A2R8Y4F5;H0YFD6;P40939;A0A2R8YG21	enoyl-CoA hydratase;Trifunctional enzyme subunit alpha, mitochondrial	HADHA;	4	4	5.2	79.466	23.829
MGMT-C1	A0A0G2JRN3;A0A024R6I7;P01009	Alpha-1-antitrypsin	SERPINA1;	3	2	4.7	40.234	23.652
MGMT-C1	Q8NAV1	Pre-mRNA-splicing factor 38A	PRPF38A	1	3	7.4	37.476	23.633
MGMT-C1	A0A8V8TL71;H7C144;F5GXS2;O43707	Actinin alpha 4;	ACTN4;	4	3	4.4	99.811	23.59
MGMT-C1	Q5SRN1;O60508	Cell division cycle 40;Pre-mRNA-processing factor 17	CDC40	2	3	9.8	60.83	23.528
MGMT-C1	K7EMM8;Q49A26	Cytokine-like nuclear factor N-PAC (Fragment);Cytokine-like nuclear factor N-PAC	GLYR1	2	2	5.7	57.215	23.396
MGMT-C1	O15479	Melanoma-associated antigen B2	MAGEB2	1	3	10.3	35.277	23.303
MGMT-C1	G3V3B0;S4R3H4;E7EQT4;Q9UKV3	Apoptotic chromatin condensation inducer 1;	ACIN1;	4	3	3.6	67.494	23.253
MGMT-C1	Q68CQ4	U3 small nucleolar RNA-associated protein 25 homolog	UTP25	1	4	4.6	87.054	23.142
MGMT-C1	Q01081	Splicing factor U2AF 35 kDa subunit	U2AF1	1	2	12.9	27.872	23.13
MGMT-C1	P0DOY3;P0DOY2;A0A5H1ZRQ4;P0CG04;P0CF74;A0A5H1ZRQ7;A0M8Q6	Immunoglobulin lambda constant 3;Immunoglobulin lambda constant 2;	IGLC3;IGLC2;	7	3	37.7	11.265	23.069
MGMT-C1	H7C3F9;O15144	Arp2/3 complex 34 kDa subunit (Fragment);Actin-related protein 2/3 complex subunit 2	ARPC2	2	3	18.2	18.654	23.059
MGMT-C1	H3BRU6;F8VZX2;Q15366;F8W0G4;F8VXH9;F8W1G6;J3QT27;E9PFP8;P57721;H3BND9;H3BSS4;F8VRH0	Poly(rC) binding protein 2 (Fragment);Poly(rC) binding protein 2;Poly(rC)-binding protein 2	PCBP2;	12	4	16.3	31.6	23.013
MGMT-C1	Q15428;K7EMT0	Splicing factor 3A subunit 2;Splicing factor 3a subunit 2 (Fragment)	SF3A2	2	4	9.1	49.255	23.004
MGMT-C1	M0R181;P46778;G3V1B3;REV__Q9NRL2;Q9H553	60S ribosomal protein L21 (Fragment);60S ribosomal protein L21	RPL21;	5	3	23.8	14.149	22.973
MGMT-C1	A0A0A0MS07;A0A0A0MS08;P01857;A0A4W9A917;A0A286YEY4;A0A286YFJ8;A0A286YES1;P01859;P01861;P01860	Immunoglobulin heavy constant gamma 1 (Fragment);	IGHG1;	10	3	12.2	31.983	22.784
MGMT-C1	Q9Y224;H0YJB9;G3V4C6	RNA transcription, translation and transport factor protein;RNA transcription, translation and transport factor protein (Fragment)	RTRAF	3	3	16	28.068	22.51
MGMT-C1	C9JD32;J3KT29;P62829;B9ZVP7;J3QQT9;J3KTJ3	Ribosomal protein L23 (Fragment);60S ribosomal protein L23	RPL23;	6	3	41.8	9.6694	22.287
MGMT-C1	P55081	Microfibrillar-associated protein 1	MFAP1	1	3	6.8	51.958	22.256
MGMT-C1	P20042	Eukaryotic translation initiation factor 2 subunit 2	EIF2S2	1	3	9	38.388	22.115
MGMT-C1	P59666;P59665	Neutrophil defensin 3;Neutrophil defensin 1	DEFA3;DEFA1	2	3	20.2	10.245	21.881
MGMT-C1	Q86V81;E9PB61	THO complex subunit 4;Aly/REF export factor	ALYREF	2	3	12.1	26.888	21.588
MGMT-C1	P68371;P04350;Q3ZCM7;M0R2D3;M0R0X0;M0QY85;M0QY37;M0QX14;M0R042;M0QZL7;M0QYM7;M0R278;M0R2T4;A0A075B724	Tubulin beta-4B chain;Tubulin beta-4A chain;Tubulin beta-8 chain	TUBB4B;TUBB4A;TUBB8	14	13	30.8	49.83	21.507
MGMT-C1	P62888;E5RI99;E5RJH3	60S ribosomal protein L30;60S ribosomal protein L30 (Fragment);Ribosomal protein L30	RPL30;	3	2	20.9	12.784	21.481
MGMT-C1	C9JLU1;P52434	RNA polymerase II, I and III subunit H (Fragment);DNA-directed RNA polymerases I, II, and III subunit RPABC3	POLR2H	2	2	19.6	16.925	21.436
MGMT-C1	A0A7P0Z497;P23284;A0A7P0TB45;A0A7P0T7U3	Peptidyl-prolyl cis-trans isomerase;Peptidyl-prolyl cis-trans isomerase B;	PPIB;	4	3	19.3	20.21	21.403
MGMT-C1	Q5TBH9;Q8NDD1;Q5TBI2	Chromosome 1 open reading frame 131;Uncharacterized protein C1orf131	C1orf131	3	3	12	27.933	21.392
MGMT-C1	P68133;P68032;P63267;P62736;A0A804HKV3;A6NL76;F8WB63;B8ZZJ2;C9JFL5;F6UVQ4;F6QUT6	Actin, alpha skeletal muscle;Actin, alpha cardiac muscle 1;Actin, gamma-enteric smooth muscle	ACTA1;ACTC1;	11	16	32.4	42.051	21.355
MGMT-C1	B4DEE8;P16455	Methylated-DNA--protein-cysteine methyltransferase	MGMT	2	3	15.5	25.05	21.329
MGMT-C1	O95758;X6R242	Polypyrimidine tract-binding protein 3	PTBP3	2	7	12.7	59.689	21.3
MGMT-C1	P48047;A0A494C0K9;H7C0C1;H7C086;H7C068	ATP synthase subunit O, mitochondrial;	ATP5PO;	5	3	16.4	23.277	21.217
MGMT-C1	H0YBR2;H0YBB3;A0A2U3TZN9;Q6NXG1;Q9H6T0	Epithelial splicing regulatory protein 1 (Fragment);	ESRP1;	5	3	6.6	56.035	21.158
MGMT-C1	P10599	Thioredoxin	TXN	1	3	22.9	11.737	21.089
MGMT-C1	H0Y9V9;D6RAN4;A0A2R8Y5Y7;P32969;H0Y9R4	60S ribosomal protein L9;60S ribosomal protein L9 (Fragment)	RPL9;	5	3	15.9	12.747	21.05
MGMT-C1	Q9NWT1	p21-activated protein kinase-interacting protein 1	PAK1IP1	1	3	8.4	43.963	21.017
MGMT-C1	Q9H6F5	Coiled-coil domain-containing protein 86	CCDC86	1	3	10.6	40.235	20.954
MGMT-C1	P60709;A0A6Q8PFE4;E7EVS6;A0A2R8Y793;A0A2R8YGF8;G5E9R0;A0A6Q8PH58;C9JUM1;C9JZR7;C9JTX5;A0A6Q8PGD7	Actin, cytoplasmic 1;Actin beta;	ACTB;	11	27	71.5	41.736	20.922
MGMT-C1	Q9GZZ8;F8W0V3;H0YI00	Extracellular glycoprotein lacritin;Lacritin	LACRT	3	3	23.9	14.246	20.82
MGMT-C1	P17987;F5H282;E7EQR6;F5GYL4;F5GZI8;F5GZ03;E7ERF2	T-complex protein 1 subunit alpha;T-complex 1	TCP1	7	3	5.9	60.343	20.767
MGMT-C1	P51858	Hepatoma-derived growth factor	HDGF	1	5	15.8	26.788	20.74
MGMT-C1	P13639;K7EJ74;K7EP67	Elongation factor 2	EEF2	3	3	3.7	95.337	20.726
MGMT-C1	Q9UKD2	mRNA turnover protein 4 homolog	MRTO4	1	3	15.1	27.56	20.483
MGMT-C1	H7C2W9;C9JU56;B7Z4E3;B7Z4C8;P62899;B8ZZK4	60S ribosomal protein L31 (Fragment);	RPL31;	6	3	29.6	12.701	20.41
MGMT-C1	Q5SY16	Polynucleotide 5-hydroxyl-kinase NOL9	NOL9	1	3	5.1	79.322	20.372
MGMT-C1	Q5T750	Skin-specific protein 32	XP32	1	3	8.4	26.238	20.349
MGMT-C1	Q13547;Q5TEE2;Q96G03	Histone deacetylase 1;histone deacetylase (Fragment)	HDAC1	3	3	5.6	55.102	20.344
MGMT-C1	Q99459	Cell division cycle 5-like protein	CDC5L	1	3	3.7	92.25	20.294
MGMT-C1	C9JP00;A0A0A0MQX8;Q9NR56;A0A8I5KU79;O95205;H7C4T5;A0A7P0T9I3;Q5VZF2	Muscleblind like splicing regulator 1;	MBNL1;	8	2	5.7	37.898	20.288
MGMT-C1	H3BPC4;H3BQQ9;B0QYN7;P63279;H3BRD1	Ubiquitin conjugating enzyme E2 I;SUMO-conjugating enzyme UBC9 (Fragment);	UBE2I;	5	3	27	8.3486	20.164
MGMT-C1	P31942	Heterogeneous nuclear ribonucleoprotein H3	HNRNPH3	1	3	9	36.926	20.159
MGMT-C1	O43684;J3QT28;J3QSX4	Mitotic checkpoint protein BUB3;BUB3 mitotic checkpoint protein (Fragment)	BUB3	3	3	10.7	37.154	20.103
MGMT-C1	A0A2R8Y765;J3QKS7;A0A2R8Y7U4;A0A2U3TZQ7;A0A2R8Y7I9;A0A2R8Y4T4;A0A2R8YES3;A0A2R8Y855;B4DGM3;Q969G3;J3KT85;A0A2R8YD78;J3QR61	SWI/SNF related, matrix associated, actin dependent regulator of chromatin, subfamily e, member 1;	SMARCE1;	13	2	10.1	32.319	20.086
MGMT-C1	Q01780	Exosome component 10	EXOSC10	1	3	3.6	100.83	19.992
MGMT-C1	A0A2R8Y5A0;A0A2R8YF43;A0A2R8YD58;E7EU96;Q8NEV1;P68400;A0A2R8YEW1;V9GYA2;A0A2R8Y4D6;A0A2R8Y4H0;A0A087WY74;A0A2R8YDY7;A0A2R8YDP2;A0A2R8YFU2	Casein kinase 2 alpha 1;	CSNK2A1;	14	3	11.3	40.717	19.922
MGMT-C1	Q6ZVX7	F-box only protein 50	NCCRP1	1	3	10.9	30.847	19.79
MGMT-C1	Q96EU6;U3KPZ9	Ribosomal RNA processing protein 36 homolog	RRP36	2	3	15.4	29.823	19.727
MGMT-C1	Q8WTT2	Nucleolar complex protein 3 homolog	NOC3L	1	3	5.6	92.547	19.618
MGMT-C1	B0QYD3;Q9UH17;Q6ICH2;P31941;Q96AK3	Apolipoprotein B mRNA editing enzyme catalytic subunit 3B;DNA dC->dU-editing enzyme APOBEC-3B	APOBEC3B	5	3	6.3	57.208	19.615
MGMT-C1	Q9Y221;J3QRD6;J3QRR4;J3QLW7	60S ribosome subunit biogenesis protein NIP7 homolog;Nucleolar pre-rRNA processing protein NIP7 (Fragment);	NIP7;	4	3	23.9	20.462	19.48
MGMT-C1	A0A8I5KWT8;P35579;A0A8I5KYI1;Q5BKV1;A0A8I5KU92	Myosin heavy chain 9;Myosin-9	MYH9	5	3	1.9	229.18	19.353
MGMT-C1	Q14247	Src substrate cortactin	CTTN	1	3	6.4	61.585	19.327
MGMT-C1	Q93077;Q7L7L0;P04908;A0A3B3IS11	Histone H2A type 1-C;Histone H2A type 3;Histone H2A type 1-B/E	H2AC6;H2AC25;H2AC4	4	9	63.8	14.105	19.314
MGMT-C1	F8W787;A0A1B0GW44;A0A1B0GV23;A0A1B0GVD5;A0A1B0GWE8;C9JH19;P07339;H7C469;A0A1B0GVP3;A0A1B0GU92;A0A1B0GU03	Cathepsin D;	CTSD;	11	3	7.7	40.783	19.29
MGMT-C1	Q9P258	Protein RCC2	RCC2	1	3	5.9	56.084	19.265
MGMT-C1	Q9Y446;E9PKC4;E9PRW6	Plakophilin-3;Plakophilin 3 (Fragment)	PKP3	3	3	4.9	87.081	19.234
MGMT-C1	Q96I25;Q5W011;Q5W010;H0Y6J6;Q5W012	Splicing factor 45;RNA binding motif protein 17 (Fragment)	RBM17;	5	3	7.2	44.961	19.118
MGMT-C1	Q9NXF1;A0A0A0MSR3	Testis-expressed protein 10	TEX10	2	3	4	105.67	19.082
MGMT-C1	P05387;H0YDD8	60S acidic ribosomal protein P2	RPLP2	2	3	33.9	11.665	18.818
MGMT-C1	Q92522	Histone H1.10	H1-10	1	1	4.7	22.487	18.762
MGMT-C1	A0A5F9W493;U3KPX3;A0A590UJ43;P48729;A0A590UJQ7;E5RG27;D6RGE5;A0A590UK94;H0Y9X2;U3KQK7;D6REM4;E7ETM0	Casein kinase 1 alpha 1	CSNK1A1;	12	3	9.1	40.589	18.524
MGMT-C1	F8WDD7;F8WCF6;A0A0A6YYG9;P59998;F8WDW3;F8WE39;H7C0A3	Actin related protein 2/3 complex subunit 4;Actin-related protein 2/3 complex subunit 4;	ARPC4;ARPC4-TTLL3;	7	2	20.4	13.057	18.488
MGMT-C1	O43660;H0YAA2;H0YA24	Pleiotropic regulator 1	PLRG1	3	3	10.3	57.193	18.278
MGMT-C1	P06493;A0A024QZP7;E5RIU6;F8VXD2;A0A2R8YF61;A0A2R8YD28;E5RGN0;G3V5T9;E7EUK8;A0A2R8YEB7;J3QSD7;F8VWX7;F8VZ51;A0A2R8Y4Z0;H0YAZ9;A0A2R8Y644;E7ESI2;K7EJ83;A0A2R8Y7W5;F8VTV8;F5H6Z0;Q00535;P24941;P11802;Q00526;P50750;Q96Q40;O94921;Q00534;Q07002;Q00536;Q00537;Q9NYV4;F8VYH9;F8VZZ0;Q14004	Cyclin-dependent kinase 1;Cell division cycle 2, G1 to S and G2 to M, isoform CRA_a;	CDK1;	36	3	9.1	34.095	18.153
MGMT-C1	A0A0A0MR02;P45880;Q5JSD2;Q5JSD1	Voltage dependent anion channel 2 (Fragment);Voltage-dependent anion-selective channel protein 2;	VDAC2;	4	2	9.9	30.348	18.146
MGMT-C1	Q9P031;F8VNY5	Thyroid transcription factor 1-associated protein 26;Coiled-coil domain containing 59 (Fragment)	CCDC59	2	2	12	28.669	18.03
MGMT-C1	M0R3D6;M0R1A7;M0R117;Q02543;M0R0P7	60S ribosomal protein L18a (Fragment);60S ribosomal protein L18a	RPL18A;	5	3	19.1	16.714	17.93
MGMT-C1	A6NHQ2	rRNA/tRNA 2-O-methyltransferase fibrillarin-like protein 1	FBLL1	1	3	6.9	34.803	17.905
MGMT-C1	D6RC18;A8MVI5;Q9ULR0	ISY1 splicing factor homolog;Pre-mRNA-splicing factor ISY1 homolog	ISY1;	3	1	10.5	14.311	17.685
MGMT-C1	Q3B726	DNA-directed RNA polymerase I subunit RPA43	POLR1F	1	3	10.1	37.432	17.644
MGMT-C1	A0A7P0MNE9;P35030	Serine protease 3;Trypsin-3	PRSS3	2	1	5	28.134	17.632
MGMT-C1	Q15427	Splicing factor 3B subunit 4	SF3B4	1	2	5.2	44.385	17.61
MGMT-C1	P02675;D6REL8	Fibrinogen beta chain	FGB	2	3	4.5	55.928	17.217
MGMT-C1	J3QWB6;J3KMX2;A0A8V8TLC9;A0A8V8TLV3;Q92925;A0A8V8TLF4	SWI/SNF related, matrix associated, actin dependent regulator of chromatin, subfamily d, member 2 (Fragment);	SMARCD2;	6	2	8.7	26.714	16.786
MGMT-C1	P60174;U3KQF3;U3KPZ0	Triosephosphate isomerase;Triosephosphate isomerase (Fragment)	TPI1;	3	3	13.7	26.669	16.656
MGMT-C1	H0YIZ0;P34897;G3V5L0;G3V2Y4	glycine hydroxymethyltransferase (Fragment);Serine hydroxymethyltransferase, mitochondrial;	SHMT2;	4	2	7.6	28.707	16.499
MGMT-C1	A0A6Q8PGE0;A0A804HJM2;A0A6Q8PH77;I3L1D4;B0QYY4;B0QYV1;A0A8Q3SI75;A0A0G2JRA5;A0A6Q8PHA3;Q9NWB1;O43251;A0A286YEU2;A0A804HKG7;A0A6Q8PFM4;A0A8Q3SI58;F8VZY7;F8VR27;S4R469;B7Z1U7;A0A8Q3WKT3;B0QYY7;A0A8Q3SI19;A0A0G2JSB3;F8VZG9;A0A087X2B1;A0A8Q3SI31;B0QYY6;A0A8I5KWJ3;F8VRS4;J3QRF4;J3QQZ2;A0A3B3ITL7;S4R3K7;A0A0G2JRD1;A0A8Q3SI20;A6NFN3	RNA binding protein fox-1 homolog 1;	RBFOX1;	36	2	7.1	38.207	16.313
MGMT-C1	Q5TEC6;A0A590UJL8	Histone H3-7	H3-7	2	11	56.6	15.43	16.081
MGMT-C1	Q9ULW3	Activator of basal transcription 1	ABT1	1	2	9.2	31.079	16.041
MGMT-C1	B5MC59;P35244	Replication protein A3;Replication protein A 14 kDa subunit	RPA3	2	2	40.2	9.1703	15.915
MGMT-C1	A0A8I5KXY1;A0A8I5KPM1;A0A8I5KUU7;A0A8I5KQZ1;A0A3B3ISR7;E9PIF2;A0A8I5KSH6;Q13206	ATP-dependent RNA helicase;	DDX10;	8	2	4.2	51.654	15.532
MGMT-C1	P61158;B4DXW1;F8WDR7	Actin-related protein 3;Actin related protein 3;Actin related protein 3 (Fragment)	ACTR3;	3	2	7.4	47.371	15.277
MGMT-C1	Q5VVL7;A0A7P0Z494;P11182;A0A7P0T9W1	Dihydrolipoamide acetyltransferase component of pyruvate dehydrogenase complex	DBT;	4	2	8.1	36.238	15.198
MGMT-C1	Q16778;P06899;P33778;P23527;Q6DRA6;Q6DN03	Histone H2B type 2-E;Histone H2B type 1-J;Histone H2B type 1-B	H2BC21;H2BC11;H2BC3	6	15	79.4	13.92	15.191
MGMT-C1	Q96FF9;B5MBX0;H0YCL8	Sororin;Cell division cycle associated 5;Cell division cycle associated 5 (Fragment)	CDCA5;	3	2	11.5	27.6	15.167
MGMT-C1	Q14011;K7ENX8;K7ELV6;K7EJV5;K7ELT6;K7EJV1;K7EMY9;K7EPM4;K7ER40;K7EQR7;D6W5Y5	Cold-inducible RNA-binding protein;Cold inducible RNA binding protein (Fragment);	CIRBP;	11	2	14	18.648	15.094
MGMT-C1	E7ETK0;A0A2R8Y849;A0A2R8YD14;P62847;A0A2R8Y8A0	40S ribosomal protein S24	RPS24;	5	2	17.6	15.197	14.957
MGMT-C1	F8VVM2;Q00325	Phosphate carrier protein, mitochondrial	SLC25A3	2	1	3.7	36.161	14.947
MGMT-C1	P61160	Actin-related protein 2	ACTR2	1	2	5.3	44.76	14.92
MGMT-C1	Q5TG40;Q9NPF5	DNA methyltransferase 1 associated protein 1 (Fragment);DNA methyltransferase 1-associated protein 1	DMAP1	2	1	4	35.389	14.895
MGMT-C1	P50990	T-complex protein 1 subunit theta	CCT8	1	2	4.4	59.62	14.814
MGMT-C1	Q15637;F8WEV5;A0A7P0T9U7	Splicing factor 1	SF1	3	2	4.4	68.329	14.808
MGMT-C1	F8W895;A0A0A0MRK1;E9PAV9;Q5T3I0	G patch domain-containing protein 4 (Fragment);G patch domain-containing protein 4;	GPATCH4;	4	1	4.2	29.465	14.73
MGMT-C1	M0R0G9;M0QXK2;M0R221;M0R2B8;P09012;M0QZG7;M0R268	Small nuclear ribonucleoprotein polypeptide A;Small nuclear ribonucleoprotein polypeptide A (Fragment);	SNRPA;	7	2	33.3	10.083	14.653
MGMT-C1	E9PP50;P23528;E9PLJ3;E9PS23;E9PQB7;G3V1A4;E9PK25;Q9Y281	Cofilin 1 (Fragment);Cofilin-1;	CFL1;	8	2	14.5	17.777	14.65
MGMT-C1	A0A1W2PRV5;E7EQZ4;Q16637;B4DP61	Survival of motor neuron 2, centromeric;Survival motor neuron protein;	SMN2;SMN1;	4	2	6.7	30.415	14.565
MGMT-C1	A0A8I5KX72;O15226	NFKB repressing factor;NF-kappa-B-repressing factor	NKRF	2	2	2.8	88.012	14.482
MGMT-C1	D6RIY6;Q06265	Exosome complex component RRP45	EXOSC9	2	1	2.6	46.977	14.427
MGMT-C1	E7ETK5;A0A7I2YQK5;A0A7I2V2T3;H0Y4R1;P12268	Inosine-5-monophosphate dehydrogenase;	IMPDH2;	5	2	6.5	53.026	14.36
MGMT-C1	Q14574	Desmocollin-3	DSC3	1	2	2.6	99.968	14.277
MGMT-C1	A0A8I5KRV3;A0A8I5KPY2;A0A8I5KXC9;A0A8I5KW00;A0A8I5QKQ5;A0A8I5KNU9;A0A8I5KS72;A0A8I5KW33;A0A8I5KT88;P30101;A0A8I5KTA1;A0A8I5KXE2;A0A8I5KYJ6	protein disulfide-isomerase;	PDIA3;	13	2	5.5	42.556	14.267
MGMT-C1	P51608	Methyl-CpG-binding protein 2	MECP2	1	2	5.8	52.44	14.176
MGMT-C1	O43172	U4/U6 small nuclear ribonucleoprotein Prp4	PRPF4	1	2	5.6	58.449	14.144
MGMT-C1	P62304;A6NHK2	Small nuclear ribonucleoprotein E	SNRPE	2	2	25	10.803	13.991
MGMT-C1	P05204;A0A087WZE9;Q15651	Non-histone chromosomal protein HMG-17;High mobility group nucleosomal binding domain 3;	HMGN2;HMGN3;	3	2	16.7	9.3926	13.966
MGMT-C1	Q5JVF3	PCI domain-containing protein 2	PCID2	1	2	7	46.029	13.959
MGMT-C1	P78346;Q5VU11;Q5VU10	Ribonuclease P protein subunit p30;Ribonuclease P/MRP subunit p30 (Fragment);	RPP30;	3	2	9.3	29.321	13.866
MGMT-C1	A0A8V8TQC2;A0A8V8TQA5;A0A8V8TQC3;A0A8V8TQZ0;A0A8V8TQB1;A0A8V8TPT0;A0A8V8TPS0;J3KMX1;Q99567;A0A8V8TQD5;A0A8V8TPT4;A0A8V8TRA5	Nucleoporin 88;Nucleoporin 88 (Fragment)	NUP88;	12	2	3.4	69.321	13.837
MGMT-C1	O15525;B0QY71;B0QY70;O60675;Q9ULX9	Transcription factor MafG;MAF bZIP transcription factor F (Fragment);	MAFG;MAFF;	5	2	13	17.849	13.834
MGMT-C1	Q9UBU9;E9PIN3;B4E227	Nuclear RNA export factor 1;Nuclear RNA export factor 1 (Fragment)	NXF1;	3	2	3.2	70.182	13.783
MGMT-C1	A0A286YEX4;P08651	Nuclear factor 1;Nuclear factor 1 C-type	NFIC	2	2	4.7	58.203	13.764
MGMT-C1	P17900	Ganglioside GM2 activator	GM2A	1	2	5.7	20.838	13.748
MGMT-C1	Q2L6G8;G8JLG2;Q15517	Corneodesmosin	CDSN	3	2	5.1	51.539	13.716
MGMT-C1	C9JYQ9;H0Y8C2;Q6P5R6	Ribosomal protein L22 like 1;HCG15121, isoform CRA_a (Fragment);	RPL22L1;	3	3	22.3	14.478	13.671
MGMT-C1	A0A2R8YH90;A0A2R8YE05;K7ENT6;A0A2R8YHD2;A0A2R8Y5V9;P67936;A0A2R8YEU4;A0A2R8YGX3;Q5TCU3;A7XZE4;P07951;A0A5F9UN72;U3KQK2;K7EPB9	Tropomyosin 4;	TPM4;	14	7	27.3	25.414	13.671
MGMT-C1	Q13112	Chromatin assembly factor 1 subunit B	CHAF1B	1	2	3.9	61.492	13.543
MGMT-C1	E7ERL0;J3KPD9;Q32Q12;P22392;P15531;C9K028;F6XY72;E5RHP0;O60361	NME/NM23 nucleoside diphosphate kinase 1;NME1-NME2 readthrough;Nucleoside diphosphate kinase	NME1;NME1-NME2;	9	2	20.9	15.261	13.467
MGMT-C1	Q6I9Y2;H7C5E3	THO complex subunit 7 homolog;THO complex 7 (Fragment)	THOC7	2	2	11.3	23.743	13.439
MGMT-C1	P47755;C9JUG7;F8W9N7	F-actin-capping protein subunit alpha-2;F-actin-capping protein subunit alpha;	CAPZA2;	3	6	25.9	32.949	13.414
MGMT-C1	Q71UI9;P0C0S5;C9J0D1;A0A494C189;C9J386	Histone H2A.V;Histone H2A.Z;Histone H2A;	H2AZ2;H2AZ1;	5	4	31.2	13.509	13.274
MGMT-C1	H0YDN1;A0A8I5KSD5;A0A8I5KUE3;A0A8I5KYZ1;E9PMV1;Q15149	Plectin;	PLEC;	6	2	0.6	388.03	13.27
MGMT-C1	A0A7P0SNI2	Transcriptional enhancer factor TEF-5	TEAD3	1	2	2.8	48.701	13.228
MGMT-C1	C9JA05;D6RHJ6;D6RD17;P01591	Joining chain of multimeric IgA and IgM (Fragment);	JCHAIN;	4	2	27.1	8.1675	13.146
MGMT-C1	Q16656;C9JP85	Nuclear respiratory factor 1;Nuclear respiratory factor 1 (Fragment)	NRF1	2	2	4	53.54	13.004
MGMT-C1	Q96I24	Far upstream element-binding protein 3	FUBP3	1	2	4	61.64	12.863
MGMT-C1	A0A6Q8PGU6;Q8NB90;J3QRR3;J3QRW1;J3QLH6;J3KRP2;J3QSA9;J3QQM1;P62195	vesicle-fusing ATPase;Ribosome biogenesis protein SPATA5;	SPATA5;	9	2	2.8	100.35	12.858
MGMT-C1	B4DJV5;Q13610	PWP1 homolog, endonuclein;Periodic tryptophan protein 1 homolog	PWP1	2	2	5	49.038	12.838
MGMT-C1	Q5RKV6	Exosome complex component MTR3	EXOSC6	1	1	5.9	28.235	12.825
MGMT-C1	G3V5D9;A0A0C4DGK8;G3V3C7;G3V5Q1;G3V3M6;P27695;H7C4A8;G3V5M0;G3V359	Apurinic/apyrimidinic endodeoxyribonuclease 1 (Fragment);DNA-(apurinic or apyrimidinic site) endonuclease (Fragment)	APEX1	9	2	25.2	11.691	12.8
MGMT-C1	F8VRR3;F8VQZ7;P50579;G3V1U3	Methionine aminopeptidase 2	METAP2;	4	2	4.5	48.876	12.769
MGMT-C1	G2XKQ0;B8ZZN6;P63165;B8ZZJ0;B8ZZ67;B9A032	Small ubiquitin-related modifier 5;Small ubiquitin like modifier 1;	SUMO1P1;SUMO1;	6	2	18.8	11.526	12.741
MGMT-C1	C9J384;Q9BQ75	Cms1 ribosomal small subunit homolog (Fragment);Protein CMSS1	CMSS1	2	2	9.3	26.228	12.702
MGMT-C1	J3KT14;Q96FV9;J3KRD7;J3QQZ3	THO complex 1;THO complex subunit 1;	THOC1;	4	2	8	28.107	12.697
MGMT-C1	G3V5S9;G3V1S4;Q9Y324;G3V2M5	FCF1 rRNA-processing protein;Chromosome 14 open reading frame 111, isoform CRA_a;	FCF1;	4	2	10.9	21.491	12.679
MGMT-C1	J3QLE5;P63162;P14678;J3KRY3;S4R3P3	Small nuclear ribonucleoprotein polypeptide N (Fragment);Small nuclear ribonucleoprotein-associated protein N;	SNRPN;	5	2	8.9	17.546	12.617
MGMT-C1	P01709;P01706;A0A075B6J9;P01721;P01700;P01699;P01703	Immunoglobulin lambda variable 2-8;Immunoglobulin lambda variable 2-11;	IGLV2-8;IGLV2-11;	7	2	6.8	12.382	12.61
MGMT-C1	O75940	Survival of motor neuron-related-splicing factor 30	SMNDC1	1	2	9.2	26.711	12.541
MGMT-C1	P04843;B7Z4L4	Dolichyl-diphosphooligosaccharide--protein glycosyltransferase subunit 1	RPN1;	2	2	3.5	68.569	12.528
MGMT-C1	Q53HL2	Borealin	CDCA8	1	2	9.3	31.323	12.479
MGMT-C1	Q9H8H2	Probable ATP-dependent RNA helicase DDX31	DDX31	1	2	2.7	94.086	12.259
MGMT-C1	M0QYM5;M0QYI8;M0QYZ0;M0R3F1;A0A0A0MRA5;B7Z4B8;Q9BUJ2	Heterogeneous nuclear ribonucleoprotein U like 1 (Fragment)	HNRNPUL1	7	2	23.3	10.023	12.2
MGMT-C1	E9PAU2;A0A087WZ13;Q8IY67	Ribonucleoprotein, PTB binding 1;	RAVER1;	3	2	5.8	79.578	12.172
MGMT-C1	P14868;C9JQM9;C9J7S3;C9JLC1	Aspartate--tRNA ligase, cytoplasmic;Aspartyl-tRNA synthetase (Fragment);	DARS1;	4	2	3.8	57.136	11.973
MGMT-C1	A0A7P0TAY2;A0A7P0T917;A0A087WT78;A0A7P0TAE1;H0YIV0;A0A7P0T823;A0A7P0TAT8;P14625;A0A7P0TBC2	Heat shock protein 90 beta family member 1;	HSP90B1;	9	4	6.7	76.368	11.861
MGMT-C1	H0Y8D1;A0A0J9YYC8;E7EQ64;A6XMV9;Q8NHM4;P07478;P07477	Serine protease 1 (Fragment);Serine protease 2;Serine protease 1	PRSS1;PRSS2;	7	1	14.1	15.421	11.849
MGMT-C1	Q96FJ2;P63167	Dynein light chain 2, cytoplasmic;Dynein light chain 1, cytoplasmic	DYNLL2;DYNLL1	2	2	24.7	10.35	11.836
MGMT-C1	P62266;D6RDJ2;D6RIX0;D6R9I7;D6RD47	40S ribosomal protein S23;Ribosomal protein S23	RPS23	5	2	13.3	15.807	11.822
MGMT-C1	A0A3B3ITT5;P47914	60S ribosomal protein L29	RPL29	2	1	9	18.512	11.811
MGMT-C1	P05090;C9JF17;C9JX71	Apolipoprotein D;Apolipoprotein D (Fragment)	APOD	3	2	9.5	21.275	11.763
MGMT-C1	A2IDA3;P29372	DNA-3-methyladenine glycosylase II (Fragment);DNA-3-methyladenine glycosylase	MPG	2	1	6	27.295	11.745
MGMT-C1	J3QR07;Q96MU7	YTH domain containing 1;YTH domain-containing protein 1	YTHDC1	2	2	2.3	85.586	11.7
MGMT-C1	E9PDI4;O00515	Ladinin-1	LAD1	2	2	2.8	58.677	11.674
MGMT-C1	H0Y8R3;D6RF98;A0A7P0TBJ4;A0A7P0Z4N7;A0A7P0T9Y9;A0A7P0T947;Q06330;D6R927	Recombining-binding protein suppressor of hairless (Fragment);Recombination signal binding protein for immunoglobulin kappa J region	RBPJ	8	2	20	15.425	11.624
MGMT-C1	P49207	60S ribosomal protein L34	RPL34	1	2	12.8	13.293	11.621
MGMT-C1	Q8TDY2	RB1-inducible coiled-coil protein 1	RB1CC1	1	2	1.2	183.09	11.586
MGMT-C1	O15514;E9PHV4;E9PB93	DNA-directed RNA polymerase II subunit RPB4;RNA polymerase II subunit D;	POLR2D;	3	2	15.5	16.311	11.557
MGMT-C1	H0YN88;A0A075B716;H3BNC9;P08708;H0YN73;A0A0J9YYC4	40S ribosomal protein S17	RPS17;	6	2	14	15.919	11.533
MGMT-C1	P32119;A6NIW5	Peroxiredoxin-2	PRDX2	2	3	14.1	21.892	11.508
MGMT-C1	A0A7I2V3R6;A0A7I2V653;A0A7I2YQI7;A0A7I2V5R7;A0A7I2V3Q3;Q9Y4W2;A0A7I2V4V0;A0A7I2V4E5	LAS1 like ribosome biogenesis factor;	LAS1L;	8	2	5.3	53.882	11.489
MGMT-C1	H7C463;C9J406;B9A067;Q16891	MICOS complex subunit MIC60 (Fragment);MICOS complex subunit MIC60	IMMT;	4	2	5.1	68.064	11.478
MGMT-C1	B5MD17;J3KS05;P83916;K7ELA4;C9JWS9	Chromobox 1 (Fragment);Chromobox protein homolog 1	CBX1;	5	3	20.8	19.325	11.475
MGMT-C1	E9PKB7;H0YE88;P28347;H0YEJ9	TEA domain transcription factor 1;Transcriptional enhancer factor TEF-1;	TEAD1;	4	2	5.5	37.081	11.368
MGMT-C1	Q9UJJ2;Q8ND82	Zinc finger protein 280C (Fragment);Zinc finger protein 280C	ZNF280C	2	2	3.3	68.835	11.367
MGMT-C1	P26196	Probable ATP-dependent RNA helicase DDX6	DDX6	1	2	6.2	54.416	11.28
MGMT-C1	E5RI56;E5RJR5;P63208	S-phase kinase-associated protein 1	;SKP1	3	1	6.1	22.727	11.265
MGMT-C1	A0A7I2V4L7;B1ANR0;Q13310;A0A7I2V5W9;H0Y5F5;A0A7I2V598;H0YEU6;A0A7I2V4V6	Polyadenylate-binding protein;	PABPC4;	8	6	13.1	66.499	11.171
MGMT-C1	F8VQ14;F5GWF6;P78371	T-complex protein 1 subunit beta	CCT2;	3	1	2.9	44.812	11.072
MGMT-C1	C9JB90;C9JU14;J3KR73;Q9NRW1;P20340;Q14964	RAB6B, member RAS oncogene family (Fragment);	RAB6B;	6	1	22.4	5.8575	10.812
MGMT-C1	A0A0U1RQQ2;A0A0U1RRB8;A0A2R8YEE8;A0A0G2JSE9;C9JTA6;A0A2R8Y5N5;G5E975;Q12824	SWI/SNF related, matrix associated, actin dependent regulator of chromatin, subfamily b, member 1 (Fragment);	SMARCB1;	8	1	16	9.094	10.664
MGMT-C1	Q5T3N1;P04083	Annexin (Fragment);Annexin A1	ANXA1	2	1	5.4	22.755	10.434
MGMT-C1	E7ERC8;A8MXL6;P55735	SEC13 homolog, nuclear pore and COPII coat complex component (Fragment);SEC13 homolog, nuclear pore and COPII coat complex component	SEC13	3	1	12.8	9.6308	10.394
MGMT-C1	A0A590UK99;A0A590UIX5;A0A590UJF8;A0A590UJZ9;A0A590UJ76;Q9UGM3	Deleted in malignant brain tumors 1 (Fragment);	DMBT1;	6	1	10.8	13.783	10.246
MGMT-C1	I3L2H5;P53350	Polo like kinase 1 (Fragment);Serine/threonine-protein kinase PLK1	PLK1	2	1	12.4	11.83	10.197
MGMT-C1	K7EN82;B7Z8J4;A0A7I2V4Y5;A0A7I2V3U5;A0A7I2V3X4;A0A7I2V539;P30419	Glycylpeptide N-tetradecanoyltransferase 1 (Fragment);N-myristoyltransferase 1;	NMT1;	7	1	18.1	8.1691	9.8931
MGMT-C1	P05976;P08590	Myosin light chain 1/3, skeletal muscle isoform;Myosin light chain 3	MYL1;MYL3	2	1	8.2	21.145	9.8331
MGMT-C1	Q8WVV4	Protein POF1B	POF1B	1	1	1.7	68.064	9.7354
MGMT-C1	H0YBP2;H0YEE5;H0YAR8;Q5JRY3;H0YBC8;Q5JRY5;A0A0A0MTL7;Q5VVR7;C6ZRJ7;B7WNT5;A0A0D9SGH8;P36402;Q9UJU2;Q9HCS4;Q9NQB0	Transcription factor 7 (Fragment);Transcription factor 7 like 2 (Fragment);	TCF7;TCF7L2;	15	1	10.5	12.639	9.5427
MGMT-C1	F2Z2Y6;C9JNV3;O95777	U6 snRNA-associated Sm-like protein LSm8;U6 snRNA-associated Sm-like protein LSm8 (Fragment);	LSM8;	3	1	14.9	7.3713	9.3425
MGMT-C1	Q13123	Protein Red	IK	1	1	1.6	65.601	9.3392
MGMT-C1	E9PBS1;P22234	Bifunctional phosphoribosylaminoimidazole carboxylase/phosphoribosylaminoimidazole succinocarboxamide synthetase (Fragment);	PAICS;	2	1	2.7	45.651	9.2077
MGMT-C1	F5H2U8;F5H2A4;F5H6H0;P52926	High mobility group AT-hook 2	HMGA2;	4	1	23.2	10.767	9.1524
MGMT-C1	H0YAE0;Q7Z6I8	Chromosome 5 open reading frame 24 (Fragment);UPF0461 protein C5orf24	C5orf24	2	1	16.7	9.4985	8.9756
MGMT-C1	A8MUA9;A8MU27;Q6EEV6;P61956;P55854	SMT3 suppressor of mif two 3 homolog 3 (Yeast), isoform CRA_d;Small ubiquitin like modifier 3;	SUMO3;	5	1	8.9	15.317	8.7671
MGMT-C1	P07205;P00558	Phosphoglycerate kinase 2;Phosphoglycerate kinase 1	PGK2;PGK1	2	1	3.6	44.796	8.7168
MGMT-C1	K7EQ02;K7EQ55;K7EK33;Q96EP5	DAZ associated protein 1 (Fragment);DAZ associated protein 1	DAZAP1;	4	1	4.6	35.02	8.7039
MGMT-C1	J3KN67;A0A2R2Y2Q3;P06753;A0A494C034	Tropomyosin 3;Tropomyosin alpha-3 chain	TPM3	4	8	23.9	33.222	8.6991
MGMT-C1	A0A0G2JMB2;A0A286YEY5;P01877	Immunoglobulin heavy constant alpha 2 (Fragment);Immunoglobulin heavy constant alpha 2 (A2m marker) (Fragment)	IGHA2	3	8	28.2	36.508	8.6566
MGMT-C1	F5GYM0;Q8NFW8	Cytidine monophosphate N-acetylneuraminic acid synthetase (Fragment);N-acylneuraminate cytidylyltransferase	CMAS	2	1	12.4	11.654	8.6196
MGMT-C1	E9PNC7;E9PQX9;C9JCC6;Q14919	DR1 associated protein 1 (Fragment);DR1 associated protein 1	DRAP1;	4	1	7.1	16.561	8.4466
MGMT-C1	F8W9Y9;H0Y4T7;E7ESY4;Q13330	Metastasis associated 1;Metastasis associated 1 (Fragment)	MTA1;	4	1	4.7	28.675	8.4322
MGMT-C1	E9PFF8;Q6NW34	Nucleolus and neural progenitor protein	NEPRO	2	1	4.2	26.879	8.4311
MGMT-C1	P25788	Proteasome subunit alpha type-3	PSMA3	1	1	4.7	28.433	8.4109
MGMT-C1	P62310	U6 snRNA-associated Sm-like protein LSm3	LSM3	1	1	11.8	11.845	8.4039
MGMT-C1	B8ZZL8;S4R3N1;P61604	10 kDa heat shock protein, mitochondrial;	HSPE1;HSPE1-MOB4;	3	1	13.9	10.689	8.3966
MGMT-C1	D6RAA6;P57088	Transmembrane protein 33 (Fragment);Transmembrane protein 33	TMEM33	2	1	5.4	25.223	8.3684
MGMT-C1	A0A087WY73;A0A0J9YXF8;Q16378	Uncharacterized protein (Fragment);Proline-rich protein 4	;PRR4	3	1	12.3	13.897	8.2569
MGMT-C1	F8WF65;F2Z2G2;C9JZW3;P24534	Elongation factor 1-beta;Elongation factor 1-beta (Fragment)	EEF1B2;	4	1	51.7	3.1045	8.2325
MGMT-C1	Q01085	Nucleolysin TIAR	TIAL1	1	1	2.9	41.59	8.1037
MGMT-C1	A0A2R8Y851;P62273	40S ribosomal protein S29	RPS29	2	1	12.6	10.256	8.0783
MGMT-C1	M0QZM1	Heterogeneous nuclear ribonucleoprotein M (Fragment)	HNRNPM	1	23	63.2	39.933	8.0582
MGMT-C1	A0A8I5KQ45;H3BRB3;Q14807	Kinesin-like protein;Kinesin-like protein KIF22	KIF22;	3	1	1.7	71.632	7.9809
MGMT-C1	P22528	Cornifin-B	SPRR1B	1	1	19.1	9.8875	7.9375
MGMT-C1	D6RCB3;D6RJE8;I3L492;B7Z7P8;P62495	Eukaryotic peptide chain release factor subunit 1;Eukaryotic peptide chain release factor subunit 1 (Fragment);	ETF1;	5	1	13.7	10.482	7.9243
MGMT-C1	Q01469	Fatty acid-binding protein 5	FABP5	1	1	6.7	15.164	7.8645
MGMT-C1	C9JXB8;C9JNW5;P83731	Ribosomal protein L24;60S ribosomal protein L24	RPL24	3	1	10.7	14.369	7.8436
MGMT-C1	O75934	Pre-mRNA-splicing factor SPF27	BCAS2	1	1	5.8	26.131	7.8419
MGMT-C1	A0A087WVZ4;H3BUE4;H3BUI9;H3BP04;H3BSJ9;H3BRG4;P22695	Ubiquinol-cytochrome c reductase core protein 2 (Fragment);Ubiquinol-cytochrome c reductase core protein 2;	UQCRC2;	7	1	20	7.5394	7.8096
MGMT-C1	E9PPY3;O43159	Ribosomal RNA-processing protein 8	RRP8	2	1	4.6	34.2	7.7659
MGMT-C1	A0A8I5KT86;A0A8I5KSQ4;A0A8I5KSW3;A0A3B3ITX4;O75964	ATP synthase membrane subunit g;	ATP5MG;	5	1	17.3	8.2786	7.745
MGMT-C1	F5H3X6;F5GY37;Q99623	Prohibitin (Fragment);Prohibitin;Prohibitin-2	PHB2	3	1	4.9	27.437	7.6868
MGMT-C1	A0A3B3ISH6;Q86U38	NOP9 nucleolar protein (Fragment);Nucleolar protein 9	NOP9	2	1	3.1	49.714	7.6694
MGMT-C1	P62487	DNA-directed RNA polymerase II subunit RPB7	POLR2G	1	1	7.6	19.294	7.626
MGMT-C1	P17676	CCAAT/enhancer-binding protein beta	CEBPB	1	1	2.9	36.105	7.5985
MGMT-C1	Q9HCS7	Pre-mRNA-splicing factor SYF1	XAB2	1	1	0.8	100.01	7.5387
MGMT-C1	A0A0G2JJL1;A0A140T9L0;H0Y6G3	WD repeat-containing protein 46 (Fragment);	WDR46;	3	6	26.1	35.787	7.4988
MGMT-C1	A0A3B3ITZ9;Q9Y2W1	Thyroid hormone receptor associated protein 3;Thyroid hormone receptor-associated protein 3	THRAP3	2	1	1.4	103.52	7.4543
MGMT-C1	C9JPH9;C9JFC0;A0A0A0MSB2;Q16658	Fascin actin-bundling protein 1 (Fragment);	FSCN1;	4	1	8.3	13.53	7.4374
MGMT-C1	G3V3U4;G3V3I1;G3V295;G3V5Z7;P60900	Proteasome subunit alpha type	PSMA6;	5	1	12.1	11.57	7.3945
MGMT-C1	I3L1H9;I3L3X0;A0A0U1RRM3;A0A0U1RQF6;A0A0C4DGN4;A0A0U1RQZ6;Q96DA0	Zymogen granule protein 16B;	ZG16B;	7	1	30.8	5.6105	7.3376
MGMT-C1	Q9BPX5	Actin-related protein 2/3 complex subunit 5-like protein	ARPC5L	1	1	7.8	16.941	7.3034
MGMT-C1	R4GN98;P06703	Protein S100 (Fragment);Protein S100-A6	S100A6	2	1	9.4	9.681	7.2796
MGMT-C1	P02649	Apolipoprotein E	APOE	1	1	2.8	36.154	7.2765
MGMT-C1	A8K2U0	Alpha-2-macroglobulin-like protein 1	A2ML1	1	1	0.9	161.1	7.2279
MGMT-C1	A0A0B4J2F8;E2QRJ6;A6NFM0;Q9H1A7;Q9GZM3;P52435	RNA polymerase II subunit J3;	POLR2J3;	6	1	13	13.074	7.2207
MGMT-C1	P28066	Proteasome subunit alpha type-5	PSMA5	1	1	7.9	26.411	7.1863
MGMT-C1	P23490	Loricrin	LORICRIN	1	1	3.8	25.76	7.1746
MGMT-C1	P01023	Alpha-2-macroglobulin	A2M	1	1	2.6	163.29	7.127
MGMT-C1	P62857	40S ribosomal protein S28	RPS28	1	1	17.4	7.8409	7.1145
MGMT-C1	E9PLD3;A0A494BXY3;E9PRG8	Uncharacterized protein;Chromosome 11 open reading frame 98;Uncharacterized protein C11orf98	;C11orf98	3	1	13.1	11.6	7.1093
MGMT-C1	Q01658	Protein Dr1	DR1	1	1	8	19.443	7.0587
MGMT-C1	J3KSI8;J3QQS1;J3QKW2;J3QLS3;Q9Y2R9	Mitochondrial ribosomal protein S7 (Fragment);	MRPS7;	5	1	9	18.274	7.0571
MGMT-C1	H0YJM8;P28074	Proteasome 20S subunit beta 5 (Fragment);Proteasome subunit beta type-5	PSMB5	2	1	11	12.747	7.0499
MGMT-C1	Q5T6W2	Heterogeneous nuclear ribonucleoprotein K	HNRNPK	1	15	43.8	41.807	7.0364
MGMT-C1	A0A0C4DH90;A0A075B6H7;A0A0C4DH55;P01624	Immunoglobulin kappa variable 3/OR2-268 (non-functional) (Fragment);Probable non-functional immunoglobulin kappa variable 3-7	IGKV3OR2-268;	4	1	7.8	12.586	7.0192
MGMT-C1	H0YBN9;A0A8V8TQU8;B3KQ51;A0A8V8TQA1;A0A8V8TRB3;P67775;P62714	Protein phosphatase 2 catalytic subunit beta (Fragment);Serine/threonine-protein phosphatase;	PPP2CB;PPP2CA;	7	1	21.2	5.9857	6.9856
MGMT-C1	A0A8V8TMD9;Q8N122	Regulatory associated protein of MTOR complex 1;Regulatory-associated protein of mTOR	RPTOR	2	1	0.8	151.07	6.949
MGMT-C1	Q59GN2;P62891	Putative 60S ribosomal protein L39-like 5;60S ribosomal protein L39	RPL39P5;RPL39	2	1	19.6	6.3225	6.9427
MGMT-C1	F8VYE8;P36873;F8VR82;A0A087WYY5	Serine/threonine-protein phosphatase;Serine/threonine-protein phosphatase PP1-gamma catalytic subunit;	PPP1CC;	4	5	15.8	34.95	6.9228
MGMT-C1	Q5JNZ5;P62854	Putative 40S ribosomal protein S26-like 1;40S ribosomal protein S26	RPS26P11;RPS26	2	1	7.8	13.002	6.8674
MGMT-C1	A0A8V8TPK8;A0A8V8TP28;A0A8V8TPD4;A0A8V8TQT0;A0A8V8TQE5;A0A8V8TQE9;Q9NPE3	Nucleolar protein 10	NOP10;	7	1	21.4	4.9548	6.8185
MGMT-C1	P53999	Activated RNA polymerase II transcriptional coactivator p15	SUB1	1	1	8.7	14.395	6.8086
MGMT-C1	A0A0A0MSZ9;Q05048	Cleavage stimulation factor 50 kDa subunit (Fragment);Cleavage stimulation factor subunit 1	CSTF1	2	1	6.1	38.448	6.791
MGMT-C1	E9PPI9;Q9NPD3	Exosome component 4;Exosome complex component RRP41	EXOSC4	2	1	7.7	16.579	6.7592
MGMT-C1	F5H8L7;E9PHB3;A0A804HJE2;Q8TF68	Zinc finger protein 384 (Fragment);	ZNF384;	4	1	4.7	29.649	6.758
MGMT-C1	P49916	DNA ligase 3	LIG3	1	1	1.2	112.91	6.7533
MGMT-C1	J3QL24;J3QKT4;J3KQ22;P32322	pyrroline-5-carboxylate reductase (Fragment);Pyrroline-5-carboxylate reductase (Fragment);	PYCR1;	4	1	4.9	23.566	6.749
MGMT-C1	Q96A72;F5H124;F5H6N1	Protein mago nashi homolog 2	MAGOHB	3	4	24.3	17.276	6.7285
MGMT-C1	H0YAM1;H0Y8R1;H0YAK1;Q12849	G-rich RNA sequence binding factor 1 (Fragment);	GRSF1;	4	1	9.6	13.361	6.7264
MGMT-C1	Q71U36;Q9BQE3;F5H5D3;P0DPH7;P0DPH8;Q6PEY2;F8VVB9;F8VQQ4;Q9NY65;C9J2C0;A0A7P0T945;F8VWV9;F8VRZ4;F8VS66;A0A7P0TA31;C9JQ00;C9JJQ8;C9JEV8;C9JDL2;F8VX09;C9K0S6;V9GZ17;C9JDS9;F8W0F6;A0A7P0Z4A1;F8VRK0;A6NHL2	Tubulin alpha-1A chain;Tubulin alpha-1C chain;Tubulin alpha chain	TUBA1A;TUBA1C	27	10	26.4	50.135	6.7169
MGMT-C1	D6RCT6;A0A087WTC6;D6RIA0;D6R9E3;A0A6Q8PFL9;A0A6Q8PF18;A0A6Q8PHG4;Q9BWT6	Meiotic nuclear divisions 1 (Fragment);Meiotic nuclear divisions 1;	MND1;	8	1	9.8	11.544	6.7141
MGMT-C1	E9PR30;P62861	FAU ubiquitin like and ribosomal protein S30 fusion;FAU ubiquitin-like and ribosomal protein S30	FAU	2	1	10.2	10.905	6.6897
MGMT-C1	A0A0A0MRM9;Q14978	Nucleolar and coiled-body phosphoprotein 1 (Fragment);Nucleolar and coiled-body phosphoprotein 1	NOLC1	2	1	1.6	74.543	6.6151
MGMT-C1	P51857	Aldo-keto reductase family 1 member D1	AKR1D1	1	1	2.8	37.376	6.6116
MGMT-C1	A0A075B6P5;A0A087WW87;P01615;P01614	Immunoglobulin kappa variable 2-28;Immunoglobulin kappa variable 2-40;	IGKV2-28;IGKV2-40;	4	1	5.8	12.957	6.5376
MGMT-C1	A0A8V8TNG8;A0A8V8TN25;A0A8V8TN19;A0A8V8TMZ3;C9JXC6;B4DR61;A0A8V8TMZ5;P61619	SEC61 translocon subunit alpha 1;	SEC61A1;	8	1	4.5	27.075	6.5252
MGMT-C1	Q58FF8	Putative heat shock protein HSP 90-beta 2	HSP90AB2P	1	6	15.2	44.348	6.5154
MGMT-C1	Q96EY1	DnaJ homolog subfamily A member 3, mitochondrial	DNAJA3	1	1	2.5	52.488	6.4866
MGMT-C1	A0A3B3ITY3;A0A8V8TP38;A0A3F2YP85;A0A494C0J8;A0A0A0MSI9;Q99836	Myeloid differentiation primary response protein MyD88;Myeloid differentiation primary response protein MyD88 (Fragment)	MYD88;	6	1	9.4	17.169	6.466
MGMT-C1	A0A1B0GVC6;P20226;Q6SJ96	TATA-box binding protein;TATA-box-binding protein;TATA box-binding protein-like 2	TBP;	3	1	4	27.136	6.4576
MGMT-C1	A0A2R8Y5P9;Q8TF72	Shroom family member 3;Protein Shroom3	SHROOM3	2	1	0.5	208.05	6.4476
MGMT-C1	A0A087WUB9;Q8WYA6	Catenin beta like 1;Beta-catenin-like protein 1	CTNNBL1	2	1	1.4	65.702	6.4359
MGMT-C1	P50991	T-complex protein 1 subunit delta	CCT4	1	1	1.5	57.924	6.4228
MGMT-C1	P00403	Cytochrome c oxidase subunit 2	MT-CO2	1	1	4.4	25.565	6.395
MGMT-C1	H0YJI1;A0A087WUN7;H0YJ40;G3V4X6;G3V2S9;Q9GZT3	SRA stem-loop interacting RNA binding protein (Fragment);SRA stem-loop interacting RNA binding protein;	SLIRP;	6	1	25	4.1678	6.395
MGMT-C1	H0YG10;Q13823	G protein nucleolar 2 (Fragment);Nucleolar GTP-binding protein 2	GNL2	2	1	3.4	26.123	6.3857
MGMT-C1	Q99880;Q96A08	Histone H2B type 1-L;Histone H2B type 1-A	H2BC13;H2BC1	2	14	70.6	13.952	6.3853
MGMT-C1	F8VR50;C9JZD1;O15145	Actin related protein 2/3 complex subunit 3 (Fragment);	ARPC3;	3	1	13.1	9.7261	6.3672
MGMT-C1	F8WAR4;C9JRZ6;Q9NX63	Coiled-coil-helix-coiled-coil-helix domain containing 3;	CHCHD3;	3	1	3.3	27.735	6.3592
MGMT-C1	O00425	Insulin-like growth factor 2 mRNA-binding protein 3	IGF2BP3	1	2	4.7	63.704	6.2678
MGMT-C1	A0A087WW61;A0A087WX67;A0A087WXV3;A0A087WXQ5;K7EJM5;A0A087WV68;A0A087WX29;A0A0A0N0M3;K7EN94;B1AKP7;G3V162;A0A087X260;A0A087WYY0;Q13148	TAR DNA binding protein (Fragment);	TARDBP;	14	1	6.5	15.89	6.256
MGMT-C1	Q5H8X8;O95399	Urotensin 2;Urotensin-2	UTS2	2	1	5.8	16.276	6.2532
MGMT-C1	Q9BWJ5	Splicing factor 3B subunit 5	SF3B5	1	1	15.1	10.135	6.248
MGMT-C1	J3KRG2;Q96QA5	Gasdermin A (Fragment);Gasdermin-A	GSDMA	2	1	5.1	17.791	6.2471
MGMT-C1	P33993	DNA replication licensing factor MCM7	MCM7	1	1	1.8	81.307	6.2289
MGMT-C1	A0A2R8Y5E5;A8MX94;P09211	Glutathione S-transferase pi 1;Glutathione S-transferase;Glutathione S-transferase P	GSTP1;	3	1	19	6.185	6.2274
MGMT-C1	P41223	Protein BUD31 homolog	BUD31	1	1	6.9	17	6.2274
MGMT-C1	O95968	Secretoglobin family 1D member 1	SCGB1D1	1	1	12.2	9.898	6.2227
MGMT-C1	H7C4H2;Q9Y5M8	Signal recognition particle receptor subunit beta (Fragment);Signal recognition particle receptor subunit beta	SRPRB	2	1	5	17.502	6.2227
MGMT-C1	Q8IUE6	Histone H2A type 2-B	H2AC21	1	5	45.4	13.995	6.2114
MGMT-C1	O75556	Mammaglobin-B	SCGB2A1	1	1	12.6	10.884	6.2111
MGMT-C1	Q9BZG2	Testicular acid phosphatase	ACP4	1	1	2.8	46.089	6.1978
MGMT-C1	P53803	DNA-directed RNA polymerases I, II, and III subunit RPABC4	POLR2K	1	1	12.1	7.0041	6.1978
MGMT-C1	K7EJ44;P07737	Profilin;Profilin-1	PFN1	2	1	13.5	11.39	6.1951
MGMT-C1	Q96GN5	Cell division cycle-associated 7-like protein	CDCA7L	1	1	2.6	52.206	6.1866
MGMT-C1	A0A804HIJ1;A0A804HI94;A0A804HK09;A0A804HJY9;A0A804HJB3;A0A804HJ70;Q53GS7	GLE1 RNA export mediator;mRNA export factor GLE1	GLE1;	7	1	2.9	35.24	6.1814
MGMT-C1	P42285	Exosome RNA helicase MTR4	MTREX	1	1	1.2	117.8	6.157
MGMT-C1	A0A6Q8PHT3;J3QKT5;A0A6Q8PFU8;J3KTC1;B4DHE8;A0A6Q8PF05;Q96DH6	Musashi RNA binding protein 2 (Fragment);Musashi RNA binding protein 2;	MSI2;	7	1	16.9	9.9753	6.1232
MGMT-C1	Q9Y295	Developmentally-regulated GTP-binding protein 1	DRG1	1	1	3	40.542	6.1108
MGMT-C1	K7EK07;P84243;K7EMV3;A0A590UJJ6;B4DEB1;K7ES00;Q6NXT2;K7EP01	Histone H3 (Fragment);Histone H3.3;Histone H3;	H3-3B;H3-3A;	8	11	48.5	14.914	6.0863
MGMT-C1	K7EN33;A0A0A0MRH0;Q9NVX2	Notchless homolog 1 (Fragment);Notchless protein homolog 1	NLE1;	3	1	3	33.441	6.0808
MGMT-C1	E7EU85;A0A8I5KT56;A0A8V8TMQ1;B4DXZ6;A0A8I5KS01;G3V0J0;A0A8I5KZ21;A8MQB8;A0A8I5KTT6;A0A8I5KWH0;A0A8V8TNP6;A0A087WY29;A0A8I5KTZ9;A0A087WVL8;A0A087WXI3;A0A8I5KUC2;E9PFF5;P51114;Q06787;P51116	FMR1 autosomal homolog 1;Fragile X messenger ribonucleoprotein 1;	FXR1;FMR1;	20	1	1.8	50.99	6.0792
MGMT-C1	P01037;P01036	Cystatin-SN;Cystatin-S	CST1;CST4	2	1	7.8	16.387	6.0611
MGMT-C1	Q9HCI5	Melanoma-associated antigen E1	MAGEE1	1	1	0.9	103.25	6.0417
MGMT-C1	Q16610	Extracellular matrix protein 1	ECM1	1	1	2.4	60.673	6.0047
MGMT-C1	E5RJU9;Q86UE4	Metadherin;Protein LYRIC	MTDH	2	1	2.5	57.521	6.0038
MGMT-C1	E5RGS9;Q9NRG0	Chromatin accessibility complex subunit 1;Chromatin accessibility complex protein 1	CHRAC1	2	1	14.3	6.2643	5.9951
MGMT-C1	A0A0J9YYE0;Q92804	TATA-binding protein-associated factor 2N	TAF15	2	3	6.9	48.839	5.9938
MGMT-C1	E9PLB0;E9PM61;D6R9K7;U3KQD5;J3QRR5;E9PB51;Q9BQ04;Q9BWF3	RNA binding motif protein 4B;RNA binding motif protein 4	RBM4B;	8	1	5.6	16.264	5.9745
MGMT-C1	P01701	Immunoglobulin lambda variable 1-51	IGLV1-51	1	1	6.8	12.249	5.9617
MGMT-C1	A0A0G2JRQ6	Ig-like domain-containing protein (Fragment)		1	1	6.8	12.748	5.9512
MGMT-C1	C9JD14;C9JXA5;E9PCP0;A0A7I2S2S9;A0A6Q8PFV8;A0A6Q8PFE0;A0A6Q8PG88;E7EP32;B1AKQ8;F5H0S8;A0A6Q8PFW8;H7C5J5;F5H100;F5H8J8;C9JIS1;F6UT28;F6X3N5;C9JZN1;P62879;P16520;P62873;Q9HAV0	G protein subunit beta 4 (Fragment);G protein subunit beta 2 (Fragment);G protein subunit beta 3	GNB4;GNB2;	22	1	12.7	9.1033	5.9469
MGMT-C1	A0A8Q3SI29;A0A8Q3SI84;A0A8Q3SI68;A0A2R8YH03;A0A8V8TMM4;A0A8V8TMN1;Q5VWN6	Transcription activation suppressor family member 2;	TASOR2;	7	1	0.8	141.44	5.9437
MGMT-C1	Q8N257;A0A2R8Y619	Histone H2B type 3-B	H2BC26	2	13	69	13.908	5.9177
MGMT-C1	H0YIC4;A0A0C4DGI3;B4DJV2;O75390	Citrate synthase (Fragment);Citrate synthase	CS	4	1	8.9	14.123	5.9146
MGMT-C1	J3QSB5;Q9Y3U8	60S ribosomal protein L36	RPL36	2	1	10.6	10.789	5.9124
MGMT-C1	Q86UP2	Kinectin	KTN1	1	1	0.6	156.27	5.9085
MGMT-C1	A0A0B4J2B5;A0A0J9YX35;A0A0B4J1V0;A0A0B4J1V6;A0A0B4J1Y9;A0A075B6Q5;P0DP04;A0A0B4J1X8;P0DP03;P0DP02;A0A4W8ZXM2;A0A0J9YY99;A0A0A0MS15;A0A0C4DH32;A0A0B4J1V1;P0DTE1;S4R3C0;A0A075B7F0;A0A075B7F1;A0A0C4DH36;A0A0C4DH42;A0A0B4J1X5;P01782;P01766;P01767;P01780;P01772;P01768;P01764;P01763;P01762	Immunoglobulin heavy variable 3/OR16-9 (non-functional) (Fragment);Immunoglobulin heavy variable 3-64D;	IGHV3OR16-9;IGHV3-64D;	31	1	7.1	10.657	5.8948
MGMT-C1	P30041	Peroxiredoxin-6	PRDX6	1	1	4	25.035	5.8598
MGMT-C1	A0A7P0TAL9;A0A7P0TBA9;P19525	Eukaryotic translation initiation factor 2 alpha kinase 2	EIF2AK2;	3	1	2.6	56.247	5.8528
MGMT-C1	A0A087WYS6;O14818;Q8TAA3	Proteasome (Prosome, macropain) subunit, alpha type, 8, isoform CRA_b;Proteasome subunit alpha type-7;	PSMA8;PSMA7;	3	1	4.9	25.041	5.8503
MGMT-C1	Q16619	Cardiotrophin-1	CTF1	1	1	3.5	21.227	5.8443
MGMT-C1	Q12792	Twinfilin-1	TWF1	1	1	2	40.282	5.8279
MGMT-C1	Q14692	Ribosome biogenesis protein BMS1 homolog	BMS1	1	1	0.7	145.81	5.8252
MGMT-C1	H7C0Q6;Q9C037	Tripartite motif containing 4 (Fragment);E3 ubiquitin-protein ligase TRIM4	TRIM4	2	1	5.4	23.413	5.8249
MGMT-C1	H3BLV9;Q96SB4	SRSF protein kinase 1 (Fragment);SRSF protein kinase 1	SRPK1	2	1	2.1	76.039	5.8158
MGMT-C1	S4R456;K7EM56;A0A0B4J2B4;K7EJ78;S4R417;K7EQJ5;K7ELC2;P62841	40S ribosomal protein S15 (Fragment);40S ribosomal protein S15	RPS15;	8	1	17.6	8.0266	-2
MGMT-C1	Q96LB3	Intraflagellar transport protein 74 homolog	IFT74	1	1	1.5	69.239	-2
MGMT-C1	K7EQ52	Zinc finger protein 382 (Fragment)	ZNF382	1	1	36	2.9021	-2
MGMT-C1	P62341	Thioredoxin reductase-like selenoprotein T	SELENOT	1	1	4.1	22.324	-2
MGMT-C1	O43929	Origin recognition complex subunit 4	ORC4	1	1	2.8	50.377	-2
MGMT-C1	C9J9W0	Transient receptor potential cation channel subfamily V member 6 (Fragment)	TRPV6	1	1	6.6	13.731	-2
MGMT-C1	Q5VW36	Focadhesin	FOCAD	1	1	0.4	200.06	-2
MGMT-C1	P62807;O60814;U3KQK0;Q99879;Q99877;Q93079;Q5QNW6	Histone H2B type 1-C/E/F/G/I;Histone H2B type 1-K;Histone H2B	H2BC4;H2BC12;H2BC15	7	15	79.4	13.906	-2
MGMT-C1	A0A5K1VW81;A0A6Q8PG44;A0A6Q8PGC3;A0A6Q8PGP6;A0A5F9ZHU6;A0A6Q8PH24;J3KNF5;A0A6Q8PH78;A0A6Q8PGB1;O15078	Centrosomal protein 290 (Fragment);Centrosomal protein 290;	CEP290;	10	1	0.7	172.02	-2
MGMT-C1	X6R9L0;Q13217	DnaJ heat shock protein family (Hsp40) member C3;DnaJ homolog subfamily C member 3	DNAJC3	2	1	2.2	51.911	-2
MGMT-C1	P0DP72;A0A8I5KPR9	V-set and immunoglobulin domain-containing protein 10-like 2;V-set and immunoglobulin domain containing 10 like 2	VSIG10L2	2	1	1.4	81.628	-2
MGMT-C1	P57053	Histone H2B type F-S	H2BC12L	1	14	79.4	13.944	-2
MGMT-C1	Q15678	Tyrosine-protein phosphatase non-receptor type 14	PTPN14	1	1	0.9	135.26	-2
MGMT-C1	P21266	Glutathione S-transferase Mu 3	GSTM3	1	1	4.9	26.559	-2
MGMT-C1	Q2PPJ7;H7C1F9;J3KS10	Ral GTPase-activating protein subunit alpha-2;Ral GTPase activating protein catalytic subunit alpha 2 (Fragment);	RALGAPA2;	3	2	0.8	210.77	-2
MGMT-C2	A0A5H1ZRS9;A0A5H1ZRS2;A0A087X0Q4;P06310;P01615;A2NJV5;A0A0A0MRZ7;A0A075B6S6;A0A075B6S2;A0A075B6P5;P01614;A0A087WW87	Immunoglobulin kappa variable 2-30 (Ig kappa chain V-II region RPMI 6410);Immunoglobulin kappa variable 2D-28 (Ig kappa chain V-II region FR) (Ig kappa chain V-II region GM607) (Ig kappa chain V-II region MIL) (Ig kappa chain V-II region TEW);Immunoglobulin kappa variable 2-29;Immunoglobulin kappa variable 2D-26;Immunoglobulin kappa variable 2D-30;Immunoglobulin kappa variable 2D-29;Immunoglobuli…	IGKV2-30;IGKV2D-28;IGKV2-29;IGKV2D-26;IGKV2D-30;IGKV2D-29;IGKV2-28;IGKV2D-40;IGKV2-40	12	1	12.7	11.192	6.1233
MGMT-C2	H7BY33;A6NC98	Coiled-coil domain containing 88B;Coiled-coil domain-containing protein 88B (Brain leucine zipper domain-containing protein) (Gipie) (Hook-related protein 3) (HkRP3)	CCDC88B;CCDC88B BRLZ	2	1	1.4	80.654	5.5734
MGMT-C2	H0YGG5;A8K2U0;H0YH14;F5GXP1	Alpha-2-macroglobulin like 1;Alpha-2-macroglobulin-like protein 1 (C3 and PZP-like alpha-2-macroglobulin domain-containing protein 9);Alpha-2-macroglobulin like 1;Alpha-2-macroglobulin like 1	A2ML1;A2ML1 CPAMD9;A2ML1;A2ML1	4	3	3.7	110.56	20.594
MGMT-C2	A0A5H1ZRQ4;P0DOY3;P0DOY2;P0CG04;P0CF74;B9A064;A0A0B4J231;A0A5H1ZRQ7;A0M8Q6	Immunoglobulin lambda constant 1;Immunoglobulin lambda constant 3 (Ig lambda chain C region DOT) (Ig lambda chain C region NEWM) (Ig lambda-3 chain C regions);Immunoglobulin lambda constant 2 (Ig lambda chain C region Kern) (Ig lambda chain C region NIG-64) (Ig lambda chain C region SH) (Ig lambda chain C region X) (Ig lambda-2 chain C region);Immunoglobulin lambda constant 1 (Ig lambda chain C r…	IGLC1;IGLC3;IGLC2;IGLC1;IGLC6;IGLL5;IGLL5;IGLC7;IGLC7	9	2	28.3	11.29	11.809
MGMT-C2	E9PRG8;E9PLD3;A0A494BXY3	Uncharacterized protein C11orf98;Uncharacterized protein;Chromosome 11 open reading frame 98	C11orf98;C11orf98	3	2	21.1	14.234	16.544
MGMT-C2	B3KXD6;B5MCF9;O00541	Pescadillo homolog;Pescadillo homolog	PES1;PES1	3	1	4	51.464	6.396
MGMT-C2	G3V507;G3V2F5;G3V580;G3V2L6;G3V2X6;C9JSX3;O14744	Protein arginine methyltransferase 5;Protein arginine methyltransferase 5;Protein arginine methyltransferase 5;Protein arginine methyltransferase 5;Protein arginine methyltransferase 5;Protein arginine methyltransferase 5;Protein arginine N-methyltransferase 5 (PRMT5) (EC 2.1.1.320) (72 kDa ICln-binding protein) (Histone-arginine N-methyltransferase PRMT5) (Jak-binding protein 1) (Shk1 kinase-bin…	PRMT5;PRMT5;PRMT5;PRMT5;PRMT5;PRMT5;PRMT5 HRMT1L5 IBP72 JBP1 SKB1	7	1	28.6	4.0015	5.4799
MGMT-C2	O15315;C9JYJ0	DNA repair protein RAD51 homolog 2 (R51H2) (RAD51 homolog B) (Rad51B) (RAD51-like protein 1);DNA repair protein RAD51 homolog 2 (RAD51 homolog B) (RAD51-like protein 1)	RAD51B RAD51L1 REC2;RAD51B	2	1	2.9	42.195	5.4014
MGMT-C2	O15479	Melanoma-associated antigen B2 (Cancer/testis antigen 3.2) (CT3.2) (DSS-AHC critical interval MAGE superfamily 6) (DAM6) (MAGE XP-2 antigen) (MAGE-B2 antigen)	MAGEB2	1	1	5	35.277	6.6573
MGMT-C2	O43143	ATP-dependent RNA helicase DHX15 (EC 3.6.4.13) (ATP-dependent RNA helicase #46) (DEAH box protein 15) (Splicing factor Prp43) (hPrp43)	DHX15 DBP1 DDX15	1	3	4.7	90.932	18.169
MGMT-C2	O43149	Zinc finger ZZ-type and EF-hand domain-containing protein 1	ZZEF1 KIAA0399	1	1	0.5	331.07	5.7058
MGMT-C2	A0A3B3IRQ1;A0A2R8Y5C5;O43520	Phospholipid-transporting ATPase (EC 7.6.2.1);Phospholipid-transporting ATPase (EC 7.6.2.1);Phospholipid-transporting ATPase IC (EC 7.6.2.1) (ATPase class I type 8B member 1) (Familial intrahepatic cholestasis type 1) (P4-ATPase flippase complex alpha subunit ATP8B1)	ATP8B1;ATP8B1;ATP8B1 ATPIC FIC1 PFIC	3	1	6	57.392	5.4503
MGMT-C2	H3BV41;H3BND3;O43809	Nudix hydrolase 21;Cleavage and polyadenylation specificity factor subunit 5 (Nucleoside diphosphate-linked moiety X motif 21);Cleavage and polyadenylation specificity factor subunit 5 (Cleavage and polyadenylation specificity factor 25 kDa subunit) (CPSF 25 kDa subunit) (Cleavage factor Im complex 25 kDa subunit) (CFIm25) (Nucleoside diphosphate-linked moiety X motif 21) (Nudix motif 21) (Nudix …	NUDT21;NUDT21;NUDT21 CFIM25 CPSF25 CPSF5	3	1	25.4	8.0933	6.9386
MGMT-C2	U3KQK0;Q16778;O60814;Q99880;Q99879;Q99877;Q93079;Q8N257;Q5QNW6;P62807;P58876;P57053;P33778;P23527;P06899;Q96A08;A0A2R8Y619	Histone H2B;Histone H2B type 2-E (H2B-clustered histone 21) (Histone H2B-GL105) (Histone H2B.q) (H2B/q);Histone H2B type 1-K (H2B K) (HIRA-interacting protein 1);Histone H2B type 1-L (Histone H2B.c) (H2B/c);Histone H2B type 1-M (Histone H2B.e) (H2B/e);Histone H2B type 1-N (Histone H2B.d) (H2B/d);Histone H2B type 1-H (H2B-clustered histone 9) (Histone H2B.j) (H2B/j);Histone H2B type 3-B (H2B type …	H2BC15 HIST1H2BN hCG_1743059;H2BC21 H2BFQ HIST2H2BE;H2BC12 H2BFT HIRIP1 HIST1H2BK;H2BC13 H2BFC HIST1H2BL;H2BC14 H2BFE HIST1H2BM;H2BC15 H2BFD HIST1H2BN;H2BC9 H2BFJ HIST1H2BH;H2BC26 H2BU1 HIST3H2BB;H2BC18 HIST2H2BF;H2BC4 H2BFL HIST1H2BC; H2BC6 H2BFH HIST1H2BE; H2BC7 H2BFG HIST1H2BF; H2BC8 H2BFA HIST1H2BG; H2BC10 H2BFK HIST1H2BI;H2BC5 H2BFB HIRIP2 HIST1H2BD;H2BC12L H2BFS H2BS1;H2BC3 H2BFF HIST1H2BB;…	17	3	19.3	18.804	29.624
MGMT-C2	A0A087WUT6;O60841	Eukaryotic translation initiation factor 5B (eIF-5B) (EC 3.6.5.3) (Translation initiation factor IF-2)	EIF5B IF2 KIAA0741	2	1	1.1	138.68	6.415
MGMT-C2	O75132	Zinc finger BED domain-containing protein 4	ZBED4 KIAA0637	1	1	0.8	130.32	5.9099
MGMT-C2	B8ZZK2;O75223;A0A0B4J1Y4;M0QZK8;H7BZK5	Gamma-glutamylcyclotransferase (EC 4.3.2.9);Gamma-glutamylcyclotransferase (EC 4.3.2.9) (Cytochrome c-releasing factor 21);gamma-glutamylcyclotransferase (EC 4.3.2.9);gamma-glutamylcyclotransferase (EC 4.3.2.9);gamma-glutamylcyclotransferase (EC 4.3.2.9)	GGCT;GGCT C7orf24 CRF21;GGCT;GGCT	5	2	14.5	18.398	15.928
MGMT-C2	O75400;A0A3F2YNY6	Pre-mRNA-processing factor 40 homolog A (Fas ligand-associated factor 1) (Formin-binding protein 11) (Formin-binding protein 3) (Huntingtin yeast partner A) (Huntingtin-interacting protein 10) (HIP-10) (Huntingtin-interacting protein A) (Renal carcinoma antigen NY-REN-6)	PRPF40A FBP11 FLAF1 FNBP3 HIP10 HYPA HSPC225	2	1	1.7	108.8	6.5243
MGMT-C2	O75629;A0A3B3IRL2	Protein CREG1 (Cellular repressor of E1A-stimulated genes 1);Cellular repressor of E1A stimulated genes 1 (Cellular repressor of E1A-stimulated genes 1, isoform CRA_a)	CREG1 CREG UNQ727/PRO1409;CREG1 hCG_41319	2	1	9.5	24.074	8.1064
MGMT-C2	O95470;H0Y3V8;H7BXL7	Sphingosine-1-phosphate lyase 1 (S1PL) (SP-lyase 1) (SPL 1) (hSPL) (EC 4.1.2.27) (Sphingosine-1-phosphate aldolase);Sphingosine-1-phosphate lyase 1	SGPL1 KIAA1252;SGPL1	3	9	25	63.523	75.438
MGMT-C2	P00742	Coagulation factor X (EC 3.4.21.6) (Stuart factor) (Stuart-Prower factor) [Cleaved into: Factor X light chain; Factor X heavy chain; Activated factor Xa heavy chain]	F10	1	1	1.8	54.731	5.7761
MGMT-C2	P01040;C9J0E4	Cystatin-A (Cystatin-AS) (Stefin-A) [Cleaved into: Cystatin-A, N-terminally processed];Cystatin A	CSTA STF1 STFA;CSTA	2	3	54.1	11.006	36.648
MGMT-C2	C9JA05;D6RHJ6;D6RD17;P01591	Joining chain of multimeric IgA and IgM;Joining chain of multimeric IgA and IgM;Joining chain of multimeric IgA and IgM;Immunoglobulin J chain (Joining chain of multimeric IgA and IgM)	JCHAIN;JCHAIN;JCHAIN;JCHAIN IGCJ IGJ	4	1	17.1	8.1675	8.0248
MGMT-C2	P01833	Polymeric immunoglobulin receptor (PIgR) (Poly-Ig receptor) (Hepatocellular carcinoma-associated protein TB6) [Cleaved into: Secretory component]	PIGR	1	6	12.2	83.283	41.334
MGMT-C2	A0A5H1ZRQ3;P01834	Immunoglobulin kappa constant;Immunoglobulin kappa constant (Ig kappa chain C region) (Ig kappa chain C region AG) (Ig kappa chain C region CUM) (Ig kappa chain C region EU) (Ig kappa chain C region OU) (Ig kappa chain C region ROY) (Ig kappa chain C region TI)	IGKC;IGKC	2	4	62.6	11.609	25.603
MGMT-C2	A0A0A0MS08;P01857;A0A0A0MS07	Immunoglobulin heavy constant gamma 1 (Ig gamma-1 chain C region) (Ig gamma-1 chain C region EU) (Ig gamma-1 chain C region KOL) (Ig gamma-1 chain C region NIE);Immunoglobulin heavy constant gamma 1 (Ig gamma-1 chain C region) (Ig gamma-1 chain C region EU) (Ig gamma-1 chain C region KOL) (Ig gamma-1 chain C region NIE);Immunoglobulin heavy constant gamma 1 (G1m marker)	IGHG1;IGHG1;IGHG1	3	4	15.5	43.911	24.08
MGMT-C2	P01876;A0A286YEY1	Immunoglobulin heavy constant alpha 1 (Ig alpha-1 chain C region) (Ig alpha-1 chain C region BUR) (Ig alpha-1 chain C region TRO);Immunoglobulin heavy constant alpha 1 (Ig alpha-1 chain C region) (Ig alpha-1 chain C region BUR) (Ig alpha-1 chain C region TRO)	IGHA1;IGHA1	2	6	20.4	37.654	54.122
MGMT-C2	P02533;K7ENV3	Keratin, type I cytoskeletal 14 (Cytokeratin-14) (CK-14) (Keratin-14) (K14);Keratin 16	KRT14;KRT16	2	40	68.6	51.561	323.31
MGMT-C2	P02538;Q8IWY7	Keratin, type II cytoskeletal 6A (Cytokeratin-6A) (CK-6A) (Cytokeratin-6D) (CK-6D) (Keratin-6A) (K6A) (Type-II keratin Kb6) (allergen Hom s 5);Keratin, type II cytoskeletal 8 (Cytokeratin-8) (Keratin-8) (Type-II keratin Kb8)	KRT6A K6A KRT6D	2	50	61.5	60.044	21.077
MGMT-C2	Q3BDU5;P02545	Prelamin-A/C;Prelamin-A/C [Cleaved into: Lamin-A/C (70 kDa lamin) (Renal carcinoma antigen NY-REN-32)]	LMNA;LMNA LMN1	2	1	2.1	55.637	5.8859
MGMT-C2	P02768;A0A0C4DGB6;H0YA55;B7WNR0;D6RHD5;C9JKR2;A0A087WWT3;H7C013	Albumin;Albumin;Albumin;Albumin;Albumin;Albumin;Albumin	ALB GIG20 GIG42 PRO0903 PRO1708 PRO2044 PRO2619 PRO2675 UNQ696/PRO1341;ALB;ALB;ALB;ALB;ALB hCG_14967;ALB	8	22	45.8	69.366	185.35
MGMT-C2	E7EQB2;E7ER44;P02788;C9JCF5	Lactotransferrin;Lactotransferrin;Lactotransferrin (Lactoferrin) (EC 3.4.21.-) (Growth-inhibiting protein 12) (Talalactoferrin) [Cleaved into: Lactoferricin-H (Lfcin-H); Kaliocin-1; Lactoferroxin-A; Lactoferroxin-B; Lactoferroxin-C];Lactotransferrin	LTF;LTF;LTF GIG12 LF;LTF	4	27	48.9	76.625	287.93
MGMT-C2	P04040	Catalase (EC 1.11.1.6)	CAT	1	4	9.5	59.755	30.968
MGMT-C2	A0A0G2JNZ5;A0A0G2JNZ0;A0A0G2JLB3;P04062	Glucosylceramidase (EC 3.2.1.45);Glucosylceramidase (EC 3.2.1.45);Glucosylceramidase (EC 3.2.1.45);Lysosomal acid glucosylceramidase (Lysosomal acid GCase) (EC 3.2.1.45) (Acid beta-glucosidase) (Alglucerase) (Beta-glucocerebrosidase) (Beta-GC) (Beta-glucosylceramidase 1) (Cholesterol glucosyltransferase) (SGTase) (EC 2.4.1.-) (Cholesteryl-beta-glucosidase) (EC 3.2.1.-) (D-glucosyl-N-acylsphingosi…	GBA1;GBA1;GBA1;GBA1 GBA GC GLUC	4	1	2.9	50.263	5.6707
MGMT-C2	H3BUH7;H3BPS8;H3BQN4;P04075;J3KPS3	fructose-bisphosphate aldolase (EC 4.1.2.13);fructose-bisphosphate aldolase (EC 4.1.2.13);Fructose-bisphosphate aldolase (EC 4.1.2.13);Fructose-bisphosphate aldolase A (EC 4.1.2.13) (Lung cancer antigen NY-LU-1) (Muscle-type aldolase);Fructose-bisphosphate aldolase (EC 4.1.2.13)	ALDOA;ALDOA;ALDOA;ALDOA ALDA;ALDOA hCG_1811258	5	1	9	16.917	7.4908
MGMT-C2	P04083;Q5T3N1;Q5T3N0	Annexin A1 (Annexin I) (Annexin-1) (Calpactin II) (Calpactin-2) (Chromobindin-9) (Lipocortin I) (Phospholipase A2 inhibitory protein) (p35) [Cleaved into: Annexin Ac2-26];Annexin;Annexin	ANXA1 ANX1 LPC1;ANXA1;ANXA1	3	3	13.3	38.714	18.366
MGMT-C2	P04259	Keratin, type II cytoskeletal 6B (Cytokeratin-6B) (CK-6B) (Keratin-6B) (K6B) (Type-II keratin Kb10)	KRT6B K6B KRTL1	1	48	62.1	60.066	21.556
MGMT-C2	P04264	Keratin, type II cytoskeletal 1 (67 kDa cytokeratin) (Cytokeratin-1) (CK-1) (Hair alpha protein) (Keratin-1) (K1) (Type-II keratin Kb1)	KRT1 KRTA	1	68	77.5	66.038	323.31
MGMT-C2	P04279	Semenogelin-1 (Cancer/testis antigen 103) (Semenogelin I) (SGI) [Cleaved into: Alpha-inhibin-92; Alpha-inhibin-31; Seminal basic protein]	SEMG1 SEMG	1	6	20.8	52.13	40.89
MGMT-C2	E7EUT5;P04406	glyceraldehyde-3-phosphate dehydrogenase (phosphorylating) (EC 1.2.1.12) (Peptidyl-cysteine S-nitrosylase GAPDH);Glyceraldehyde-3-phosphate dehydrogenase (GAPDH) (EC 1.2.1.12) (Peptidyl-cysteine S-nitrosylase GAPDH) (EC 2.6.99.-)	GAPDH;GAPDH GAPD CDABP0047 OK/SW-cl.12	2	6	38.5	27.87	57.172
MGMT-C2	P04792;C9J3N8;F8WE04	Heat shock protein beta-1 (HspB1) (28 kDa heat shock protein) (Estrogen-regulated 24 kDa protein) (Heat shock 27 kDa protein) (HSP 27) (Heat shock protein family B member 1) (Stress-responsive protein 27) (SRP27);Heat shock protein family B (small) member 1 (Putative heat shock protein family B member 1 isoform)	HSPB1 HSP27 HSP28;HSPB1	3	2	16.1	22.782	16.596
MGMT-C2	A0A0U1RRH7;Q7L7L0;A0A0U1RR32;Q96KK5;Q99878;Q9BTM1;P04908;P0C0S8;P20671;Q93077;P16104;A0A3B3IS11;H0YFX9;Q8IUE6;Q16777;Q6FI13;C9J0D1;Q96QV6;P0C0S5;Q71UI9;A0A494C189	Histone H2A;Histone H2A type 3 (H2A-clustered histone 25);Histone H2A;Histone H2A type 1-H (H2A-clustered histone 12) (Histone H2A/s);Histone H2A type 1-J (Histone H2A/e);Histone H2A.J (H2a/j);Histone H2A type 1-B/E (Histone H2A.2) (Histone H2A/a) (Histone H2A/m);Histone H2A type 1 (H2A.1) (Histone H2A/ptl);Histone H2A type 1-D (Histone H2A.3) (Histone H2A/g);Histone H2A type 1-C (H2A-clustered h…	H2AC25 H2AW HIST3H2A;hCG_2039566;H2AC12 HIST1H2AH HIST1H2AI;H2AC14 H2AFE HIST1H2AJ;H2AJ H2AFJ;H2AC4 H2AFM HIST1H2AB; H2AC8 H2AFA HIST1H2AE;H2AC11 H2AFP HIST1H2AG; H2AC13 H2AFC HIST1H2AI; H2AC15 H2AFD HIST1H2AK; H2AC16 H2AFI HIST1H2AL; H2AC17 H2AFN HIST1H2AM;H2AC7 H2AFG HIST1H2AD;H2AC6 H2AFL HIST1H2AC;H2AX H2AFX;H2AJ;H2AC21 HIST2H2AB;H2AC20 H2AFQ HIST2H2AC;H2AC18 H2AFO HIST2H2AA HIST2H2AA3; H2AC19…	21	3	33.5	18.552	23.318
MGMT-C2	P05089;A0A5F9ZGN6;A0A5F9ZH78	Arginase-1 (EC 3.5.3.1) (Liver-type arginase) (Type I arginase);Arginase (EC 3.5.3.1);Arginase-1 (Liver-type arginase) (Type I arginase)	ARG1;ARG1;ARG1	3	5	19.3	34.735	32.483
MGMT-C2	P05090;C9JF17	Apolipoprotein D (Apo-D) (ApoD);Apolipoprotein D	APOD;APOD	2	2	11.6	21.275	13.201
MGMT-C2	P05109	Protein S100-A8 (Calgranulin-A) (Calprotectin L1L subunit) (Cystic fibrosis antigen) (CFAG) (Leukocyte L1 complex light chain) (Migration inhibitory factor-related protein 8) (MRP-8) (p8) (S100 calcium-binding protein A8) (Urinary stone protein band A)	S100A8 CAGA CFAG MRP8	1	7	58.1	10.834	51.859
MGMT-C2	P05141;V9GYG0;P12236;P12235;Q9H0C2	ADP/ATP translocase 2 (ADP,ATP carrier protein 2) (ADP,ATP carrier protein, fibroblast isoform) (Adenine nucleotide translocator 2) (ANT 2) (Solute carrier family 25 member 5) [Cleaved into: ADP/ATP translocase 2, N-terminally processed];ADP/ATP translocase (ADP,ATP carrier protein);ADP/ATP translocase 3 (ADP,ATP carrier protein 3) (ADP,ATP carrier protein, isoform T2) (ANT 2) (Adenine nucleotide…	SLC25A5 AAC2 ANT2;SLC25A4;SLC25A6 AAC3 ANT3 CDABP0051;SLC25A4 AAC1 ANT1;SLC25A31 AAC4 ANT4 SFEC	5	3	10.4	32.852	17.937
MGMT-C2	P05198;H0YJS4;G3V4T5	Eukaryotic translation initiation factor 2 subunit 1 (Eukaryotic translation initiation factor 2 subunit alpha) (eIF-2-alpha) (eIF-2A) (eIF-2alpha) (eIF2-alpha);Eukaryotic translation initiation factor 2 subunit 1 (Eukaryotic translation initiation factor 2 subunit alpha);Eukaryotic translation initiation factor 2 subunit 1 (Eukaryotic translation initiation factor 2 subunit alpha)	EIF2S1 EIF2A;EIF2S1;EIF2S1	3	4	18.7	36.112	30.981
MGMT-C2	P05783;F8VZY9	Keratin, type I cytoskeletal 18 (Cell proliferation-inducing gene 46 protein) (Cytokeratin-18) (CK-18) (Keratin-18) (K18);Keratin 18	KRT18 CYK18 PIG46;KRT18	2	6	19.8	48.057	24.908
MGMT-C2	P05787;F8VUG2;F8W1U3;F8VP67	Keratin, type II cytoskeletal 8 (Cytokeratin-8) (CK-8) (Keratin-8) (K8) (Type-II keratin Kb8);Keratin, type II cytoskeletal 8 (Cytokeratin-8) (Keratin-8) (Type-II keratin Kb8);Keratin, type II cytoskeletal 8 (Cytokeratin-8) (Keratin-8) (Type-II keratin Kb8);Keratin, type II cytoskeletal 8 (Cytokeratin-8) (Keratin-8) (Type-II keratin Kb8)	KRT8 CYK8;KRT8;KRT8;KRT8	4	17	27.3	53.704	48.346
MGMT-C2	H0YI37;H0YH81;P06576	ATP synthase F1 subunit beta;ATP synthase subunit beta (EC 7.1.2.2);ATP synthase F(1) complex subunit beta, mitochondrial (EC 7.1.2.2) (ATP synthase F1 subunit beta)	ATP5F1B;ATP5F1B;ATP5F1B ATP5B ATPMB ATPSB	3	1	27.8	13.907	6.544
MGMT-C2	P06702	Protein S100-A9 (Calgranulin-B) (Calprotectin L1H subunit) (Leukocyte L1 complex heavy chain) (Migration inhibitory factor-related protein 14) (MRP-14) (p14) (S100 calcium-binding protein A9)	S100A9 CAGB CFAG MRP14	1	6	55.3	13.242	59.53
MGMT-C2	A0A2R8Y6G6;P06733	phosphopyruvate hydratase (EC 4.2.1.11) (2-phospho-D-glycerate hydro-lyase);Alpha-enolase (EC 4.2.1.11) (2-phospho-D-glycerate hydro-lyase) (C-myc promoter-binding protein) (Enolase 1) (MBP-1) (MPB-1) (Non-neural enolase) (NNE) (Phosphopyruvate hydratase) (Plasminogen-binding protein)	ENO1;ENO1 ENO1L1 MBPB1 MPB1	2	1	2.8	47.327	6.1966
MGMT-C2	H0YL80;A0A494C0G0;J3KN67;A0A2R2Y2Q3;P06753;A7XZE4;A0A0S2Z4G6;P09493;P07951;Q5TCU3;B7Z596;A0A494BZZ2;A0A2R8Y5V9;H7BYY1;H0YKJ4;A0A2R8YHD2;H0YK48;P67936;K7ENT6;F5H7S3;A0A087WWU8;A0A2R8YE05;A0A2R8YH90;A0A494C0P6;A0A2R8YGX3;A0A2R8YEU4;H0YKP3;H0YKX5;D6R904;Q6ZN40	Tropomyosin 1;Tropomyosin 3;Tropomyosin 3;Tropomyosin 3;Tropomyosin alpha-3 chain (Gamma-tropomyosin) (Tropomyosin-3) (Tropomyosin-5) (hTM5);Beta tropomyosin isoform (Tropomyosin 2);Tropomyosin 1 (Tropomyosin 1 isoform 2);Tropomyosin alpha-1 chain (Alpha-tropomyosin) (Tropomyosin-1);Tropomyosin beta chain (Beta-tropomyosin) (Tropomyosin-2);Tropomyosin 2;Tropomyosin 1;Tropomyosin 1;Tropomyosin 4;T…	TPM1;TPM3;TPM3;TPM3 TPM3nu;TPM3;TPM2 TPM2b;TPM1 hCG_33495;TPM1 C15orf13 TMSA;TPM2 TMSB;TPM2;TPM1;TPM1;TPM4;TPM1 hCG_33495;TPM1 hCG_33495;TPM4;TPM1;TPM4;TPM4;TPM1;TPM3;TPM4;TPM4;TPM3;TPM4;TPM4;TPM1;TPM1;TPM3;TPM1 hCG_33495	30	1	14.7	8.014	5.7078
MGMT-C2	P07305	Histone H1.0 (Histone H1') (Histone H1(0)) [Cleaved into: Histone H1.0, N-terminally processed]	H1-0 H1F0 H1FV	1	3	18	20.863	18.519
MGMT-C2	A0A1B0GW44;A0A1B0GV23;A0A1B0GVD5;A0A1B0GWE8;P07339;H7C469;A0A1B0GVP3;A0A1B0GU92;A0A1B0GU03;H7C1V0;C9JH19;F8WD96;F8W787;A0A1B0GVF1	Cathepsin D (EC 3.4.23.5);Cathepsin D (EC 3.4.23.5);Cathepsin D (EC 3.4.23.5);Cathepsin D (EC 3.4.23.5);Cathepsin D (EC 3.4.23.5) [Cleaved into: Cathepsin D light chain; Cathepsin D heavy chain];Cathepsin D (EC 3.4.23.5);Cathepsin D (EC 3.4.23.5);Cathepsin D (EC 3.4.23.5);Cathepsin D (EC 3.4.23.5);Cathepsin D (EC 3.4.23.5);Cathepsin D (EC 3.4.23.5);Cathepsin D (EC 3.4.23.5);Cathepsin D (EC 3.4.23…	CTSD;CTSD;CTSD;CTSD;CTSD CPSD;CTSD;CTSD;CTSD;CTSD;CTSD	14	9	29.4	43.688	64.296
MGMT-C2	P07355;A6NMY6;H0YN42;H0YMU9;H0YMD0;H0YM50;H0YKS4;H0YNP5;H0YL33;H0YMM1;H0YN28;H0YNA0;H0YKX9;H0YMT9;H0YLV6;H0YKZ7;H0YN52;H0YMW4;H0YKL9;H0YKV8;H0YNB8;H0YKN4;H0YMD9;H0YLE2	Annexin A2 (Annexin II) (Annexin-2) (Calpactin I heavy chain) (Calpactin-1 heavy chain) (Chromobindin-8) (Lipocortin II) (Placental anticoagulant protein IV) (PAP-IV) (Protein I) (p36);Putative annexin A2-like protein (Annexin A2 pseudogene 2) (Lipocortin II pseudogene);Annexin;Annexin;Annexin;Annexin;Annexin;Annexin;Annexin;Annexin;Annexin;Annexin;Annexin;Annexin;Annexin;Annexin;Annexin;Annexin;…	ANXA2 ANX2 ANX2L4 CAL1H LPC2D;ANXA2P2 ANX2L2 ANX2P2 LPC2B;ANXA2;ANXA2;ANXA2;ANXA2;ANXA2;ANXA2;ANXA2;ANXA2;ANXA2;ANXA2;ANXA2;ANXA2;ANXA2;ANXA2;ANXA2;ANXA2;ANXA2;ANXA2;ANXA2;ANXA2;ANXA2;ANXA2	24	14	44.2	38.604	100.74
MGMT-C2	Q5JP53;P07437;Q5ST81;Q9BVA1;Q13885;Q13509;A0A0B4J269;G3V5W4;G3V2R8;G3V3R4;G3V2N6	Tubulin beta chain;Tubulin beta chain (Tubulin beta-5 chain);Tubulin beta chain;Tubulin beta-2B chain;Tubulin beta-2A chain (Tubulin beta class IIa);Tubulin beta-3 chain (Tubulin beta-4 chain) (Tubulin beta-III);Melanocyte-stimulating hormone receptor (Melanocortin receptor 1);Tubulin beta 3 class III;HCG1983504, isoform CRA_e (Tubulin beta 3 class III);HCG1983504, isoform CRA_c (Tubulin beta 3 c…	TUBB;TUBB TUBB5 OK/SW-cl.56;TUBB;TUBB2B;TUBB2A TUBB2;TUBB3 TUBB4;TUBB3;TUBB3 hCG_1983504;TUBB3 hCG_1983504;TUBB3 hCG_1983504	11	9	37.6	47.766	65.313
MGMT-C2	P07686	Beta-hexosaminidase subunit beta (EC 3.2.1.52) (Beta-N-acetylhexosaminidase subunit beta) (Hexosaminidase subunit B) (Cervical cancer proto-oncogene 7 protein) (HCC-7) (N-acetyl-beta-glucosaminidase subunit beta) [Cleaved into: Beta-hexosaminidase subunit beta chain B; Beta-hexosaminidase subunit beta chain A]	HEXB HCC7	1	1	5.9	63.111	5.429
MGMT-C2	P08238;P07900	Heat shock protein HSP 90-beta (HSP 90) (Heat shock 84 kDa) (HSP 84) (HSP84) (Heat shock protein family C member 3);Heat shock protein HSP 90-alpha (EC 3.6.4.10) (Heat shock 86 kDa) (HSP 86) (HSP86) (Heat shock protein family C member 1) (Lipopolysaccharide-associated protein 2) (LAP-2) (LPS-associated protein 2) (Renal carcinoma antigen NY-REN-38)	HSP90AB1 HSP90B HSPC2 HSPC3 HSPCB;HSP90AA1 HSP90A HSPC1 HSPCA	2	1	1.9	83.263	7.6125
MGMT-C2	P08246	Neutrophil elastase (EC 3.4.21.37) (Bone marrow serine protease) (Elastase-2) (Human leukocyte elastase) (HLE) (Medullasin) (PMN elastase)	ELANE ELA2	1	2	6.7	28.518	10.873
MGMT-C2	P08708;H3BNC9;H0YN88;A0A075B716;H0YN73;A0A0J9YYC4	Small ribosomal subunit protein eS17 (40S ribosomal protein S17);Cytoplasmic polyadenylation element-binding protein 1 (40S ribosomal protein S17) (Small ribosomal subunit protein eS17);Small ribosomal subunit protein eS17 (40S ribosomal protein S17);Small ribosomal subunit protein eS17 (40S ribosomal protein S17);Ribosomal protein S17;Cytoplasmic polyadenylation element-binding protein 1	RPS17 RPS17L;RPS17;RPS17;RPS17	6	4	47.4	15.55	28.23
MGMT-C2	P08727;C9JM50	Keratin, type I cytoskeletal 19 (Cytokeratin-19) (CK-19) (Keratin-19) (K19);Keratin, type I cytoskeletal 19 (Cytokeratin-19) (Keratin-19)	KRT19;KRT19	2	15	31	44.105	34.642
MGMT-C2	P08779;K7ENW6	Keratin, type I cytoskeletal 16 (Cytokeratin-16) (CK-16) (Keratin-16) (K16);Keratin 16	KRT16 KRT16A;KRT16	2	37	66.6	51.267	323.31
MGMT-C2	P09874;Q5VX84;Q5VX85	Poly [ADP-ribose] polymerase 1 (PARP-1) (EC 2.4.2.30) (ADP-ribosyltransferase diphtheria toxin-like 1) (ARTD1) (DNA ADP-ribosyltransferase PARP1) (EC 2.4.2.-) (NAD(+) ADP-ribosyltransferase 1) (ADPRT 1) (Poly[ADP-ribose] synthase 1) (Protein poly-ADP-ribosyltransferase PARP1) (EC 2.4.2.-) [Cleaved into: Poly [ADP-ribose] polymerase 1, processed C-terminus (Poly [ADP-ribose] polymerase 1, 89-kDa f…	PARP1 ADPRT PPOL	3	27	32.9	113.08	198.62
MGMT-C2	J3QSA3;F5GZ39;Q96C32;P0CG47;Q5PY61;J3QKN0;F5GXK7;F5H747;P62979;F5H388;B4DV12;F5H265;F5H2Z3;F5GYU3;P62987;F5H6Q2;J3QTR3;Q49A90;J3QS39;M0R1V7;P0CG48;M0R2S1;A0A2R8Y422;M0R1M6	Ubiquitin B;Ubiquitin C;UBC protein (Ubiquitin C);Polyubiquitin-B [Cleaved into: Ubiquitin];Ubiquitin C splice variant;Ubiquitin B;Ubiquitin C;Ubiquitin C;Ubiquitin-ribosomal protein eS31 fusion protein (Ubiquitin carboxyl extension protein 80) [Cleaved into: Ubiquitin; Small ribosomal subunit protein eS31 (40S ribosomal protein S27a)];Ubiquitin C;Ubiquitin B;Ubiquitin C;Ubiquitin C;Ubiquitin C;U…	UBB;UBC;UBC;UBB;UBC;UBB;UBC;UBC;RPS27A UBA80 UBCEP1;UBC;UBB;UBC;UBC;UBC;UBA52 UBCEP2;UBC;RPS27A;RPS27A;UBB;UBA52;UBC;UBA52;UBA52	24	2	67.4	4.8535	34.692
MGMT-C2	Q01081;P0DN76;K7EJH3;A0A1B0GW87;K7EJM7;M0QYK5;M0R2N4;Q8WU68	Splicing factor U2AF 35 kDa subunit (U2 auxiliary factor 35 kDa subunit) (U2 small nuclear RNA auxiliary factor 1) (U2 snRNP auxiliary factor small subunit);U2 small nuclear RNA auxiliary factor 1 like 4;U2 small nuclear RNA auxiliary factor 1;U2 small nuclear RNA auxiliary factor 1 like 4;U2 small nuclear RNA auxiliary factor 1 like 4;C3H1-type domain-containing protein;Splicing factor U2AF 26 k…	U2AF1 U2AF35 U2AFBP FP793;U2AF1L4;U2AF1;U2AF1L4;U2AF1L4;U2AF1L4 U2AF1-RS3 U2AF1L3	8	2	12.5	27.872	12.383
MGMT-C2	P10412	Histone H1.4 (Histone H1b) (Histone H1s-4)	H1-4 H1F4 HIST1H1E	1	4	18.7	21.865	7.6908
MGMT-C2	H0YDD4;P10515	Acetyltransferase component of pyruvate dehydrogenase complex (EC 2.3.1.12);Dihydrolipoyllysine-residue acetyltransferase component of pyruvate dehydrogenase complex, mitochondrial (EC 2.3.1.12) (70 kDa mitochondrial autoantigen of primary biliary cirrhosis) (PBC) (Dihydrolipoamide acetyltransferase component of pyruvate dehydrogenase complex) (M2 antigen complex 70 kDa subunit) (Pyruvate dehydro…	DLAT;DLAT DLTA	2	1	1.7	51.201	5.4106
MGMT-C2	P10599	Thioredoxin (Trx) (ATL-derived factor) (ADF) (Surface-associated sulphydryl protein) (SASP) (allergen Hom s Trx)	TXN TRDX TRX TRX1	1	3	32.4	11.737	22.147
MGMT-C2	H0YAS8;H0YC35;P10909	Clusterin;Clusterin;Clusterin (Aging-associated gene 4 protein) (Apolipoprotein J) (Apo-J) (Complement cytolysis inhibitor) (CLI) (Complement-associated protein SP-40,40) (Ku70-binding protein 1) (NA1/NA2) (Sulfated glycoprotein 2) (SGP-2) (Testosterone-repressed prostate message 2) (TRPM-2) [Cleaved into: Clusterin beta chain (ApoJalpha) (Complement cytolysis inhibitor a chain) (SP-40,40 beta-ch…	CLU;CLU;CLU APOJ CLI KUB1 AAG4	3	2	24.3	16.066	12.644
MGMT-C2	P11021	Endoplasmic reticulum chaperone BiP (EC 3.6.4.10) (78 kDa glucose-regulated protein) (GRP-78) (Binding-immunoglobulin protein) (BiP) (Heat shock protein 70 family protein 5) (HSP70 family protein 5) (Heat shock protein family A member 5) (Immunoglobulin heavy chain-binding protein)	HSPA5 GRP78	1	3	8	72.332	20.007
MGMT-C2	P11142;E9PKE3;E9PI65;E9PN89;P54652;E9PQQ4;E9PQK7;E9PK54;E9PLF4;P0DMV9;A0A0G2JIW1;P0DMV8;E9PN25;P34931;Q53FA3;E9PPY6;E9PNE6	Heat shock cognate 71 kDa protein (EC 3.6.4.10) (Heat shock 70 kDa protein 8) (Heat shock protein family A member 8) (Lipopolysaccharide-associated protein 1) (LAP-1) (LPS-associated protein 1);Heat shock cognate 71 kDa protein (EC 3.6.4.10) (Heat shock 70 kDa protein 8);Heat shock protein family A (Hsp70) member 8;Heat shock protein family A (Hsp70) member 8;Heat shock-related 70 kDa protein 2 (…	HSPA8 HSC70 HSP73 HSPA10;HSPA8;HSPA8;HSPA8;HSPA2;HSPA8;HSPA8;HSPA8;HSPA8;HSPA1B HSP72;HSPA1B;HSPA1A HSP72 HSPA1 HSX70;HSPA8;HSPA1L;HSPA1L;HSPA8;HSPA8	17	4	9	70.897	23.093
MGMT-C2	P11387;E5RJ95;E5RFS0;E5RIC7;Q969P6	DNA topoisomerase 1 (EC 5.6.2.1) (DNA topoisomerase I);DNA topoisomerase I mitochondrial;DNA topoisomerase (EC 5.6.2.1);DNA topoisomerase I (EC 5.6.2.1) (DNA topoisomerase 1);DNA topoisomerase I, mitochondrial (TOP1mt) (EC 5.6.2.1)	TOP1;TOP1MT;TOP1MT;TOP1MT;TOP1MT	5	18	27.3	90.725	135.14
MGMT-C2	H0YAR2;A0A087WTT1;E7EQV3;E7ERJ7;P11940;H0YEQ8;H0YAP2;H0YBN4;H0YCC8;H0Y5F5;B1ANR0;Q9H361;Q13310	Polyadenylate-binding protein (PABP);Polyadenylate-binding protein (PABP);Polyadenylate-binding protein (PABP);Polyadenylate-binding protein (PABP);Polyadenylate-binding protein 1 (PABP-1) (Poly(A)-binding protein 1);Poly(A) binding protein cytoplasmic 4;Poly(A) binding protein cytoplasmic 1;Polyadenylate-binding protein 1;Poly(A) binding protein cytoplasmic 4;Polyadenylate-binding protein (PABP)…	PABPC1;PABPC1;PABPC1;PABPC1;PABPC1 PAB1 PABP PABP1 PABPC2;PABPC4;PABPC1;PABPC1;PABPC4;PABPC4;PABPC4 hCG_2031827;PABPC3 PABP3 PABPL3;PABPC4 APP1 PABP4	13	2	7	32.139	11.371
MGMT-C2	P12035;H0YID6;H0YHD9	Keratin, type II cytoskeletal 3 (65 kDa cytokeratin) (Cytokeratin-3) (CK-3) (Keratin-3) (K3) (Type-II keratin Kb3);Keratin 79;Keratin 72	KRT3;KRT79;KRT72	3	17	14.2	64.416	11.008
MGMT-C2	P12270	Nucleoprotein TPR (Megator) (NPC-associated intranuclear protein) (Translocated promoter region protein)	TPR	1	1	0.4	267.29	5.7708
MGMT-C2	P12273	Prolactin-inducible protein (Gross cystic disease fluid protein 15) (GCDFP-15) (Prolactin-induced protein) (Secretory actin-binding protein) (SABP) (gp17)	PIP GCDFP15 GPIP4	1	6	55.5	16.572	68.875
MGMT-C2	P13639	Elongation factor 2 (EF-2) (EC 3.6.5.-)	EEF2 EF2	1	1	2.1	95.337	7.4412
MGMT-C2	P13645;Q7Z3Y7;Q2M2I5;Q7Z3Y8;Q7Z3Z0;Q99456;A0A1B0GVI3;A0A3B3ITG2;O76014;Q14532;K7EQH6;O76015;C4AM86;Q15323;O76013;Q7Z3Y9;Q14525;Q92764	Keratin, type I cytoskeletal 10 (Cytokeratin-10) (CK-10) (Keratin-10) (K10);Keratin, type I cytoskeletal 28 (Cytokeratin-28) (CK-28) (Keratin-25D) (K25D) (Keratin-28) (K28) (Type I inner root sheath-specific keratin-K25irs4);Keratin, type I cytoskeletal 24 (Cytokeratin-24) (CK-24) (Keratin-24) (K24) (Type I keratin-24);Keratin, type I cytoskeletal 27 (Cytokeratin-27) (CK-27) (Keratin-25C) (K25C) …	KRT10 KPP;KRT28 KRT25D;KRT24 KA24;KRT27 KRT25C;KRT25 KRT25A;KRT12;KRT10;KRT12;KRT37 HHA7 HKA7 KRTHA7;KRT32 HHA2 HKA2 KRTHA2;KRT13;KRT38 HHA8 HKA8 KRTHA8;KRT35;KRT31 HHA1 HKA1 KRTHA1;KRT36 HHA6 HKA6 KRTHA6;KRT26 KRT25B;KRT33B HHA3-II HKA3B KRTHA3B;KRT35 HHA5 HKA5 KRTHA5	18	57	69.9	58.826	323.31
MGMT-C2	K7ERE3;P13646;K7EMD9;Q8N1A0	Keratin 13;Keratin, type I cytoskeletal 13 (Cytokeratin-13) (CK-13) (Keratin-13) (K13);Keratin 13;Keratin-like protein KRT222 (Keratin-222) (Keratin-222 pseudogene)	KRT13;KRT13;KRT13;KRT222 KA21 KRT222P	4	10	22.4	45.26	5.6122
MGMT-C2	P13647;F8W0C6;H0YI76;H0YIN9;F8VV57;F8VU69	Keratin, type II cytoskeletal 5 (58 kDa cytokeratin) (Cytokeratin-5) (CK-5) (Keratin-5) (K5) (Type-II keratin Kb5);Keratin 5;Keratin, type II cytoskeletal 5 (Cytokeratin-5) (Keratin-5) (Type-II keratin Kb5);Keratin 5;Keratin 5;Keratin 5	KRT5;KRT5;KRT5;KRT5;KRT5;KRT5	6	55	63.4	62.378	323.31
MGMT-C2	B4DNK4;P14618	Pyruvate kinase (EC 2.7.1.40);Pyruvate kinase PKM (EC 2.7.1.40) (Cytosolic thyroid hormone-binding protein) (CTHBP) (Opa-interacting protein 3) (OIP-3) (Pyruvate kinase 2/3) (Pyruvate kinase muscle isozyme) (Threonine-protein kinase PKM2) (EC 2.7.11.1) (Thyroid hormone-binding protein 1) (THBP1) (Tumor M2-PK) (Tyrosine-protein kinase PKM2) (EC 2.7.10.2) (p58)	PKM;PKM OIP3 PK2 PK3 PKM2	2	1	4.8	49.897	5.8162
MGMT-C2	P14923;C9JTX4;C9J826;C9JK18;C9JKY1;A0A2R8Y6G0;A0A2R8Y804;A0A2R8Y543;A0A2R8Y5C3;A0A2R8Y750;A0A2R8Y5Z1;B4DGU4;A0A2R8YCH5;A0A2R8Y7Z0;P35222;A0A2R8Y5A3	Junction plakoglobin (Catenin gamma) (Desmoplakin III) (Desmoplakin-3);Junction plakoglobin;Junction plakoglobin;Junction plakoglobin;Junction plakoglobin;Catenin beta 1;Catenin beta 1;Catenin beta 1;Catenin beta 1;Catenin beta 1;Catenin beta 1;Catenin beta 1 (cDNA FLJ57878, highly similar to Beta-catenin);Catenin beta 1;Catenin beta 1;Catenin beta-1 (Beta-catenin);Catenin beta 1	JUP CTNNG DP3;JUP;JUP;JUP;JUP;CTNNB1;CTNNB1;CTNNB1;CTNNB1;CTNNB1;CTNNB1;CTNNB1;CTNNB1;CTNNB1;CTNNB1 CTNNB OK/SW-cl.35 PRO2286;CTNNB1	16	18	32.6	81.744	126.05
MGMT-C2	E7EQR4;P15311;A0A2R8Y7M3;P26038;P35241;A0A2R8Y5S7	Ezrin (Cytovillin) (Villin-2) (p81);Radixin;Moesin (Membrane-organizing extension spike protein);Radixin;Radixin	EZR VIL2;RDX;MSN;RDX;RDX	6	2	3.2	69.371	11.441
MGMT-C2	E9PQD7;P15880;H0YEN5;E9PPT0;E9PMM9;H3BNG3;H0YE27	Small ribosomal subunit protein uS5 (40S ribosomal protein S2);Small ribosomal subunit protein uS5 (40S ribosomal protein S2) (40S ribosomal protein S4) (Protein LLRep3);Small ribosomal subunit protein uS5 (40S ribosomal protein S2);Small ribosomal subunit protein uS5 (40S ribosomal protein S2);Small ribosomal subunit protein uS5 (40S ribosomal protein S2);Ribosomal protein S2;Ribosomal protein S2	RPS2;RPS2 RPS4;RPS2;RPS2;RPS2;RPS2;RPS2	7	5	24.7	25.211	30.038
MGMT-C2	P15924	Desmoplakin (DP) (250/210 kDa paraneoplastic pemphigus antigen)	DSP	1	54	23.3	331.77	323.31
MGMT-C2	P16403;P16402;P22492;Q02539	Histone H1.2 (Histone H1c) (Histone H1d) (Histone H1s-1);Histone H1.3 (Histone H1c) (Histone H1s-2);Histone H1t (Testicular H1 histone);Histone H1.1 (Histone H1a)	H1-2 H1F2 HIST1H1C;H1-3 H1F3 HIST1H1D;H1-6 H1FT H1T HIST1H1T;H1-1 H1F1 HIST1H1A	4	4	19.2	21.364	31.958
MGMT-C2	P16455;B4DEE8	Methylated-DNA--protein-cysteine methyltransferase (EC 2.1.1.63) (6-O-methylguanine-DNA methyltransferase) (MGMT) (O-6-methylguanine-DNA-alkyltransferase);Methylated-DNA--protein-cysteine methyltransferase (EC 2.1.1.63) (6-O-methylguanine-DNA methyltransferase) (O-6-methylguanine-DNA-alkyltransferase)	MGMT;MGMT	2	7	47.3	21.646	54.192
MGMT-C2	P48741;P17066	Putative heat shock 70 kDa protein 7 (Heat shock 70 kDa protein B) (Heat shock protein family A member 7);Heat shock 70 kDa protein 6 (Heat shock 70 kDa protein B') (Heat shock protein family A member 6)	HSPA7 HSP70B;HSPA6 HSP70B'	2	2	6.5	40.244	6.5246
MGMT-C2	P17096	High mobility group protein HMG-I/HMG-Y (HMG-I(Y)) (High mobility group AT-hook protein 1) (High mobility group protein A1) (High mobility group protein R)	HMGA1 HMGIY	1	2	23.4	11.676	16.072
MGMT-C2	H0YBY3;E5RJD0;P17900	Ganglioside GM2 activator;Ganglioside GM2 activator;Ganglioside GM2 activator (Cerebroside sulfate activator protein) (GM2-AP) (Sphingolipid activator protein 3) (SAP-3) [Cleaved into: Ganglioside GM2 activator isoform short]	GM2A;GM2A;GM2A	3	1	6.7	11.183	5.4738
MGMT-C2	A0A087WXM6;J3QQT2;J3KRX5;P18621;A0A0A6YYL6;J3QLC8;A0A0A0MRF8;J3KRB3;A0A087WWH0;J3QS96;J3KSJ0;A0A087WY81	Large ribosomal subunit protein uL22 (60S ribosomal protein L17);Large ribosomal subunit protein uL22 (60S ribosomal protein L17);Large ribosomal subunit protein uL22 (60S ribosomal protein L17);Large ribosomal subunit protein uL22 (60S ribosomal protein L17) (60S ribosomal protein L23) (PD-1);Large ribosomal subunit protein uL22 (60S ribosomal protein L17);Large ribosomal subunit protein uL22 (6…	RPL17;RPL17;RPL17;RPL17;RPL17-C18orf32;RPL17;RPL17-C18orf32;RPL17;RPL17;RPL17;RPL17;RPL17	12	5	39.6	19.586	35.928
MGMT-C2	P19012;A8MT21;C9JTG5	Keratin, type I cytoskeletal 15 (Cytokeratin-15) (CK-15) (Keratin-15) (K15);Keratin 15;Keratin 15	KRT15 KRTB;KRT15;KRT15	3	10	14.3	49.211	5.4611
MGMT-C2	P19013;F8VX05;F8VZR6	Keratin, type II cytoskeletal 4 (Cytokeratin-4) (CK-4) (Keratin-4) (K4) (Type-II keratin Kb4);Keratin 4;Keratin 4	KRT4 CYK4;KRT4;KRT4	3	8	15	57.285	11.009
MGMT-C2	P19784;H3BNI9;H3BV19;H3BSA1	Casein kinase II subunit alpha' (CK II alpha') (EC 2.7.11.1);Casein kinase II subunit alpha (CK II alpha) (EC 2.7.11.1);non-specific serine/threonine protein kinase (EC 2.7.11.1)	CSNK2A2 CK2A2;CSNK2A2;CSNK2A2	4	2	6.3	41.213	11.533
MGMT-C2	P20042	Eukaryotic translation initiation factor 2 subunit 2 (Eukaryotic translation initiation factor 2 subunit beta) (eIF2-beta)	EIF2S2 EIF2B	1	2	9	38.388	12.436
MGMT-C2	P20930	Filaggrin	FLG	1	18	12.5	435.16	123.52
MGMT-C2	J3KQA0;P21579	Synaptotagmin;Synaptotagmin-1 (Synaptotagmin I) (SytI) (p65)	SYT1 hCG_2016754;SYT1 SVP65 SYT	2	1	3.1	47.26	5.6595
MGMT-C2	P22735	Protein-glutamine gamma-glutamyltransferase K (EC 2.3.2.13) (Epidermal TGase) (Transglutaminase K) (TG(K)) (TGK) (TGase K) (Transglutaminase-1) (TGase-1)	TGM1 KTG	1	4	5.8	89.786	32.812
MGMT-C2	P23246	Splicing factor, proline- and glutamine-rich (100 kDa DNA-pairing protein) (hPOMp100) (DNA-binding p52/p100 complex, 100 kDa subunit) (Polypyrimidine tract-binding protein-associated-splicing factor) (PSF) (PTB-associated-splicing factor)	SFPQ PSF	1	1	2.4	76.149	10.715
MGMT-C2	P23396;E9PPU1;H0YEU2;E9PL09;F2Z2S8;H0YF32;H0YCJ7;E9PSF4;E9PQ96;E9PJH4;E9PK82;H0YES8;E9PQX2	Small ribosomal subunit protein uS3 (40S ribosomal protein S3) (EC 4.2.99.18);Ribosomal protein S3;40S ribosomal protein S3;Small ribosomal subunit protein uS3 (EC 4.2.99.18) (40S ribosomal protein S3);Ribosomal protein S3;Ribosomal protein S3;Ribosomal protein S3;40S ribosomal protein S3;Ribosomal protein S3;Ribosomal protein S3;Ribosomal protein S3;Ribosomal protein S3;Ribosomal protein S3	RPS3 OK/SW-cl.26;RPS3;RPS3;RPS3;RPS3;RPS3;RPS3;RPS3;RPS3;RPS3;RPS3;RPS3;RPS3	13	10	53.9	26.688	78.42
MGMT-C2	P25311;C9JEV0;H7BZJ8	Zinc-alpha-2-glycoprotein (Zn-alpha-2-GP) (Zn-alpha-2-glycoprotein);Alpha-2-glycoprotein 1, zinc-binding;Alpha-2-glycoprotein 1, zinc-binding	AZGP1 ZAG ZNGP1;AZGP1;AZGP1	3	11	41.9	34.258	97.363
MGMT-C2	P25705	ATP synthase F(1) complex subunit alpha, mitochondrial (ATP synthase F1 subunit alpha)	ATP5F1A ATP5A ATP5A1 ATP5AL2 ATPM	1	1	2.4	59.75	5.457
MGMT-C2	P25815	Protein S100-P (Migration-inducing gene 9 protein) (MIG9) (Protein S100-E) (S100 calcium-binding protein P)	S100P S100E	1	1	13.7	10.4	6.5838
MGMT-C2	K7ENG2;P26368	Splicing factor U2AF 65 kDa subunit (U2 auxiliary factor 65 kDa subunit) (hU2AF(65)) (hU2AF65) (U2 snRNP auxiliary factor large subunit)	U2AF2 U2AF65	2	1	10.7	33.901	6.3018
MGMT-C2	P27694;I3L4R8	Replication protein A 70 kDa DNA-binding subunit (RP-A p70) (Replication factor A protein 1) (RF-A protein 1) (Single-stranded DNA-binding protein) [Cleaved into: Replication protein A 70 kDa DNA-binding subunit, N-terminally processed];Replication protein A 70 kDa DNA-binding subunit (Replication factor A protein 1)	RPA1 REPA1 RPA70;RPA1	2	2	5.2	68.137	17.45
MGMT-C2	P28072	Proteasome subunit beta type-6 (EC 3.4.25.1) (Macropain delta chain) (Multicatalytic endopeptidase complex delta chain) (Proteasome delta chain) (Proteasome subunit Y) (Proteasome subunit beta-1) (beta-1)	PSMB6 LMPY Y	1	1	4.6	25.357	5.5675
MGMT-C2	H0YJM8;P28074	Proteasome 20S subunit beta 5;Proteasome subunit beta type-5 (EC 3.4.25.1) (Macropain epsilon chain) (Multicatalytic endopeptidase complex epsilon chain) (Proteasome chain 6) (Proteasome epsilon chain) (Proteasome subunit MB1) (Proteasome subunit X) (Proteasome subunit beta-5) (beta-5)	PSMB5;PSMB5 LMPX MB1 X	2	1	8.5	12.747	5.5455
MGMT-C2	P29508	Serpin B3 (Protein T4-A) (Squamous cell carcinoma antigen 1) (SCCA-1)	SERPINB3 SCCA SCCA1	1	14	39.2	44.564	126.23
MGMT-C2	I3L3W9;I3L4E5;I3L1H6;C9JKT2;C9JMC5;A8MYB8;E9PNN6;P30838	Aldehyde dehydrogenase, dimeric NADP-preferring (EC 1.2.1.5) (Aldehyde dehydrogenase family 3 member A1);Aldehyde dehydrogenase, dimeric NADP-preferring (EC 1.2.1.5) (Aldehyde dehydrogenase family 3 member A1);Aldehyde dehydrogenase, dimeric NADP-preferring (EC 1.2.1.5) (Aldehyde dehydrogenase family 3 member A1);Aldehyde dehydrogenase, dimeric NADP-preferring (EC 1.2.1.5) (Aldehyde dehydrogenase…	ALDH3A1;ALDH3A1;ALDH3A1;ALDH3A1;ALDH3A1;ALDH3A1;ALDH3A1;ALDH3A1 ALDH3	8	1	9.5	8.6868	5.4659
MGMT-C2	P31025;Q5VSP4	Lipocalin-1 (Tear lipocalin) (Tlc) (Tear prealbumin) (TP) (von Ebner gland protein) (VEG protein);Putative lipocalin 1-like protein 1 (Lipocalin 1-like pseudogene 1)	LCN1 VEGP;LCN1P1 LCN1L1	2	4	21	19.25	27.496
MGMT-C2	P31151;Q86SG5	Protein S100-A7 (Psoriasin) (S100 calcium-binding protein A7);Protein S100-A7A (S100 calcium-binding protein A15) (S100 calcium-binding protein A7-like 1) (S100 calcium-binding protein A7A)	S100A7 PSOR1 S100A7C;S100A7A S100A15 S100A7L1	2	7	48.5	11.471	47.846
MGMT-C2	P31944	Caspase-14 (CASP-14) (EC 3.4.22.-) [Cleaved into: Caspase-14 subunit p17, mature form; Caspase-14 subunit p10, mature form; Caspase-14 subunit p20, intermediate form; Caspase-14 subunit p8, intermediate form]	CASP14	1	15	62.8	27.679	146.47
MGMT-C2	P32119;A6NIW5	Peroxiredoxin-2 (EC 1.11.1.24) (Natural killer cell-enhancing factor B) (NKEF-B) (PRP) (Thiol-specific antioxidant protein) (TSA) (Thioredoxin peroxidase 1) (Thioredoxin-dependent peroxide reductase 1) (Thioredoxin-dependent peroxiredoxin 2);Peroxiredoxin-2 (EC 1.11.1.24) (Thioredoxin-dependent peroxiredoxin 2)	PRDX2 NKEFB TDPX1;PRDX2 hCG_172488	2	3	19.7	21.892	18.463
MGMT-C2	K7EL17;Q68DZ5;P32121	Beta-arrestin-2 (Arrestin beta-2);Beta-arrestin-2 (Arrestin beta-2);Beta-arrestin-2 (Arrestin beta-2) (Non-visual arrestin-3)	ARRB2;ARRB2 DKFZp686L0365;ARRB2 ARB2 ARR2	3	1	10.6	12.688	5.78
MGMT-C2	K7EJT5;K7EP65;K7EKS7;K7ELC4;K7EMH1;K7ERI7;P35268	Large ribosomal subunit protein eL22 (60S ribosomal protein L22);Large ribosomal subunit protein eL22 (60S ribosomal protein L22);Large ribosomal subunit protein eL22 (60S ribosomal protein L22);Large ribosomal subunit protein eL22 (60S ribosomal protein L22);Large ribosomal subunit protein eL22 (60S ribosomal protein L22);Large ribosomal subunit protein eL22 (60S ribosomal protein L22);Large rib…	RPL22;RPL22;RPL22;RPL22;RPL22 hCG_2009685;RPL22	7	1	27.7	5.0827	5.4909
MGMT-C2	P35527;K7EQQ3	Keratin, type I cytoskeletal 9 (Cytokeratin-9) (CK-9) (Keratin-9) (K9);Keratin 9	KRT9;KRT9	2	51	75.4	62.064	323.31
MGMT-C2	P35579;A0A0C4DFM8;P35749;Q7Z406	Myosin-9 (Cellular myosin heavy chain, type A) (Myosin heavy chain 9) (Myosin heavy chain, non-muscle IIa) (Non-muscle myosin heavy chain A) (NMMHC-A) (Non-muscle myosin heavy chain IIa) (NMMHC II-a) (NMMHC-IIA);Myosin-11 (Myosin heavy chain 11) (Myosin heavy chain, smooth muscle isoform) (SMMHC);Myosin-14 (Myosin heavy chain 14) (Myosin heavy chain, non-muscle IIc) (Non-muscle myosin heavy chain…	MYH9;MYH11 KIAA0866;MYH14 KIAA2034 FP17425	4	7	4.6	226.53	47.721
MGMT-C2	P35908	Keratin, type II cytoskeletal 2 epidermal (Cytokeratin-2e) (CK-2e) (Epithelial keratin-2e) (Keratin-2 epidermis) (Keratin-2e) (K2e) (Type-II keratin Kb2)	KRT2 KRT2A KRT2E	1	72	93.3	65.432	323.31
MGMT-C2	H3BU31;H3BM89;P36578	Ribosomal protein L4;Large ribosomal subunit protein uL4 (60S ribosomal protein L4);Large ribosomal subunit protein uL4 (60S ribosomal protein L1) (60S ribosomal protein L4)	RPL4;RPL4 hCG_2004318;RPL4 RPL1	3	1	6.4	18.966	5.5891
MGMT-C2	H0YLA2;P37108	Signal recognition particle 14 kDa protein (SRP14);Signal recognition particle 14 kDa protein (SRP14) (18 kDa Alu RNA-binding protein)	SRP14;SRP14	2	1	11.3	13.058	14.15
MGMT-C2	P39019;A0A075B6E2;M0R2L9;M0QYF7;M0R140	Small ribosomal subunit protein eS19 (40S ribosomal protein S19);Small ribosomal subunit protein eS19 (40S ribosomal protein S19);Ribosomal protein S19;Ribosomal protein S19;Ribosomal protein S19	RPS19;RPS19;RPS19;RPS19;RPS19	5	3	24.1	16.06	16.752
MGMT-C2	I3L3E9;P39748	Flap structure-specific endonuclease 1;Flap endonuclease 1 (FEN-1) (EC 3.1.-.-) (DNase IV) (Flap structure-specific endonuclease 1) (Maturation factor 1) (MF1) (hFEN-1)	FEN1;FEN1 RAD2	2	1	13	17.799	7.197
MGMT-C2	P41091;Q2VIR3	Eukaryotic translation initiation factor 2 subunit 3 (EC 3.6.5.3) (Eukaryotic translation initiation factor 2 subunit gamma X) (eIF2-gamma X) (eIF2gX);Eukaryotic translation initiation factor 2 subunit 3B (EC 3.6.5.3) (Eukaryotic translation initiation factor 2 subunit gamma A) (eIF-2-gamma A) (eIF-2gA)	EIF2S3 EIF2G;EIF2S3B	2	3	11.7	51.109	25.666
MGMT-C2	H0YJH7;G5E972;P42167;P42166	Thymopoietin;Thymopoietin;Lamina-associated polypeptide 2, isoforms beta/gamma (Thymopoietin, isoforms beta/gamma) (TP beta/gamma) (Thymopoietin-related peptide isoforms beta/gamma) (TPRP isoforms beta/gamma) [Cleaved into: Thymopoietin (TP) (Splenin); Thymopentin (TP5)];Lamina-associated polypeptide 2, isoform alpha (Thymopoietin isoform alpha) (TP alpha) (Thymopoietin-related peptide isoform al…	TMPO;TMPO hCG_2015322;TMPO LAP2;TMPO LAP2	4	2	12.2	26.866	14.275
MGMT-C2	F8W0V1;P42357	Histidine ammonia-lyase;Histidine ammonia-lyase (Histidase) (EC 4.3.1.3)	HAL;HAL HIS	2	1	6.4	17.699	5.9455
MGMT-C2	P42766;F2Z388	Large ribosomal subunit protein uL29 (60S ribosomal protein L35);Large ribosomal subunit protein uL29 (60S ribosomal protein L35)	RPL35;RPL35	2	8	43.9	14.551	83.496
MGMT-C2	P43405	Tyrosine-protein kinase SYK (EC 2.7.10.2) (Spleen tyrosine kinase) (p72-Syk)	SYK	1	1	3.1	72.065	5.3937
MGMT-C2	E9PJD9;E9PLL6;P46776	Large ribosomal subunit protein uL15 (60S ribosomal protein L27a);Large ribosomal subunit protein uL15 (60S ribosomal protein L27a);Large ribosomal subunit protein uL15 (60S ribosomal protein L27a)	RPL27A;RPL27A;RPL27A	3	1	11	10.127	6.1568
MGMT-C2	P46781;B5MCT8;C9JM19	Small ribosomal subunit protein uS4 (40S ribosomal protein S9);Small ribosomal subunit protein uS4 (40S ribosomal protein S9);Small ribosomal subunit protein uS4 (40S ribosomal protein S9)	RPS9;RPS9 hCG_2009111;RPS9 hCG_2009111	3	2	9.8	22.591	11.366
MGMT-C2	M0R0F0;P46782;M0QZN2;M0R0R2	Small ribosomal subunit protein uS7 (40S ribosomal protein S5);Small ribosomal subunit protein uS7 (40S ribosomal protein S5) [Cleaved into: Small ribosomal subunit protein uS7, N-terminally processed (40S ribosomal protein S5, N-terminally processed)];Ribosomal protein S5;Small ribosomal subunit protein uS7 (40S ribosomal protein S5)	RPS5;RPS5;RPS5;RPS5	4	4	32.5	22.391	33.926
MGMT-C2	P46783;F6U211;Q9NQ39;A0A2R8Y7H1;A0A2R8YFH6;A0A1W2PQS6;A0A2R8Y6L3;S4R435	Small ribosomal subunit protein eS10 (40S ribosomal protein S10);Small ribosomal subunit protein eS10 (40S ribosomal protein S10);Putative ribosomal protein eS10-like (Putative 40S ribosomal protein S10-like);Small ribosomal subunit protein eS10 (40S ribosomal protein S10);Small ribosomal subunit protein eS10 (40S ribosomal protein S10);Small ribosomal subunit protein eS10 (EC 3.6.1.52) (40S ribo…	RPS10;RPS10;RPS10P5 RPS10L;RPS10;RPS10;RPS10-NUDT3;RPS10;RPS10-NUDT3	8	4	20	18.898	36.036
MGMT-C2	P47929	Galectin-7 (Gal-7) (HKL-14) (PI7) (p53-induced gene 1 protein)	LGALS7 PIG1; LGALS7B	1	6	62.5	15.075	52.821
MGMT-C2	P48594;H0Y5H9;C9JZ65	Serpin B4 (Leupin) (Peptidase inhibitor 11) (PI-11) (Squamous cell carcinoma antigen 2) (SCCA-2);Serpin family B member 4;Serpin family B member 4	SERPINB4 PI11 SCCA2;SERPINB4;SERPINB4	3	8	23.3	44.853	14.437
MGMT-C2	P48668	Keratin, type II cytoskeletal 6C (Cytokeratin-6C) (CK-6C) (Cytokeratin-6E) (CK-6E) (Keratin K6h) (Keratin-6C) (K6C) (Type-II keratin Kb12)	KRT6C KRT6E	1	52	63.7	60.024	323.31
MGMT-C2	P49221	Protein-glutamine gamma-glutamyltransferase 4 (EC 2.3.2.13) (Fibrinoligase) (Prostate transglutaminase) (Prostate-specific transglutaminase) (Transglutaminase P) (TG(P)) (TGP) (TGase P) (Transglutaminase-4) (TGase-4)	TGM4	1	1	1.2	77.144	5.577
MGMT-C2	H0YKQ2;A0A0C4DGL1;H0YNG5;P49641	Mannosidase alpha class 2A member 2;mannosyl-oligosaccharide 1,3-1,6-alpha-mannosidase (EC 3.2.1.114) (Mannosyl-oligosaccharide 1,3-1,6-alpha-mannosidase);Alpha-mannosidase (EC 3.2.1.-);Alpha-mannosidase 2x (EC 3.2.1.114) (Alpha-mannosidase IIx) (Man IIx) (Mannosidase alpha class 2A member 2) (Mannosyl-oligosaccharide 1,3-1,6-alpha-mannosidase)	MAN2A2;MAN2A2 hCG_32578;MAN2A2 hCG_32578;MAN2A2 MANA2X	4	1	11.8	22.334	5.3957
MGMT-C2	P49862;M0QYU8	Kallikrein-7 (hK7) (EC 3.4.21.117) (Serine protease 6) (Stratum corneum chymotryptic enzyme) (hSCCE);Kallikrein related peptidase 7	KLK7 PRSS6 SCCE;KLK7	2	3	13.8	27.524	17.945
MGMT-C2	K7EQB6;K7ERZ5;P49916	DNA ligase 3;DNA ligase 3;DNA ligase 3 (EC 6.5.1.1) (DNA ligase III) (Polydeoxyribonucleotide synthase [ATP] 3)	LIG3;LIG3;LIG3	3	1	6.5	20.94	7.427
MGMT-C2	Q5HY57;P50402	Emerin;Emerin	EMD hCG_41343;EMD EDMD STA	2	2	13.2	24.938	13.604
MGMT-C2	H0YCY8;P53634	Dipeptidyl peptidase 1 (Cathepsin C) (Cathepsin J) (Dipeptidyl peptidase I) (Dipeptidyl transferase);Dipeptidyl peptidase 1 (EC 3.4.14.1) (Cathepsin C) (Cathepsin J) (Dipeptidyl peptidase I) (DPP-I) (DPPI) (Dipeptidyl transferase) [Cleaved into: Dipeptidyl peptidase 1 exclusion domain chain (Dipeptidyl peptidase I exclusion domain chain); Dipeptidyl peptidase 1 heavy chain (Dipeptidyl peptidase I…	CTSC;CTSC CPPI	2	1	4.9	27.725	5.703
MGMT-C2	P53999;D6RC37;D6R970	Activated RNA polymerase II transcriptional coactivator p15 (Positive cofactor 4) (PC4) (SUB1 homolog) (p14);SUB1 regulator of transcription;SUB1 regulator of transcription	SUB1 PC4 RPO2TC1;SUB1;SUB1	3	5	34.6	14.395	39.501
MGMT-C2	F5GZQ3;P55084	Trifunctional enzyme subunit beta, mitochondrial (EC 2.3.1.155) (EC 2.3.1.16) (TP-beta);Trifunctional enzyme subunit beta, mitochondrial (TP-beta) [Includes: 3-ketoacyl-CoA thiolase (EC 2.3.1.155) (EC 2.3.1.16) (Acetyl-CoA acyltransferase) (Beta-ketothiolase)]	HADHB;HADHB MSTP029	2	1	2	49.597	5.6639
MGMT-C2	P56182	Ribosomal RNA processing protein 1 homolog A (Novel nuclear protein 1) (NNP-1) (Nucleolar protein Nop52) (RRP1-like protein)	RRP1 D21S2056E NNP1 NOP52 RRP1A	1	1	2.8	52.839	7.187
MGMT-C2	P56537;B7ZBH1;A0A0U1RQV5	Eukaryotic translation initiation factor 6 (eIF-6) (B(2)GCN homolog) (B4 integrin interactor) (CAB) (p27(BBP));Eukaryotic translation initiation factor 6;Eukaryotic translation initiation factor 6	EIF6 EIF3A ITGB4BP OK/SW-cl.27;EIF6	3	2	13.9	26.599	11.561
MGMT-C2	P59666;P59665	Neutrophil defensin 3 (Defensin, alpha 3) (HNP-3) (HP-3) (HP3) [Cleaved into: HP 3-56; Neutrophil defensin 2 (HNP-2) (HP-2) (HP2)];Neutrophil defensin 1 (Defensin, alpha 1) (HNP-1) (HP-1) (HP1) [Cleaved into: HP 1-56; Neutrophil defensin 2 (HNP-2) (HP-2) (HP2)]	DEFA3 DEF3;DEFA1 DEF1 DEFA2 MRS; DEFA1B	2	2	19.1	10.245	10.897
MGMT-C2	P59826	BPI fold-containing family B member 3 (Ligand-binding protein RYA3) (Long palate, lung and nasal epithelium carcinoma-associated protein 3)	BPIFB3 C20orf185 LPLUNC3	1	1	3.8	50.342	5.4299
MGMT-C2	P60174	Triosephosphate isomerase (TIM) (EC 5.3.1.1) (Methylglyoxal synthase) (EC 4.2.3.3) (Triose-phosphate isomerase)	TPI1 TPI	1	1	4.2	30.791	5.6795
MGMT-C2	P60201;B1B1G3;B1B1G4;B1B1G6	Myelin proteolipid protein (PLP) (Lipophilin);Myelin proteolipid protein (Lipophilin);Myelin proteolipid protein (Lipophilin);Myelin proteolipid protein (Lipophilin)	PLP1 PLP;PLP1;PLP1;PLP1	4	2	8.7	30.077	11.604
MGMT-C2	P60709;P63261;A0A2R8Y793;I3L3I0;I3L1U9;I3L4N8;G5E9R0;K7EM38;E7EVS6;I3L3R2;A0A2R8YGF8;J3KT65;Q6S8J3;C9JZR7;C9JUM1;A0A2R8YEA7;C9JTX5;A5A3E0;Q562R1;P0CG38;A0A2R8YFE2;Q9BYX7;P0CG39;F8WCH0	Actin, cytoplasmic 1 (EC 3.6.4.-) (Beta-actin) [Cleaved into: Actin, cytoplasmic 1, N-terminally processed];Actin, cytoplasmic 2 (EC 3.6.4.-) (Gamma-actin) [Cleaved into: Actin, cytoplasmic 2, N-terminally processed];Actin beta;Actin, cytoplasmic 2;Actin, cytoplasmic 2;Actin gamma 1;Actin beta (HCG15971, isoform CRA_b);Actin, cytoplasmic 2;Actin beta;Actin, cytoplasmic 2;Actin, cytoplasmic 1;Acti…	ACTB;ACTG1 ACTG;ACTB;ACTG1;ACTG1;ACTG1;ACTB hCG_15971;ACTG1;ACTB;ACTG1;ACTB;ACTG1;POTEE A26C1A POTE2;ACTB;ACTB;ACTB;ACTB;POTEF A26C1B;ACTBL2;POTEI;ACTB;POTEKP ACTBL3 FKSG30;POTEJ;ACTG2	24	17	57.6	41.736	185.65
MGMT-C2	E5RIP1;E5RJX2;P60866	Ribosomal protein S20;Small ribosomal subunit protein uS10 (40S ribosomal protein S20);Small ribosomal subunit protein uS10 (40S ribosomal protein S20)	RPS20;RPS20;RPS20	3	1	32.6	5.4292	6.0322
MGMT-C2	G3V3U4;G3V3I1;G3V295;P60900;G3V5Z7;G3V4S5;G3V2S7	Proteasome subunit alpha type;Proteasome subunit alpha type;Proteasome subunit alpha type;Proteasome subunit alpha type-6 (27 kDa prosomal protein) (PROS-27) (p27K) (Macropain iota chain) (Multicatalytic endopeptidase complex iota chain) (Proteasome iota chain) (Proteasome subunit alpha-1) (alpha-1);Proteasome subunit alpha type;Proteasome 20S subunit alpha 6;Proteasome 20S subunit alpha 6	PSMA6;PSMA6;PSMA6;PSMA6 PROS27;PSMA6;PSMA6;PSMA6	7	2	21.5	11.57	14.234
MGMT-C2	P61247;D6RG13;D6RAT0;H0Y9Y4;D6RB09;E9PFI5;D6R9B6;H0Y8L7;D6RAS7;D6RI02;D6RED7;D6RGE0	Small ribosomal subunit protein eS1 (40S ribosomal protein S3a) (v-fos transformation effector protein) (Fte-1);Ribosomal protein S3A;Small ribosomal subunit protein eS1;Ribosomal protein S3A;Ribosomal protein S3A;Small ribosomal subunit protein eS1;Ribosomal protein S3A;Ribosomal protein S3A;Ribosomal protein S3A;Ribosomal protein S3A;Ribosomal protein S3A;Ribosomal protein S3A	RPS3A FTE1 MFTL;RPS3A;RPS3A;RPS3A;RPS3A;RPS3A;RPS3A hCG_2026261;RPS3A;RPS3A;RPS3A;RPS3A;RPS3A	12	13	47	29.945	96.079
MGMT-C2	J3QRI7;J3QQQ9;J3QQV1;P61254;E5RIT6;J3QRC4;Q9UNX3;J3KSS0;E5RHH1;J3KS10	Ribosomal protein L26;KOW domain-containing protein;Ribosomal protein L26;Large ribosomal subunit protein uL24 (60S ribosomal protein L26);Ribosomal protein L26 like 1;Ribosomal protein L26;Ribosomal protein uL24-like (60S ribosomal protein L26-like 1) (Large ribosomal subunit protein uL24-like 1);Ribosomal protein L26;Ribosomal protein L26 like 1;Ribosomal protein L26	RPL26;RPL26;RPL26;RPL26L1;RPL26;RPL26L1 RPL26P1;RPL26;RPL26L1;RPL26	10	7	45.8	12.63	47.806
MGMT-C2	P61626;F8VV32;A0A0B4J259	Lysozyme C (EC 3.2.1.17) (1,4-beta-N-acetylmuramidase C);Lysozyme C (EC 3.2.1.17) (1,4-beta-N-acetylmuramidase C);Lysozyme C (EC 3.2.1.17) (1,4-beta-N-acetylmuramidase C)	LYZ LZM;LYZ;LYZ	3	6	52.7	16.537	80.654
MGMT-C2	P61769	Beta-2-microglobulin [Cleaved into: Beta-2-microglobulin form pI 5.3]	B2M CDABP0092 HDCMA22P	1	1	18.5	13.714	5.4453
MGMT-C2	P62081;B5MCP9;A0A2R8Y623	Small ribosomal subunit protein eS7 (40S ribosomal protein S7);40S ribosomal protein S7;40S ribosomal protein S7	RPS7;RPS7;RPS7	3	6	41.2	22.127	36.849
MGMT-C2	Q5JR95;P62241	Small ribosomal subunit protein eS8 (40S ribosomal protein S8);Small ribosomal subunit protein eS8 (40S ribosomal protein S8)	RPS8;RPS8 OK/SW-cl.83	2	2	12.8	21.879	14.006
MGMT-C2	H3BVC7;I3L3P7;P62244	Ribosomal protein S15a;40S ribosomal protein S15a;Small ribosomal subunit protein uS8 (40S ribosomal protein S15a)	RPS15A;RPS15A;RPS15A OK/SW-cl.82	3	1	15.5	6.6689	5.5617
MGMT-C2	M0R210;P62249;M0R3H0;M0QX76;M0R1M5;Q6IPX4	Small ribosomal subunit protein uS9 (40S ribosomal protein S16);Small ribosomal subunit protein uS9 (40S ribosomal protein S16);Small ribosomal subunit protein uS9 (40S ribosomal protein S16);Ribosomal protein S16;Small ribosomal subunit protein uS9 (40S ribosomal protein S16);RPS16 protein (Ribosomal protein S16)	RPS16 hCG_43353;RPS16;RPS16;RPS16;RPS16;RPS16	6	5	35.7	14.419	40.135
MGMT-C2	P62263;A0A2R8Y811;E5RH77	Small ribosomal subunit protein uS11 (40S ribosomal protein S14);Small ribosomal subunit protein uS11 (40S ribosomal protein S14);Small ribosomal subunit protein uS11 (40S ribosomal protein S14)	RPS14 PRO2640;RPS14;RPS14	3	5	31.8	16.273	53.082
MGMT-C2	D6RD47;P62266	Small ribosomal subunit protein uS12 (40S ribosomal protein S23);Small ribosomal subunit protein uS12 (40S ribosomal protein S23)	RPS23;RPS23	2	1	9	14.837	9.8812
MGMT-C2	P62269;A0A0G2JQH2;Q5GGW2;J3JS69	Small ribosomal subunit protein uS13 (40S ribosomal protein S18) (Ke-3) (Ke3);Ribosomal protein S18;Rhabdomyosarcoma antigen MU-RMS-40.21 (Ribosomal protein S18);Small ribosomal subunit protein uS13 (40S ribosomal protein S18)	RPS18 D6S218E;RPS18;RPS18;RPS18 hCG_1640167 hCG_1777176	4	8	41.4	17.718	62.335
MGMT-C2	P62277;J3KMX5;E9PS50	Small ribosomal subunit protein uS15 (40S ribosomal protein S13);Small ribosomal subunit protein uS15 (40S ribosomal protein S13);Small ribosomal subunit protein uS15 (40S ribosomal protein S13)	RPS13;RPS13;RPS13	3	2	15.2	17.222	13.202
MGMT-C2	P62280;M0QZC5;M0R1H5;M0R1H6	Small ribosomal subunit protein uS17 (40S ribosomal protein S11);Ribosomal protein S11;Small ribosomal subunit protein uS17 (40S ribosomal protein S11);Ribosomal protein S11	RPS11;RPS11;RPS11;RPS11	4	5	34.8	18.431	32.289
MGMT-C2	P62701;C9JEH7;Q8TD47;P22090	Small ribosomal subunit protein eS4, X isoform (40S ribosomal protein S4) (SCR10) (Single copy abundant mRNA protein);Ribosomal protein S4 Y-linked 1;Small ribosomal subunit protein eS4, Y isoform 2 (40S ribosomal protein S4, Y isoform 2);Small ribosomal subunit protein eS4, Y isoform 1 (40S ribosomal protein S4)	RPS4X CCG2 RPS4 SCAR;RPS4Y1;RPS4Y2 RPS4Y2P;RPS4Y1 RPS4Y PRO2646	4	11	43.3	29.597	81.045
MGMT-C2	P62750;H7BY10;K7EJV9;K7ERT8;A8MUS3;K7EMA7;Q969S3	Large ribosomal subunit protein uL23 (60S ribosomal protein L23a);Large ribosomal subunit protein uL23 (60S ribosomal protein L23a);Large ribosomal subunit protein uL23 (60S ribosomal protein L23a);Large ribosomal subunit protein uL23 (60S ribosomal protein L23a);Large ribosomal subunit protein uL23 (60S ribosomal protein L23a);Ribosomal protein L23a;Cytoplasmic 60S subunit biogenesis factor ZNF6…	RPL23A;RPL23A;RPL23A;RPL23A;RPL23A hCG_1988529;RPL23A;ZNF622 ZPR9	7	11	51.3	17.695	133.35
MGMT-C2	P62753;A2A3R5;A2A3R7	Small ribosomal subunit protein eS6 (40S ribosomal protein S6) (Phosphoprotein NP33);40S ribosomal protein S6;Small ribosomal subunit protein eS6 (40S ribosomal protein S6)	RPS6 OK/SW-cl.2;RPS6 hCG_1741512;RPS6	3	4	15.7	28.68	25.841
MGMT-C2	P62805	Histone H4	H4C1 H4/A H4FA HIST1H4A; H4C2 H4/I H4FI HIST1H4B; H4C3 H4/G H4FG HIST1H4C; H4C4 H4/B H4FB HIST1H4D; H4C5 H4/J H4FJ HIST1H4E; H4C6 H4/C H4FC HIST1H4F; H4C8 H4/H H4FH HIST1H4H; H4C9 H4/M H4FM HIST1H4I; H4C11 H4/E H4FE HIST1H4J; H4C12 H4/D H4FD HIST1H4K; H4C13 H4/K H4FK HIST1H4L; H4C14 H4/N H4F2 H4FN HIST2H4 HIST2H4A; H4C15 H4/O H4FO HIST2H4B; H4C16 H4-16 HIST4H4	1	2	21.4	11.367	16.68
MGMT-C2	P62829;C9JD32;J3KT29;J3KTJ3;B9ZVP7;J3QQT9	Large ribosomal subunit protein uL14 (60S ribosomal protein L17) (60S ribosomal protein L23);Large ribosomal subunit protein uL14 (60S ribosomal protein L23);Large ribosomal subunit protein uL14 (60S ribosomal protein L23);Large ribosomal subunit protein uL14 (60S ribosomal protein L23);Large ribosomal subunit protein uL14 (60S ribosomal protein L23);Large ribosomal subunit protein uL14 (60S ribo…	RPL23;RPL23;RPL23;RPL23 hCG_2027400;RPL23;RPL23	6	4	36.4	14.865	36.037
MGMT-C2	K7EM56;A0A0B4J2B4;S4R417;P62841;K7ELC2;K7EQJ5;S4R456;K7EJ78	40S ribosomal protein S15;40S ribosomal protein S15;40S ribosomal protein S15;Small ribosomal subunit protein uS19 (40S ribosomal protein S15) (RIG protein);40S ribosomal protein S15;40S ribosomal protein S15;40S ribosomal protein S15;40S ribosomal protein S15	RPS15;RPS15 hCG_21570;RPS15;RPS15 RIG;RPS15;RPS15;RPS15;RPS15	8	3	46.4	12.99	16.999
MGMT-C2	E7ETK0;A0A2R8Y849;P62847;A0A2R8YD14;A0A2R8Y8A0	40S ribosomal protein S24;40S ribosomal protein S24;Small ribosomal subunit protein eS24 (40S ribosomal protein S24);40S ribosomal protein S24;40S ribosomal protein S24	RPS24;RPS24;RPS24;RPS24 hCG_22610;RPS24	5	2	17.6	15.197	12.281
MGMT-C2	P62851	Small ribosomal subunit protein eS25 (40S ribosomal protein S25)	RPS25	1	4	24	13.742	32.453
MGMT-C2	P62854;Q5JNZ5	Small ribosomal subunit protein eS26 (40S ribosomal protein S26);Putative ribosomal protein eS26-like (Putative 40S ribosomal protein S26-like 1)	RPS26;RPS26P11 RPS26L1	2	4	37.4	13.015	25.6
MGMT-C2	P62861;E9PR30	Ubiquitin-like FUBI-ribosomal protein eS30 fusion protein (FAU ubiquitin like and ribosomal protein S30 fusion) [Cleaved into: Ubiquitin-like protein FUBI; Small ribosomal subunit protein eS30 (40S ribosomal protein S30)];FAU ubiquitin like and ribosomal protein S30 fusion	FAU;FAU	2	3	20.3	6.6478	18.171
MGMT-C2	Q59GN2;P62891	Putative ribosomal protein eL39-like 5 (60S ribosomal protein L39 pseudogene 5) (Putative 60S ribosomal protein L39-like 5);Large ribosomal subunit protein eL39 (60S ribosomal protein L39)	RPL39P5;RPL39	2	1	19.6	6.3225	5.9204
MGMT-C2	P62913;Q5VVC8	Large ribosomal subunit protein uL5 (60S ribosomal protein L11) (CLL-associated antigen KW-12);Large ribosomal subunit protein uL5 (60S ribosomal protein L11)	RPL11;RPL11	2	2	14.6	20.252	14.171
MGMT-C2	A0A087X253;P63010	AP complex subunit beta;AP-2 complex subunit beta (AP105B) (Adaptor protein complex AP-2 subunit beta) (Adaptor-related protein complex 2 subunit beta) (Beta-2-adaptin) (Beta-adaptin) (Clathrin assembly protein complex 2 beta large chain) (Plasma membrane adaptor HA2/AP2 adaptin beta subunit)	AP2B1;AP2B1 ADTB2 CLAPB1	2	1	1.4	101.33	6.2132
MGMT-C2	E7ESK7;E5RGE1;E5RIR4;E9PD24;E7EVZ2;E7EX29;P63104;A0A0J9YWE8;P31947;P61981;Q04917;P31946;P27348;I3L0W5;E9PG15;F8WEB6;I3L3T1;Q4VY19;B4DJF2;Q4VY20;A2IDB1;P62258	Tyrosine 3-monooxygenase/tryptophan 5-monooxygenase activation protein zeta;Tyrosine 3-monooxygenase/tryptophan 5-monooxygenase activation protein zeta;Tyrosine 3-monooxygenase/tryptophan 5-monooxygenase activation protein zeta;Tyrosine 3-monooxygenase/tryptophan 5-monooxygenase activation protein zeta;Tyrosine 3-monooxygenase/tryptophan 5-monooxygenase activation protein zeta;Tyrosine 3-monooxyg…	YWHAZ;YWHAZ;YWHAZ;YWHAZ;YWHAZ;YWHAZ;YWHAZ;YWHAB;SFN HME1;YWHAG;YWHAH YWHA1;YWHAB;YWHAQ;YWHAE;YWHAQ;YWHAH;YWHAE;YWHAB;YWHAE;YWHAB;YWHAH;YWHAE	22	2	15.3	15.697	15.206
MGMT-C2	J3KSP2;J3KT73;J3QL01;P63173	Large ribosomal subunit protein eL38 (60S ribosomal protein L38);Large ribosomal subunit protein eL38 (60S ribosomal protein L38);Large ribosomal subunit protein eL38 (60S ribosomal protein L38);Large ribosomal subunit protein eL38 (60S ribosomal protein L38)	RPL38;RPL38;RPL38;RPL38	4	1	57.1	2.559	6.1257
MGMT-C2	D6RHH4;D6RAU2;E9PD14;P63244;D6RFX4;D6RFZ9;D6R9L0;D6R9Z1;D6RAC2;H0Y8W2;J3KPE3;D6RGK8;H0YAM7;D6R909;H0YAF8;D6RBD0;D6REE5	Small ribosomal subunit protein RACK1;Small ribosomal subunit protein RACK1;Small ribosomal subunit protein RACK1;Small ribosomal subunit protein RACK1 (Cell proliferation-inducing gene 21 protein) (Guanine nucleotide-binding protein subunit beta-2-like 1) (Guanine nucleotide-binding protein subunit beta-like protein 12.3) (Human lung cancer oncogene 7 protein) (HLC-7) (Receptor for activated C k…	RACK1;RACK1;RACK1;RACK1 GNB2L1 HLC7 PIG21;RACK1;RACK1;RACK1;RACK1;RACK1;RACK1;RACK1;RACK1;RACK1;RACK1;RACK1;RACK1;RACK1	17	2	9.4	25.869	15.17
MGMT-C2	N0E644;A0A0G2JM58;P67870;Q5SRQ3;Q5SRQ6;N0E472;A0A0G2JM12	Casein kinase II subunit beta (CK II beta);Casein kinase II subunit beta (CK II beta);Casein kinase II subunit beta (CK II beta) (Phosvitin) (Protein G5a);Casein kinase II subunit beta (CK II beta);Casein kinase II subunit beta (CK II beta);Casein kinase II subunit beta (Phosvitin);Casein kinase II subunit beta (Phosvitin)	CSNK2B CSNK2B-LY6G5B-562;CSNK2B;CSNK2B CK2N G5A;CSNK2B CSNK2B-LY6G5B-1181;CSNK2B hCG_43725;CSNK2B CSNK2B-LY6G5B--991;CSNK2B	7	1	8.7	18.217	6.662
MGMT-C2	P68133;P68032;P63267;P62736;A6NL76;F8WB63;B8ZZJ2;C9JFL5;F6UVQ4;F6QUT6	Actin, alpha skeletal muscle (EC 3.6.4.-) (Alpha-actin-1) [Cleaved into: Actin, alpha skeletal muscle, intermediate form];Actin, alpha cardiac muscle 1 (EC 3.6.4.-) (Alpha-cardiac actin) [Cleaved into: Actin, alpha cardiac muscle 1, intermediate form];Actin, gamma-enteric smooth muscle (EC 3.6.4.-) (Alpha-actin-3) (Gamma-2-actin) (Smooth muscle gamma-actin) [Cleaved into: Actin, gamma-enteric smo…	ACTA1 ACTA;ACTC1 ACTC;ACTG2 ACTA3 ACTL3 ACTSG;ACTA2 ACTSA ACTVS GIG46;ACTA1;ACTG2;ACTG2;ACTG2;ACTA2;ACTA2	10	11	30.8	42.051	7.4562
MGMT-C2	Q5VTE0;P68104;A0A087WVQ9;A0A087WV01;Q05639;A0A2U3TZH3;Q5JR01;A0A2R8Y660;A0A2R8Y488;A6PW80;A0A2R8YDN5	Putative elongation factor 1-alpha-like 3 (EF-1-alpha-like 3) (Eukaryotic elongation factor 1 A-like 3) (eEF1A-like 3) (Eukaryotic translation elongation factor 1 alpha-1 pseudogene 5);Elongation factor 1-alpha 1 (EF-1-alpha-1) (EC 3.6.5.-) (Elongation factor Tu) (EF-Tu) (Eukaryotic elongation factor 1 A-1) (eEF1A-1) (Leukocyte receptor cluster member 7);Elongation factor 1-alpha;Elongation facto…	EEF1A1P5 EEF1AL3;EEF1A1 EEF1A EF1A LENG7;EEF1A1;EEF1A1;EEF1A2 EEF1AL STN;EEF1A2;EEF1A1;EEF1A2;EEF1A2;EEF1A1;EEF1A2	11	11	39.8	50.184	145.11
MGMT-C2	P68363;F8VVB9;P68366;C9JDS9;F8VQQ4;F8VRK0;F8VX09;F8VWV9;F8VRZ4;F8VS66;F8VXZ7;F8W0F6;Q9H853	Tubulin alpha-1B chain (EC 3.6.5.-) (Alpha-tubulin ubiquitous) (Tubulin K-alpha-1) (Tubulin alpha-ubiquitous chain) [Cleaved into: Detyrosinated tubulin alpha-1B chain];Tubulin alpha 1b;Tubulin alpha-4A chain (EC 3.6.5.-) (Alpha-tubulin 1) (Testis-specific alpha-tubulin) (Tubulin H2-alpha) (Tubulin alpha-1 chain);Tubulin alpha 4a;Tubulin alpha chain;Tubulin alpha 1b;Tubulin alpha 1b;Tubulin alpha…	TUBA1B;TUBA1B;TUBA4A TUBA1;TUBA4A;TUBA1A;TUBA1B;TUBA1B;TUBA1B;TUBA1A;TUBA1C;TUBA1A;TUBA4B TUBA4	13	7	25.5	50.151	8.9807
MGMT-C2	P68371;P04350;M0QY85;Q9BUF5;M0R2D3;M0QZL7;A6NNZ2;M0R278;Q3ZCM7;K7ESM5;A0A075B736;Q5SQY0;M0R1I1;G3V2A3;M0R0X0;M0QYM7;M0QX14;M0QY37;Q9H4B7	Tubulin beta-4B chain (Tubulin beta-2 chain) (Tubulin beta-2C chain);Tubulin beta-4A chain (Tubulin 5 beta) (Tubulin beta-4 chain);Tubulin beta 4A class IVa;Tubulin beta-6 chain (Tubulin beta class V);Tubulin beta 4A class IVa;Tubulin beta chain;Tubulin beta 8B;Tubulin beta chain;Tubulin beta-8 chain (Tubulin beta 8 class VIII);Tubulin beta chain;Tubulin beta chain;Tubulin beta chain;Tubulin beta…	TUBB4B TUBB2C;TUBB4A TUBB4 TUBB5;TUBB4A;TUBB6;TUBB4A;TUBB4A TUBB4 hCG_1641281;TUBB8B;TUBB4A;TUBB8;TUBB6;TUBB8;TUBB8 hCG_2017862;TUBB4A;TUBB3;TUBB4A;TUBB4A;TUBB4A;TUBB4A;TUBB1	19	8	31.9	49.83	12.698
MGMT-C2	P68400;E7EU96;A0A2R8YD58;A0A2R8YF43;Q8NEV1;A0A2R8Y5A0;A0A2R8Y4H0;A0A2R8YFU2;A0A2R8YDP2;A0A2R8Y4D6;A0A2R8YEW1;V9GYA2;A0A2R8YDY7;A0A2R8Y7T1;A0A2R8Y3W6;A0A2R8YCK2;A0A2R8YF47;V9GY80;A0A2R8YEL7;A0A2R8Y797;A0A087WY74;A0A2R8YCC9	Casein kinase II subunit alpha (CK II alpha) (EC 2.7.11.1);Casein kinase II subunit alpha (CK II alpha) (EC 2.7.11.1);Casein kinase II subunit alpha (CK II alpha) (EC 2.7.11.1);non-specific serine/threonine protein kinase (EC 2.7.11.1);Casein kinase II subunit alpha 3 (CK II alpha 3) (EC 2.7.11.1) (Casein kinase II alpha 1 polypeptide pseudogene);Casein kinase II subunit alpha (CK II alpha) (EC 2…	CSNK2A1 CK2A1;CSNK2A1;CSNK2A1;CSNK2A1;CSNK2A3 CSNK2A1P;CSNK2A1;CSNK2A1;CSNK2A1;CSNK2A1;CSNK2A1;CSNK2A1;CSNK2A1;CSNK2A1;CSNK2A1;CSNK2A1;CSNK2A1;CSNK2A1;CSNK2A1;CSNK2A1;CSNK2A1;CSNK2A1;CSNK2A1	22	7	30.9	45.143	54.578
MGMT-C2	K7EMV3;K7EP01;A0A590UJJ6;B4DEB1;K7EK07;Q6NXT2;Q5TEC6;Q71DI3;Q16695;P84243;P68431;K7ES00	Histone H3;H3.3 histone B;Histone H3;Histone H3;Histone H3;Histone H3.3C (Histone H3.5);Histone H3-7;Histone H3.2 (H3-clustered histone 13) (H3-clustered histone 14) (H3-clustered histone 15) (Histone H3/m) (Histone H3/o);Histone H3.1t (H3/t) (H3t) (H3/g) (Histone H3.4);Histone H3.3;Histone H3.1 (Histone H3/a) (Histone H3/b) (Histone H3/c) (Histone H3/d) (Histone H3/f) (Histone H3/h) (Histone H3/…	H3-3B;H3-3B;H3-3A;H3-3A;H3-3B;H3-5 H3F3C;H3-7 H3-2 HIST2H3PS2;H3C15 HIST2H3A; H3C14 H3F2 H3FM HIST2H3C; H3C13 HIST2H3D;H3-4 H3FT HIST3H3;H3-3A H3.3A H3F3 H3F3A PP781; H3-3B H3.3B H3F3B;H3C1 H3FA HIST1H3A; H3C2 H3FL HIST1H3B; H3C3 H3FC HIST1H3C; H3C4 H3FB HIST1H3D; H3C6 H3FD HIST1H3E; H3C7 H3FI HIST1H3F; H3C8 H3FH HIST1H3G; H3C10 H3FK HIST1H3H; H3C11 H3FF HIST1H3I; H3C12 H3FJ HIST1H3J;H3-3B	12	2	17.4	10.334	11.905
MGMT-C2	P68871;F8W6P5;A0A2R8Y7R2;P02042;E9PEW8;E9PFT6;P69892;P69891;P02100;A0A2R8Y7X9	Hemoglobin subunit beta (Beta-globin) (Hemoglobin beta chain) [Cleaved into: LVV-hemorphin-7; Spinorphin];Hemoglobin subunit beta;Hemoglobin subunit beta;Hemoglobin subunit delta (Delta-globin) (Hemoglobin delta chain);Hemoglobin subunit delta;Hemoglobin subunit delta;Hemoglobin subunit gamma-2 (Gamma-2-globin) (Hb F Ggamma) (Hemoglobin gamma-2 chain) (Hemoglobin gamma-G chain);Hemoglobin subunit…	HBB;HBB;HBB;HBD;HBD;HBD;HBG2;HBG1 PRO2979;HBE1 HBE	10	3	23.8	15.998	18.005
MGMT-C2	A0A2R8Y7C0;P69905	Hemoglobin subunit alpha 2;Hemoglobin subunit alpha (Alpha-globin) (Hemoglobin alpha chain) [Cleaved into: Hemopressin]	HBA2;HBA1; HBA2	2	1	11.2	13.842	5.5153
MGMT-C2	P81605	Dermcidin (EC 3.4.-.-) (Preproteolysin) [Cleaved into: Survival-promoting peptide; DCD-1]	DCD AIDD DSEP	1	5	48.2	11.284	57.195
MGMT-C2	C9JXB8;C9JNW5;P83731	Large ribosomal subunit protein eL24 (60S ribosomal protein L24);Large ribosomal subunit protein eL24 (60S ribosomal protein L24);Large ribosomal subunit protein eL24 (60S ribosomal protein L24) (60S ribosomal protein L30)	RPL24;RPL24 hCG_2023003;RPL24	3	2	17.4	14.369	14.075
MGMT-C2	J3QR09;J3KTE4;P84098	Ribosomal protein L19;Ribosomal protein L19;Large ribosomal subunit protein eL19 (60S ribosomal protein L19)	RPL19;RPL19 hCG_31402;RPL19	3	1	4.7	23.134	12.778
MGMT-C2	F8VVM2;Q00325	Solute carrier family 25 member 3 (Phosphate carrier protein, mitochondrial) (Phosphate transport protein);Solute carrier family 25 member 3 (Phosphate carrier protein, mitochondrial) (Phosphate transport protein) (PTP)	SLC25A3;SLC25A3 PHC OK/SW-cl.48	2	1	3.7	36.161	7.9137
MGMT-C2	Q01469;I6L8B7	Fatty acid-binding protein 5 (Epidermal-type fatty acid-binding protein) (E-FABP) (Fatty acid-binding protein, epidermal) (Psoriasis-associated fatty acid-binding protein homolog) (PA-FABP);Fatty acid binding protein 5	FABP5;FABP5	2	3	28.1	15.164	20.985
MGMT-C2	Q01546	Keratin, type II cytoskeletal 2 oral (Cytokeratin-2P) (CK-2P) (K2P) (Keratin-76) (K76) (Type-II keratin Kb9)	KRT76 KRT2B KRT2P	1	17	15.2	65.84	-2
MGMT-C2	Q02383	Semenogelin-2 (Semenogelin II) (SGII)	SEMG2	1	5	17	65.444	24.519
MGMT-C2	Q02413	Desmoglein-1 (Cadherin family member 4) (Desmosomal glycoprotein 1) (DG1) (DGI) (Pemphigus foliaceus antigen)	DSG1 CDHF4	1	19	24.3	113.75	171.81
MGMT-C2	Q04695;F5GWP8;K7EPJ9;K7ESE1;A0A3B3IS58;P35900	Keratin, type I cytoskeletal 17 (39.1) (Cytokeratin-17) (CK-17) (Keratin-17) (K17);Keratin, type I cytoskeletal 17 (Cytokeratin-17) (Keratin-17);Keratin, type I cytoskeletal 17 (Cytokeratin-17) (Keratin-17);Keratin, type I cytoskeletal 17 (Cytokeratin-17) (Keratin-17);Keratin, type I cytoskeletal 20 (Cytokeratin-20) (CK-20) (Keratin-20) (K20) (Protein IT)	KRT17;KRT17;KRT17;KRT17;KRT20	6	29	55.8	48.105	117.87
MGMT-C2	H0YB99;H0YBP1;Q05397;E7ESA6	non-specific protein-tyrosine kinase (EC 2.7.10.2);Focal adhesion kinase 1 (EC 2.7.10.2) (Focal adhesion kinase-related nonkinase) (Protein-tyrosine kinase 2) (p125FAK) (pp125FAK);Focal adhesion kinase 1 (FADK 1) (EC 2.7.10.2) (Focal adhesion kinase-related nonkinase) (FRNK) (Protein phosphatase 1 regulatory subunit 71) (PPP1R71) (Protein-tyrosine kinase 2) (p125FAK) (pp125FAK);Focal adhesion kin…	PTK2;PTK2;PTK2 FAK FAK1;PTK2	4	1	9.4	35.844	5.394
MGMT-C2	A0A0A0MRQ5;A0A0A0MSI0;Q06830;H7C3T4;Q13162	thioredoxin-dependent peroxiredoxin (EC 1.11.1.24);Peroxiredoxin-1 (EC 1.11.1.24) (Thioredoxin-dependent peroxiredoxin 1);Peroxiredoxin-1 (EC 1.11.1.24) (Natural killer cell-enhancing factor A) (NKEF-A) (Proliferation-associated gene protein) (PAG) (Thioredoxin peroxidase 2) (Thioredoxin-dependent peroxide reductase 2) (Thioredoxin-dependent peroxiredoxin 1);thioredoxin-dependent peroxiredoxin (E…	PRDX1;PRDX1;PRDX1 PAGA PAGB TDPX2;PRDX4;PRDX4	5	2	18.6	10.676	5.493
MGMT-C2	Q08188;A0A494C0J7	Protein-glutamine gamma-glutamyltransferase E (EC 2.3.2.13) (Transglutaminase E) (TG(E)) (TGE) (TGase E) (Transglutaminase-3) (TGase-3) [Cleaved into: Protein-glutamine gamma-glutamyltransferase E 50 kDa catalytic chain; Protein-glutamine gamma-glutamyltransferase E 27 kDa non-catalytic chain];protein-glutamine gamma-glutamyltransferase (EC 2.3.2.13)	TGM3	2	15	30.7	76.631	122.97
MGMT-C2	Q08554	Desmocollin-1 (Cadherin family member 1) (Desmosomal glycoprotein 2/3) (DG2/DG3)	DSC1 CDHF1	1	5	6.7	99.986	50.067
MGMT-C2	A0A5F9ZHX5;Q12873	DNA helicase (EC 3.6.4.12);Chromodomain-helicase-DNA-binding protein 3 (CHD-3) (EC 3.6.4.-) (ATP-dependent helicase CHD3) (Mi-2 autoantigen 240 kDa protein) (Mi2-alpha) (Zinc finger helicase) (hZFH)	CHD3;CHD3	2	1	0.7	155.13	6.51
MGMT-C2	F8W9L6;F5H006;Q12912;A0A1B0GU45	Inositol 1,4,5-triphosphate receptor associated 2;Inositol 1,4,5-triphosphate receptor associated 2;Inositol 1,4,5-triphosphate receptor associated 2 (Lymphoid-restricted membrane protein) (Protein Jaw1) [Cleaved into: Processed inositol 1,4,5-triphosphate receptor associated 2];Inositol 1,4,5-triphosphate receptor associated 2	IRAG2;IRAG2;IRAG2 JAW1 LRMP;IRAG2	4	1	2.3	38.995	5.4091
MGMT-C2	A0A1B0GV06;A0A1B0GTP7;A0A1B0GUE3;A0A1B0GUG1;A0A1B0GUW4;E7EMM4;A0A1B0GW68;A0A1B0GUA4;A0A1B0GTM3;A0A1B0GTZ5;A0A1B0GUH5;Q13510	Acid ceramidase (EC 3.5.1.23) (Acylsphingosine deacylase) (N-acylethanolamine hydrolase ASAH1) (N-acylsphingosine amidohydrolase);ceramidase (EC 3.5.1.23);Acid ceramidase (EC 3.5.1.23) (Acylsphingosine deacylase) (N-acylethanolamine hydrolase ASAH1) (N-acylsphingosine amidohydrolase);Acid ceramidase (EC 3.5.1.23) (Acylsphingosine deacylase) (N-acylethanolamine hydrolase ASAH1) (N-acylsphingosine …	ASAH1;ASAH1;ASAH1;ASAH1;ASAH1;ASAH1;ASAH1;ASAH1;ASAH1;ASAH1;ASAH1;ASAH1 ASAH HSD-33 HSD33	12	4	27	22.837	23.647
MGMT-C2	Q13835	Plakophilin-1 (Band 6 protein) (B6P)	PKP1	1	5	6.7	82.86	31.335
MGMT-C2	K7ESE8;J3KSD8;K7ES02;Q13867	Bleomycin hydrolase;Bleomycin hydrolase;Bleomycin hydrolase (EC 3.4.22.40);Bleomycin hydrolase (BH) (BLM hydrolase) (BMH) (EC 3.4.22.40)	BLMH;BLMH;BLMH;BLMH	4	3	16.5	26.738	23.232
MGMT-C2	E9PRR7;Q14331	Protein FRG1 (FSHD region gene 1 protein);Protein FRG1 (FSHD region gene 1 protein)	FRG1;FRG1	2	1	11.2	12.516	5.9334
MGMT-C2	Q14554	Protein disulfide-isomerase A5 (EC 5.3.4.1) (Protein disulfide isomerase-related protein)	PDIA5 PDIR	1	2	6.7	59.594	11.212
MGMT-C2	Q14574	Desmocollin-3 (Cadherin family member 3) (Desmocollin-4) (HT-CP)	DSC3 CDHF3 DSC4	1	3	5.2	99.968	24.329
MGMT-C2	Q14588	Zinc finger protein 234 (Zinc finger protein 269) (Zinc finger protein HZF4)	ZNF234 ZNF269	1	1	1.4	80.559	5.8569
MGMT-C2	H0YDN1;Q15149	Plectin (Plectin-1);Plectin (PCN) (PLTN) (Hemidesmosomal protein 1) (HD1) (Plectin-1)	PLEC;PLEC PLEC1	2	2	0.8	388.03	11.15
MGMT-C2	Q2L6G8;G8JLG2;Q15517	Corneodesmosin;Corneodesmosin (S protein);Corneodesmosin (S protein)	CDSN;CDSN;CDSN	3	3	9.6	51.539	22.68
MGMT-C2	Q16352	Alpha-internexin (Alpha-Inx) (66 kDa neurofilament protein) (NF-66) (Neurofilament-66) (Neurofilament 5)	INA NEF5	1	1	2.2	55.39	5.4724
MGMT-C2	A0A0U1RQT9;C9JYN0;Q16563	Synaptophysin like 1;Synaptophysin like 1;Synaptophysin-like protein 1 (Pantophysin)	SYPL1;SYPL1;SYPL1 SYPL	3	1	8.1	14.967	7.4663
MGMT-C2	Q16610	Extracellular matrix protein 1 (Secretory component p85)	ECM1	1	3	8.3	60.673	19.305
MGMT-C2	Q16739	Ceramide glucosyltransferase (EC 2.4.1.80) (GLCT-1) (Glucosylceramide synthase) (GCS) (Glycosylceramide synthase) (UDP-glucose ceramide glucosyltransferase) (UDP-glucose:N-acylsphingosine D-glucosyltransferase)	UGCG	1	1	1.8	44.853	5.7753
MGMT-C2	H7C070;Q2LD37	Bridge-like lipid transfer protein family member 1;Bridge-like lipid transfer protein family member 1 (Fragile site-associated protein)	BLTP1;BLTP1 FSA KIAA1109 KIAA1371 TWEEK	2	1	0.9	180.5	5.7961
MGMT-C2	C9JE02;H7C5G1;Q2TAA2	Isoamyl acetate-hydrolyzing esterase 1 homolog;Isoamyl acetate-hydrolyzing esterase 1 homolog;Isoamyl acetate-hydrolyzing esterase 1 homolog (EC 3.1.-.-)	IAH1;IAH1;IAH1	3	1	5	17.946	5.5173
MGMT-C2	Q53RT3	Retroviral-like aspartic protease 1 (EC 3.4.23.-) (Skin-specific retroviral-like aspartic protease) (SASPase) (Skin aspartic protease) (TPA-inducible aspartic proteinase-like protein) (TAPS)	ASPRV1 SASP	1	1	3.8	36.991	8.3265
MGMT-C2	Q5D862	Filaggrin-2 (FLG-2) (Intermediate filament-associated and psoriasis-susceptibility protein) (Ifapsoriasin)	FLG2 IFPS	1	21	18.2	248.07	152.3
MGMT-C2	Q5T749	Keratinocyte proline-rich protein (hKPRP)	KPRP C1orf45	1	21	55.1	64.135	205.91
MGMT-C2	Q5T750	Protein KPLCE (KPRP N-terminal and LCE C-terminal-like protein) (Skin-specific protein 32)	KPLCE C1orf68 LEP7 XP32	1	2	3.6	26.238	12.302
MGMT-C2	J3KPH3;Q5VWN6;A0A2R8YH03	Protein TASOR 2;Transcription activation suppressor family member 2	TASOR2 C10orf18 FAM208B KIAA2006;TASOR2	3	1	4.1	26.779	5.8473
MGMT-C2	Q5VZT2	Nebulette (Actin-binding Z-disk protein)	NEBL C10orf113 LNEBL	1	1	4.5	17.689	5.4132
MGMT-C2	B4DXS3;Q5W041	Armadillo repeat containing 3;Armadillo repeat-containing protein 3 (Beta-catenin-like protein) (Cancer/testis antigen 81) (CT81) (KU-CT-1)	ARMC3;ARMC3	2	1	1.8	66.985	5.4701
MGMT-C2	Q5XKE5	Keratin, type II cytoskeletal 79 (Cytokeratin-79) (CK-79) (Keratin-6-like) (Keratin-6L) (Keratin-79) (K79) (Type-II keratin Kb38)	KRT79 K6L KB38 KRT6L	1	13	16.1	57.835	11.546
MGMT-C2	Q6E0U4	Dermokine (Epidermis-specific secreted protein SK30/SK89)	DMKN UNQ729/PRO1411	1	1	3.6	47.082	5.5908
MGMT-C2	Q6KB66	Keratin, type II cytoskeletal 80 (Cytokeratin-80) (CK-80) (Keratin-80) (K80) (Type-II keratin Kb20)	KRT80 KB20	1	6	14.4	50.525	39.309
MGMT-C2	Q6NZI2	Caveolae-associated protein 1 (Cavin-1) (Polymerase I and transcript release factor)	CAVIN1 PTRF FKSG13	1	1	4.6	43.476	9.9922
MGMT-C2	C9JYQ9;Q6P5R6;H0Y8C2	Ribosomal protein L22 like 1;Ribosomal protein eL22-like (60S ribosomal protein L22-like 1) (Large ribosomal subunit protein eL22-like 1);HCG15121, isoform CRA_a (Ribosomal protein L22 like 1)	RPL22L1;RPL22L1;RPL22L1 hCG_15121	3	3	39.7	14.478	22.388
MGMT-C2	Q6UWP8;K7ESC4	Suprabasin;Suprabasin	SBSN UNQ698/PRO1343;SBSN	2	9	31.4	60.54	75.015
MGMT-C2	Q6UXX9	R-spondin-2 (Roof plate-specific spondin-2) (hRspo2)	RSPO2 UNQ9384/PRO34209	1	1	4.5	28.315	5.3966
MGMT-C2	E7EX40;Q6WKZ4;Q7L804	RAB11 family interacting protein 1;Rab11 family-interacting protein 1 (Rab11-FIP1) (Rab-coupling protein);Rab11 family-interacting protein 2 (Rab11-FIP2) (NRip11)	RAB11FIP1;RAB11FIP1 RCP;RAB11FIP2 KIAA0941	3	3	6.6	54.832	19.411
MGMT-C2	Q6ZRS4;A0A087WUB1	Protein ITPRID1 (Coiled-coil domain-containing protein 129) (ITPR-interacting domain-containing protein 1);Protein ITPRID1	ITPRID1 CCDC129;ITPRID1	2	1	1.2	115.4	5.6784
MGMT-C2	Q6ZVX7	F-box only protein 50 (NCC receptor protein 1 homolog) (NCCRP-1) (Non-specific cytotoxic cell receptor protein 1 homolog)	NCCRP1 FBXO50	1	2	14.9	30.847	13.087
MGMT-C2	H7C597;Q7KZF4	Staphylococcal nuclease and tudor domain containing 1;Staphylococcal nuclease domain-containing protein 1 (EC 3.1.31.1) (100 kDa coactivator) (EBNA2 coactivator p100) (Tudor domain-containing protein 11) (p100 co-activator)	SND1;SND1 TDRD11	2	1	6.9	26.227	5.5313
MGMT-C2	Q7L014;A0A0C4DG89	Probable ATP-dependent RNA helicase DDX46 (EC 3.6.4.13) (DEAD box protein 46) (PRP5 homolog);Probable ATP-dependent RNA helicase DDX46 (EC 3.6.4.13) (DEAD box protein 46)	DDX46 KIAA0801;DDX46	2	1	1	117.36	5.5596
MGMT-C2	Q7L4I2;H0YGP9;E1B6W4	Arginine/serine-rich coiled-coil protein 2;Arginine and serine rich coiled-coil 2;Arginine and serine rich coiled-coil 2	RSRC2;RSRC2;RSRC2	3	2	5.1	50.559	12.742
MGMT-C2	Q7L5L3	Lysophospholipase D GDPD3 (EC 3.1.4.-) (Glycerophosphodiester phosphodiesterase 7) (Glycerophosphodiester phosphodiesterase domain-containing protein 3)	GDPD3 GDE7	1	1	4.4	36.596	12.402
MGMT-C2	F8W1S1;Q7RTS7;Q3SY84	Keratin 74;Keratin, type II cytoskeletal 74 (Cytokeratin-74) (CK-74) (Keratin-5c) (K5C) (Keratin-74) (K74) (Type II inner root sheath-specific keratin-K6irs4) (Type-II keratin Kb37);Keratin, type II cytoskeletal 71 (Cytokeratin-71) (CK-71) (Keratin-71) (K71) (Type II inner root sheath-specific keratin-K6irs1) (Keratin 6 irs) (hK6irs) (hK6irs1) (Type-II keratin Kb34)	KRT74;KRT74 K6IRS4 KB37 KRT5C KRT6IRS4;KRT71 K6IRS1 KB34 KRT6IRS1	3	9	10.1	59.406	6.1257
MGMT-C2	Q7Z794;F8VS61	Keratin, type II cytoskeletal 1b (Cytokeratin-1B) (CK-1B) (Keratin-77) (K77) (Type-II keratin Kb39);Keratin 77	KRT77 KRT1B;KRT77	2	18	32.9	61.901	141.8
MGMT-C2	Q86UE4;E5RJU9;H0YB56	Protein LYRIC (3D3/LYRIC) (Astrocyte elevated gene-1 protein) (AEG-1) (Lysine-rich CEACAM1 co-isolated protein) (Metadherin) (Metastasis adhesion protein);Metadherin;Metadherin	MTDH AEG1 LYRIC;MTDH;MTDH	3	5	16.5	63.836	37.866
MGMT-C2	F5H1D4;Q86XL3	Ankyrin repeat and LEM domain containing 2;Ankyrin repeat and LEM domain-containing protein 2 (LEM domain-containing protein 4)	ANKLE2;ANKLE2 KIAA0692 LEM4	2	1	4.3	28.383	5.4284
MGMT-C2	Q86Y46;H0YIC5	Keratin, type II cytoskeletal 73 (Cytokeratin-73) (CK-73) (Keratin-73) (K73) (Type II inner root sheath-specific keratin-K6irs3) (Type-II keratin Kb36);Keratin 73	KRT73 K6IRS3 KB36 KRT6IRS3;KRT73	2	9	11.5	58.923	21.581
MGMT-C2	Q86YZ3	Hornerin	HRNR S100A18	1	37	37.1	282.39	323.31
MGMT-C2	Q8IV33	Uncharacterized protein KIAA0825	KIAA0825 C5orf36	1	1	0.6	147.73	5.5308
MGMT-C2	Q8IW75	Serpin A12 (OL-64) (Visceral adipose tissue-derived serine protease inhibitor) (Vaspin) (Visceral adipose-specific serpin)	SERPINA12	1	2	5.1	47.174	12.255
MGMT-C2	Q8N1N4	Keratin, type II cytoskeletal 78 (Cytokeratin-78) (CK-78) (Keratin-5b) (Keratin-78) (K78) (Type-II keratin Kb40)	KRT78 K5B KB40	1	19	41	56.865	172.4
MGMT-C2	H0YGW7;Q8NE71	ATP-binding cassette sub-family F member 1 (ATP-binding cassette 50);ATP-binding cassette sub-family F member 1 (ATP-binding cassette 50) (TNF-alpha-stimulated ABC protein)	ABCF1;ABCF1 ABC50	2	1	2.5	67.55	8.4214
MGMT-C2	Q8TAA9	Vang-like protein 1 (Loop-tail protein 2 homolog) (LPP2) (Strabismus 2) (Van Gogh-like protein 1)	VANGL1 STB2	1	1	2.7	59.974	5.761
MGMT-C2	A0A2R8Y5P9;Q8TF72	Shroom family member 3;Protein Shroom3 (Shroom-related protein) (hShrmL)	SHROOM3;SHROOM3 KIAA1481 SHRML MSTP013	2	1	0.5	208.05	6.5248
MGMT-C2	Q8WVV4	Protein POF1B (Premature ovarian failure protein 1B)	POF1B	1	5	9.7	68.064	35.427
MGMT-C2	Q92522	Histone H1.10 (Histone H1x)	H1-10 H1FX	1	2	7.5	22.487	14.019
MGMT-C2	Q92858	Transcription factor ATOH1 (Atonal bHLH transcription factor 1) (Class A basic helix-loop-helix protein 14) (bHLHa14) (Helix-loop-helix protein hATH-1) (hATH1) (Protein atonal homolog 1)	ATOH1 ATH1 BHLHA14	1	1	3.1	38.16	6.1332
MGMT-C2	Q969L4	U7 snRNA-associated Sm-like protein LSm10	LSM10	1	1	5.7	14.08	5.8063
MGMT-C2	Q96AG4;I3L223	Leucine-rich repeat-containing protein 59 (Ribosome-binding protein p34) (p34) [Cleaved into: Leucine-rich repeat-containing protein 59, N-terminally processed];Leucine rich repeat containing 59	LRRC59 PRO1855;LRRC59	2	16	53.1	34.93	183.99
MGMT-C2	I3L1H9;I3L3X0;A0A0C4DGN4;Q96DA0	Zymogen granule protein 16B;Zymogen granule protein 16B;Zymogen granule protein 16B;Pancreatic adenocarcinoma up-regulated factor (Zymogen granule protein 16 homolog B)	ZG16B;ZG16B;ZG16B;ZG16B PAUF UNQ773/PRO1567	4	1	23.2	7.3695	8.105
MGMT-C2	Q96DT5;A0A0C4DFR0;A0A087WYC6	Dynein axonemal heavy chain 11 (Axonemal beta dynein heavy chain 11) (Ciliary dynein heavy chain 11)	DNAH11	3	1	0.4	520.36	5.4092
MGMT-C2	D6RA57;Q96EY4;H0Y9X1	Translation machinery-associated protein 16;Translation machinery-associated protein 16;Translation machinery-associated protein 16	TMA16;TMA16 C4orf43;TMA16	3	1	10.4	17.155	6.4465
MGMT-C2	Q96HS1;F5GXG4	Serine/threonine-protein phosphatase PGAM5, mitochondrial (EC 3.1.3.16) (Bcl-XL-binding protein v68) (Phosphoglycerate mutase family member 5);Serine/threonine-protein phosphatase PGAM5, mitochondrial (EC 3.1.3.16) (Phosphoglycerate mutase family member 5) (Serine/threonine-protein phosphatase Pgam5, mitochondrial)	PGAM5;PGAM5	2	3	10	32.004	18.441
MGMT-C2	Q96P63	Serpin B12	SERPINB12	1	8	25.9	46.276	56.539
MGMT-C2	Q96QA5;J3KRG2	Gasdermin-A (Gasdermin-1) [Cleaved into: Gasdermin-A, N-terminal (GSDMA-NT); Gasdermin-A, C-terminal (GSDMA-CT)];Gasdermin A	GSDMA GSDM GSDM1 FKSG9;GSDMA	2	7	15.3	49.364	39.826
MGMT-C2	Q9BQE3;F5H5D3;Q71U36;A0A1W2PQM2;Q9NY65;Q6PEY2;P0DPH8;P0DPH7;C9J2C0;V9GZ17	Tubulin alpha-1C chain (EC 3.6.5.-) (Alpha-tubulin 6) (Tubulin alpha-6 chain) [Cleaved into: Detyrosinated tubulin alpha-1C chain];Tubulin alpha chain;Tubulin alpha-1A chain (EC 3.6.5.-) (Alpha-tubulin 3) (Tubulin B-alpha-1) (Tubulin alpha-3 chain) [Cleaved into: Detyrosinated tubulin alpha-1A chain];Tubulin alpha-8 chain (EC 3.6.5.-) (Alpha-tubulin 8) (Tubulin alpha chain-like 2) [Cleaved into: …	TUBA1C TUBA6;TUBA1C;TUBA1A TUBA3;TUBA8 TUBAL2;TUBA3E;TUBA3D;TUBA3C TUBA2;TUBA8;TUBA8	10	8	31	49.895	58.855
MGMT-C2	J3KPT7;Q9BXF9	Tektin;Tektin-3	TEKT3;TEKT3	2	1	8.9	26.112	5.4419
MGMT-C2	Q9BZF1	Oxysterol-binding protein-related protein 8 (ORP-8) (OSBP-related protein 8)	OSBPL8 KIAA1451 ORP8 OSBP10	1	1	1.6	101.19	6.4635
MGMT-C2	Q9C075;J3QR55;Q9UFN7	Keratin, type I cytoskeletal 23 (Cytokeratin-23) (CK-23) (Keratin-23) (K23);Keratin 23;Keratin 23 (Uncharacterized protein DKFZp434G032)	KRT23;KRT23;KRT23 DKFZp434G032	3	8	21.1	48.131	59.03
MGMT-C2	Q9H0A0;A0A087WV29;E9PJN6;E9PMU0	RNA cytidine acetyltransferase (EC 2.3.1.-) (18S rRNA cytosine acetyltransferase) (N-acetyltransferase 10) (N-acetyltransferase-like protein) (hALP);N-acetyltransferase 10;N-acetyltransferase 10	NAT10 ALP KIAA1709;NAT10;NAT10	4	5	5.3	115.73	29.843
MGMT-C2	Q9H0D6	5'-3' exoribonuclease 2 (EC 3.1.13.-) (DHM1-like protein) (DHP protein)	XRN2	1	1	0.8	108.58	5.4895
MGMT-C2	E7EN89;Q9H0E2;E9PP67;E9PQ25;F2Z2Y8	Toll-interacting protein;Toll-interacting protein;Toll interacting protein;Toll interacting protein;Toll interacting protein	TOLLIP hCG_40380;TOLLIP;TOLLIP;TOLLIP;TOLLIP	5	2	8.9	27.043	11.282
MGMT-C2	Q9H1E1	Ribonuclease 7 (RNase 7) (EC 3.1.27.-) (Skin-derived antimicrobial protein 2) (SAP-2)	RNASE7 UNQ2516/PRO6006	1	2	22.4	17.419	16.464
MGMT-C2	Q9H2R5	Kallikrein-15 (EC 3.4.21.-) (ACO protease)	KLK15	1	1	5.1	28.087	5.7911
MGMT-C2	Q9HCJ3	Ribonucleoprotein PTB-binding 2 (Protein raver-2)	RAVER2 KIAA1579	1	1	1.2	74.338	5.7135
MGMT-C2	Q9HCM4	Band 4.1-like protein 5 (Erythrocyte membrane protein band 4.1-like 5)	EPB41L5 KIAA1548	1	1	1.9	81.855	5.5979
MGMT-C2	D6RGI3;Q9NVA2;D6RER5;H0Y9G8;H0Y961	Septin;Septin-11;Septin;Septin 11;Septin 11	SEPTIN11 SEPT11 hCG_24410;SEPTIN11 SEPT11;SEPTIN11;SEPTIN11;SEPTIN11	5	2	7.5	49.005	11.539
MGMT-C2	Q9NX58	Cell growth-regulating nucleolar protein	LYAR PNAS-5	1	4	14	43.614	28.814
MGMT-C2	Q9NZT1	Calmodulin-like protein 5 (Calmodulin-like skin protein)	CALML5 CLSP	1	6	47.3	15.892	72.284
MGMT-C2	G3V3T2;H0YJ41;Q9P203	BTB domain containing 7;BTB domain containing 7;BTB/POZ domain-containing protein 7	BTBD7;BTBD7;BTBD7 KIAA1525	3	1	2.1	54.359	5.5301
MGMT-C2	Q9P253	Vacuolar protein sorting-associated protein 18 homolog (hVPS18)	VPS18 KIAA1475	1	1	0.9	110.18	5.5717
MGMT-C2	Q9P258	Protein RCC2 (RCC1-like protein TD-60) (Telophase disk protein of 60 kDa)	RCC2 KIAA1470 TD60	1	1	2.9	56.084	6.7735
MGMT-C2	H0YN19;A0A087WUT0;A0A0A0MQW0;A0A0A0MR39;Q9P2K5	Myelin expression factor 2;Myelin expression factor 2;Myelin expression factor 2;Myelin expression factor 2 (MEF-2) (MyEF-2) (MST156)	MYEF2;MYEF2 hCG_40072;MYEF2 hCG_40072;MYEF2 KIAA1341	5	1	3.8	30.736	5.4303
MGMT-C2	Q9UER7	Death domain-associated protein 6 (Daxx) (hDaxx) (ETS1-associated protein 1) (EAP1) (Fas death domain-associated protein)	DAXX BING2 DAP6	1	1	2.4	81.372	5.5191
MGMT-C2	A0A590UK99;A0A590UIX5;A0A590UJF8;A0A590UJZ9;A0A590UJ76;Q9UGM3	Deleted in malignant brain tumors 1;Deleted in malignant brain tumors 1;Deleted in malignant brain tumors 1;Scavenger receptor cysteine-rich domain-containing protein DMBT1 (Deleted in malignant brain tumors 1 protein) (Hensin);Scavenger receptor cysteine-rich domain-containing protein DMBT1 (Deleted in malignant brain tumors 1 protein) (Hensin);Scavenger receptor cysteine-rich domain-containing …	DMBT1;DMBT1;DMBT1;DMBT1;DMBT1;DMBT1 GP340	6	1	10.8	13.783	7.2326
MGMT-C2	A0A494C079;A0A494C0R4;A0A494C0A8;A0A494C1M6;A0A494C0X2;A0A494C167;A0A494C148;Q9UHD2;A0A494C045	TANK binding kinase 1;Serine/threonine-protein kinase TBK1 (EC 2.7.11.1) (T2K) (TANK-binding kinase 1);TANK binding kinase 1;Serine/threonine-protein kinase TBK1 (EC 2.7.11.1) (T2K) (TANK-binding kinase 1);Serine/threonine-protein kinase TBK1 (EC 2.7.11.1) (T2K) (TANK-binding kinase 1);Serine/threonine-protein kinase TBK1 (EC 2.7.11.1) (T2K) (TANK-binding kinase 1);Serine/threonine-protein kinase…	TBK1;TBK1;TBK1;TBK1;TBK1;TBK1;TBK1;TBK1 NAK;TBK1	9	1	3.9	59.219	5.4371
MGMT-C2	K7EJ51;K7ER14;K7EJL9;Q9UHD8	Septin 9;Septin 9;Septin-9 (MLL septin-like fusion protein MSF-A) (MLL septin-like fusion protein) (Ovarian/Breast septin) (Ov/Br septin) (Septin D1)	SEPTIN9;SEPTIN9;SEPTIN9 KIAA0991 MSF SEPT9	4	1	11.2	14.468	6.9934
MGMT-C2	A0A0J9YYL3;A0A0J9YXJ8;A0A0J9YVP6;A0A0J9YXX5;Q9UHX1;A0A0J9YVR6;E9PQ56;A0A0J9YWM1;H0YEM1;E9PN18;E9PMU7;E9PL19;H0YCP8	Poly(U)-binding-splicing factor PUF60 (60 kDa poly(U)-binding-splicing factor) (FUSE-binding protein-interacting repressor) (FBP-interacting repressor) (Ro-binding protein 1) (RoBP1) (Siah-binding protein 1) (Siah-BP1);Poly(U)-binding-splicing factor PUF60 (60 kDa poly(U)-binding-splicing factor);Poly(U)-binding-splicing factor PUF60 (60 kDa poly(U)-binding-splicing factor);Poly(U) binding splici…	PUF60 FIR ROBPI SIAHBP1;PUF60 SIAHBP1 hCG_40718;PUF60 SIAHBP1 hCG_40718;PUF60;PUF60;PUF60;PUF60	13	6	19.4	54.626	45.002
MGMT-C2	Q9UI42;B7Z5J4;C9J6N7	Carboxypeptidase A4 (EC 3.4.17.-) (Carboxypeptidase A3);Carboxypeptidase A4;Carboxypeptidase A4	CPA4 CPA3 UNQ694/PRO1339;CPA4;CPA4	3	2	8.3	47.351	14.598
MGMT-C2	H0YHL7;B4E3S0;Q9ULV4	Coronin 1C;Coronin;Coronin-1C (Coronin-3) (hCRNN4)	CORO1C;CORO1C;CORO1C CRN2 CRNN4	3	1	17.6	18.698	8.0583
MGMT-C2	A0A087WW94;A0A087WZF6;Q9UMZ2	Synergin gamma;Synergin gamma;Synergin gamma (AP1 subunit gamma-binding protein 1) (Gamma-synergin)	SYNRG;SYNRG;SYNRG AP1GBP1 SYNG	3	1	6.5	12.272	5.4337
MGMT-C2	Q9Y383;A0A0A6YYJ8;V9GZ75;F8WEU3;B8ZZ09;B8ZZ10;A8MYV2;Q9NQ29	Putative RNA-binding protein Luc7-like 2;Luc7-like protein;LUC7 like 2, pre-mRNA splicing factor;LUC7 like 2, pre-mRNA splicing factor;LUC7 like (LUC7-like (S. cerevisiae));LUC7 like (LUC7-like (S. cerevisiae));LUC7 like (LUC7-like (S. cerevisiae));Putative RNA-binding protein Luc7-like 1 (Putative SR protein LUC7B1) (SR+89)	LUC7L2 CGI-59 CGI-74;LUC7L2;LUC7L2;LUC7L2;LUC7L LA16c-OS12.1-012;LUC7L LA16c-OS12.1-015;LUC7L hCG_22425 LA16c-OS12.1-007;LUC7L LUC7L1	8	5	17.1	46.513	39.97
MGMT-C2	E9PF19;Q9Y4P3	Transducin beta like 2;Transducin beta-like protein 2 (WS beta-transducin repeats protein) (WS-betaTRP) (Williams-Beuren syndrome chromosomal region 13 protein)	TBL2;TBL2 WBSCR13 UNQ563/PRO1125	2	1	3.2	45.935	5.6595
MGMT-C2	M0QXB0;Q9Y4Z0;V9GZ56	U6 snRNA-associated Sm-like protein LSm4;U6 snRNA-associated Sm-like protein LSm4 (Glycine-rich protein) (GRP);U6 snRNA-associated Sm-like protein LSm4	LSM4;LSM4;LSM4	3	1	10.1	7.8299	6.3303
MGMT-C2	Q9Y512	Sorting and assembly machinery component 50 homolog (Transformation-related gene 3 protein) (TRG-3)	SAMM50 SAM50 CGI-51 TRG3	1	1	3.6	51.976	6.3673
MGMT-C2	A0A0G2JMB2;P01877;A0A286YEY5	Immunoglobulin heavy constant alpha 2 (A2m marker);Immunoglobulin heavy constant alpha 2 (Ig alpha-2 chain C region) (Ig alpha-2 chain C region BUT) (Ig alpha-2 chain C region LAN);Immunoglobulin heavy constant alpha 2 (Ig alpha-2 chain C region) (Ig alpha-2 chain C region BUT) (Ig alpha-2 chain C region LAN)	IGHA2;IGHA2;IGHA2	3	4	15	36.508	6.8723
MGMT-C2	A0A2R8Y7F4	Proline rich coiled-coil 2C	PRRC2C	1	1	1	96.545	5.4839
MGMT-C2	A0A4W8ZXM2;S4R460;A0A0B4J2B5;A0A0B4J1Y9;A0A0B4J1V6;A0A0B4J1V0	Immunoglobulin heavy variable 3-72;Immunoglobulin heavy variable 3/OR16-9 (non-functional);Immunoglobulin heavy variable 3-72;Immunoglobulin heavy variable 3-73;Immunoglobulin heavy variable 3-15	IGHV3-72;IGHV3OR16-9;IGHV3-72;IGHV3-73;IGHV3-15	6	2	25.7	11.167	11.128
MGMT-C2	B1APF9	Protein kinase cAMP-activated catalytic subunit beta	PRKACB	1	1	2.9	28.55	5.3997
MGMT-C2	K7EJG8;D6RBU4	Diphosphoinositol pentakisphosphate kinase 2;Inositol hexakisphosphate and diphosphoinositol-pentakisphosphate kinase (EC 2.7.4.24)	PPIP5K2;PPIP5K2	2	1	31.4	5.3521	5.9618
MGMT-C2	E5RFS7;E5RGE3;E5RID3	CBY1 interacting BAR domain containing 1;CBY1 interacting BAR domain containing 1;CBY1 interacting BAR domain containing 1	CIBAR1;CIBAR1;CIBAR1	3	1	20	7.6847	5.7536
MGMT-C2	E7ESL9	ArfGAP with GTPase domain, ankyrin repeat and PH domain 3	AGAP3	1	1	2.4	61.785	5.807
MGMT-C2	F8VSD5;F8VU56	Protein tyrosine phosphatase receptor type B;Receptor-type tyrosine-protein phosphatase beta (EC 3.1.3.48) (Vascular endothelial protein tyrosine phosphatase)	PTPRB;PTPRB	2	1	0.5	176.62	5.6178
MGMT-C2	K7EMS3	Keratin, type I cytoskeletal 19 (Cytokeratin-19) (Keratin-19)	KRT19	1	7	32	20.186	5.5129
MGMT-C2	K7ENX1	Relaxin 3	RLN3	1	1	7.3	12.294	5.4503
MGMT-C2	X6RM00	ELKS/RAB6-interacting/CAST family member 1	ERC1	1	1	2.4	111.97	5.4984
