# Supplementary material for: Methyltransferase MGMT upregulation drives metastasis by activating epithelial-mesenchymal transition in KRAS mutant colon cancer
Source: Cell Death Dis. 2026 May 16;17(1):628. doi: 10.1038/s41419-026-08858-z (PMC13346676; doi:10.1038/s41419-026-08858-z)
Supplement: Supplementary file 5 — Dataset 2 [file 41419_2026_8858_MOESM5_ESM.csv]

Supplementary Data 2. differential expression gene analysis of RNA-seq data in primary tumors compared with liver metastic tumors from orthotopic HCT116 metastatic mice
gene_id	gene_type	gene_name	log2FoldChange	pvalue	padj	CDX_HCT116_L1	CDX_HCT116_L2	CDX_HCT116_L3	CDX_HCT116_C1	CDX_HCT116_C2	CDX_HCT116_C3	Group
ENSG00000104760.17	protein_coding	FGL1	11.22136596	6.34E-40	1.02E-35	2652.866861	1049.567393	3896.284139	1.029310746	1.774238645	0	Up
ENSG00000198650.11	protein_coding	TAT	7.505327111	3.65E-39	2.93E-35	1053.094888	366.5802197	914.1533041	1.948620665	6.680035899	4.412682739	Up
ENSG00000041982.17	protein_coding	TNC	-4.846166535	4.44E-34	2.37E-30	88.23818316	65.42734536	87.97288825	1153.98525	3864.209616	1923.774577	Down
ENSG00000162267.14	protein_coding	ITIH3	10.78840141	1.47E-28	5.90E-25	1788.770446	547.5595897	3022.579091	1.868687846	1.185344779	0	Up
ENSG00000087245.13	protein_coding	MMP2	-5.545973641	2.21E-27	7.08E-24	57.40922744	44.29482869	33.16298688	1177.830415	4267.447352	879.3554683	Down
ENSG00000119681.12	protein_coding	LTBP2	-4.531902826	5.91E-26	1.58E-22	29.2310115	75.1659582	47.85410085	784.0819543	1881.29907	790.0663763	Down
ENSG00000169903.7	protein_coding	TM4SF4	7.492331742	4.00E-25	9.16E-22	251.5808059	142.5900049	388.097183	0	2.289479435	1.382863033	Up
ENSG00000134531.10	protein_coding	EMP1	-1.86371711	6.59E-23	1.32E-19	699.0615802	715.0309323	560.5665108	2279.801394	2317.729365	2614.330391	Down
ENSG00000080618.17	protein_coding	CPB2	9.032022476	8.38E-23	1.49E-19	460.2221057	125.5935266	667.4094917	1.503188718	0.723770761	0	Up
ENSG00000038427.16	protein_coding	VCAN	-3.75456876	1.18E-20	1.89E-17	139.3384132	112.012566	113.4545372	912.1458447	2890.248657	1118.53804	Down
ENSG00000291190.1	lncRNA	A2MP1	11.56947113	7.88E-20	1.15E-16	731.9176413	217.992959	700.4705157	0	0	0	Up
ENSG00000124713.6	protein_coding	GNMT	6.69407548	2.14E-16	2.85E-13	233.1919277	65.90682678	619.1462398	4.823663781	2.269250743	1.767874653	Up
ENSG00000166147.16	protein_coding	FBN1	-3.424037249	9.69E-16	1.19E-12	154.8056769	221.6747762	217.0662842	1040.712158	3845.900837	1483.32138	Down
ENSG00000106624.11	protein_coding	AEBP1	-3.945479593	2.42E-15	2.76E-12	38.07073663	87.52920008	61.18387648	753.1723607	1728.559337	388.167938	Down
ENSG00000035862.13	protein_coding	TIMP2	-1.370001832	3.03E-15	3.24E-12	1973.603037	1583.079014	1624.769383	4593.505339	4263.164393	4536.287578	Down
ENSG00000172164.15	protein_coding	SNTB1	-3.786235057	4.69E-15	4.70E-12	50.22615395	35.89000035	55.58945777	327.5548687	407.188876	1224.625134	Down
ENSG00000124225.16	protein_coding	PMEPA1	-2.603330511	6.54E-15	6.16E-12	467.7201162	319.285293	167.5940301	2084.057728	1903.852051	1813.031276	Down
ENSG00000109072.14	protein_coding	VTN	8.309799424	2.43E-14	2.16E-11	949.7775236	284.4250233	1339.992206	4.84814817	3.384739763	0	Up
ENSG00000149294.18	protein_coding	NCAM1	-5.07356887	7.67E-14	6.47E-11	11.5612213	14.26379159	1.652564377	511.8299051	321.0136003	94.72578385	Down
ENSG00000131781.13	protein_coding	FMO5	3.960157802	8.66E-14	6.94E-11	154.4091894	104.2293691	221.194484	7.926220174	16.71549189	6.085786024	Up
ENSG00000122194.20	protein_coding	PLG	12.61798892	1.01E-13	7.67E-11	961.465862	286.895919	2177.29414	0	0	0	Up
ENSG00000188338.15	protein_coding	SLC38A3	4.106592945	2.33E-13	1.70E-10	548.1044853	206.4622253	900.2081353	58.40878933	21.11676844	17.12720518	Up
ENSG00000150687.12	protein_coding	PRSS23	-1.984680902	5.32E-13	3.71E-10	285.4385234	261.0963833	200.0406578	787.0751738	1295.235067	873.6256238	Down
ENSG00000187045.19	protein_coding	TMPRSS6	5.942384228	7.00E-13	4.67E-10	137.4081553	44.73394352	376.3321141	2.952234274	4.571821165	1.744111253	Up
ENSG00000262655.4	protein_coding	SPON1	-3.770433437	1.14E-12	7.29E-10	23.75012358	28.13601948	16.65853605	210.3145142	571.1681864	153.4362295	Down
ENSG00000129038.16	protein_coding	LOXL1	-3.259311491	1.68E-12	1.04E-09	121.4456084	207.097055	211.5624873	828.3754442	3250.273368	1086.368485	Down
ENSG00000104332.12	protein_coding	SFRP1	-7.480253648	2.01E-12	1.19E-09	1.915531518	0	1.064214341	71.9010424	370.8691839	97.83021095	Down
ENSG00000113083.15	protein_coding	LOX	-3.535215436	2.32E-12	1.33E-09	93.12677788	109.8466104	30.41317537	780.4213485	1481.903909	431.1752764	Down
ENSG00000186340.17	protein_coding	THBS2	-4.054979981	2.58E-12	1.43E-09	8.632244928	18.38874546	20.35853131	89.39515038	403.1147893	283.217313	Down
ENSG00000117601.15	protein_coding	SERPINC1	7.693520848	3.65E-12	1.95E-09	649.7534723	155.9193834	898.4615989	0.943943603	6.613744296	0.902987475	Up
ENSG00000148735.16	protein_coding	PLEKHS1	-5.465142586	4.02E-12	2.02E-09	8.276083038	0.890346724	1.868270709	75.07406012	102.3285345	318.5095611	Down
ENSG00000151224.13	protein_coding	MAT1A	3.723488825	4.03E-12	2.02E-09	598.5532468	144.6050809	657.0595297	41.2631812	19.44738313	44.9377329	Up
ENSG00000184347.16	protein_coding	SLIT3	-4.611127309	4.69E-12	2.28E-09	15.40288133	28.94772592	4.5200012	323.01236	757.7381455	120.7647219	Down
ENSG00000106546.14	protein_coding	AHR	-1.860184761	5.69E-12	2.68E-09	624.6870405	459.9138123	556.3565592	1489.525413	1782.868222	2684.509744	Down
ENSG00000167755.15	protein_coding	KLK6	-2.805615129	6.94E-12	3.18E-09	614.944455	280.1567377	259.5262036	1791.946671	2011.259492	4272.976265	Down
ENSG00000101323.5	protein_coding	HAO1	9.169959682	7.75E-12	3.45E-09	169.0976409	62.22530651	384.9558276	0	0	0.895278188	Up
ENSG00000005471.19	protein_coding	ABCB4	4.486844212	8.57E-12	3.71E-09	183.2660388	55.33898364	212.8930465	5.856319869	11.08628376	3.530768405	Up
ENSG00000145692.15	protein_coding	BHMT	8.374303605	9.64E-12	4.06E-09	171.2455332	51.88982801	446.296404	0	2.210427635	0	Up
ENSG00000101981.12	protein_coding	F9	8.9389301	9.88E-12	4.06E-09	77.11904503	54.42897953	117.7914648	0	0	0	Up
ENSG00000102359.9	protein_coding	SRPX2	-2.96961526	1.19E-11	4.78E-09	39.63870166	52.4753616	36.24219941	192.945172	552.8143479	259.87326	Down
ENSG00000146678.10	protein_coding	IGFBP1	9.001240462	1.23E-11	4.82E-09	146.8177845	79.14984735	51.29723329	0	0	0	Up
ENSG00000113924.12	protein_coding	HGD	5.4477622	1.58E-11	6.04E-09	142.3384765	70.95446847	320.1135002	9.240775351	2.032237247	0.768474801	Up
ENSG00000054356.14	protein_coding	PTPRN	-3.452197155	1.67E-11	6.22E-09	26.752259	31.33756082	7.793351921	215.3565576	347.8704656	158.457994	Down
ENSG00000187733.7	protein_coding	AMY1C	8.743106303	2.53E-11	9.21E-09	91.13124903	50.55181795	91.58725788	0	0	0	Up
ENSG00000135423.13	protein_coding	GLS2	4.966822228	2.70E-11	9.60E-09	187.3878526	55.2170501	629.7915757	5.550834169	11.77305653	10.85834492	Up
ENSG00000163520.14	protein_coding	FBLN2	-4.589530186	3.48E-11	1.21E-08	16.48589425	15.24677257	2.205978884	240.1537626	501.094726	83.67980911	Down
ENSG00000115461.5	protein_coding	IGFBP5	-5.282864287	3.85E-11	1.31E-08	2.638359581	0.565023573	6.008841326	137.3837488	188.8367429	35.63011174	Down
ENSG00000273294.1	protein_coding	C1QTNF3-AMACR	-8.653528059	5.88E-11	1.93E-08	0	0	0	45.2990585	83.85025412	95.2279252	Down
ENSG00000164692.19	protein_coding	COL1A2	-2.888569871	5.90E-11	1.93E-08	1857.843339	2307.939139	1225.254865	7940.352514	25029.60746	6952.875812	Down
ENSG00000113916.18	protein_coding	BCL6	-1.859586231	1.15E-10	3.65E-08	190.0572203	118.4256112	142.8034234	469.9928818	681.8863577	486.8513325	Down
ENSG00000073734.10	protein_coding	ABCB11	9.411473089	1.16E-10	3.65E-08	95.53462418	15.33210646	222.6783857	0	0	0	Up
ENSG00000204262.14	protein_coding	COL5A2	-2.823822246	1.57E-10	4.82E-08	371.9486228	359.9500998	176.6973467	1373.033587	3840.576292	1222.499649	Down
ENSG00000182492.16	protein_coding	BGN	-2.995132165	1.75E-10	5.29E-08	346.6324669	522.5854239	272.9492476	1519.027354	5881.053786	1707.197976	Down
ENSG00000151790.9	protein_coding	TDO2	8.759862605	2.19E-10	6.49E-08	97.83855612	45.38141775	334.5857474	0.829543963	0	0	Up
ENSG00000144476.6	protein_coding	ACKR3	-4.867892	2.58E-10	7.51E-08	4.758876492	3.323418039	4.251927385	32.43269081	236.0073265	91.64793263	Down
ENSG00000157227.14	protein_coding	MMP14	-2.609817249	3.86E-10	1.10E-07	388.7839397	324.7718992	358.0376522	1593.313669	3932.472972	1019.644945	Down
ENSG00000099937.11	protein_coding	SERPIND1	6.001422187	4.17E-10	1.17E-07	101.9919197	31.71559883	158.9983163	3.260547067	1.144577648	0	Up
ENSG00000100234.12	protein_coding	TIMP3	-2.126173652	4.73E-10	1.31E-07	132.1261969	178.1656191	110.2623059	597.5598738	845.3858938	394.1751615	Down
ENSG00000165140.12	protein_coding	FBP1	4.958443342	5.00E-10	1.36E-07	151.307043	61.44032958	282.8007614	0.878047604	3.560301327	13.74379339	Up
ENSG00000102802.10	protein_coding	MEDAG	-4.449324896	6.38E-10	1.70E-07	17.09491912	1.570855679	8.25557721	128.6429529	305.3000406	120.0930885	Down
ENSG00000122641.11	protein_coding	INHBA	-2.290144761	7.15E-10	1.88E-07	59.77477643	160.254525	76.11287716	462.6107712	510.8303827	463.5241391	Down
ENSG00000293446.2	lncRNA	ENSG00000293446	4.301909907	1.11E-09	2.87E-07	116.4313543	61.17207335	208.6717779	2.745296775	14.91329969	3.715442157	Up
ENSG00000163430.13	protein_coding	FSTL1	-2.23224116	1.50E-09	3.82E-07	435.1054752	361.6233931	524.923895	1449.334023	3459.426139	1304.615745	Down
ENSG00000118257.17	protein_coding	NRP2	-3.526101486	1.61E-09	4.03E-07	22.72379771	12.39174988	16.98471527	253.4424225	289.3231354	63.30632173	Down
ENSG00000026025.16	protein_coding	VIM	-2.03905286	1.85E-09	4.56E-07	939.3561125	1342.734893	1018.395401	2993.522711	7210.21297	3361.705992	Down
ENSG00000289724.1	protein_coding	ENSG00000289724	-6.021451954	1.90E-09	4.62E-07	0	0	4.388799972	99.02615313	134.9131766	38.79867316	Down
ENSG00000159216.20	protein_coding	RUNX1	-1.774186061	2.88E-09	6.90E-07	1034.347431	518.3992787	507.5258795	2411.148446	2178.295575	2457.314964	Down
ENSG00000100985.7	protein_coding	MMP9	-4.058907591	3.27E-09	7.70E-07	8.2745078	12.81020654	5.603733626	103.8242587	291.2203475	52.35407934	Down
ENSG00000130635.17	protein_coding	COL5A1	-2.432608608	3.33E-09	7.72E-07	495.9321474	560.3879253	275.4975128	1931.224042	4002.15128	1256.433764	Down
ENSG00000171759.10	protein_coding	PAH	4.04558155	3.52E-09	8.05E-07	187.5310021	67.34478235	342.9131275	6.707310917	27.20317902	8.714197154	Up
ENSG00000196136.18	protein_coding	SERPINA3	-2.660994618	3.81E-09	8.59E-07	48.58752223	14.06841251	31.7612	211.9043163	219.282915	167.6756195	Down
ENSG00000106483.12	protein_coding	SFRP4	-8.178634713	3.96E-09	8.81E-07	0	0	0	26.69623808	88.57044418	53.68273447	Down
ENSG00000080709.17	protein_coding	KCNN2	8.277603095	4.07E-09	8.93E-07	67.35260605	21.59509713	98.26503552	0	0	0	Up
ENSG00000183778.19	protein_coding	B3GALT5	-2.296260931	4.19E-09	9.07E-07	35.77391146	39.99901718	29.30157474	136.351733	148.0075518	234.999272	Down
ENSG00000166482.12	protein_coding	MFAP4	-5.327804076	4.61E-09	9.85E-07	1.909054434	7.118600666	2.031726947	72.87910471	340.5096126	29.73513237	Down
ENSG00000144810.16	protein_coding	COL8A1	-4.427565999	5.92E-09	1.25E-06	6.672658469	2.035745368	5.33411397	42.08786562	191.8947184	69.62149122	Down
ENSG00000111145.8	protein_coding	ELK3	-1.102584146	6.06E-09	1.26E-06	949.8760199	1172.360924	959.1538064	1962.588168	2297.593208	2357.045218	Down
ENSG00000104447.13	protein_coding	TRPS1	-4.53709307	6.19E-09	1.27E-06	10.25489338	3.865430727	3.675346863	54.18112618	296.7410655	51.9167867	Down
ENSG00000137868.19	protein_coding	STRA6	-3.176054475	6.94E-09	1.41E-06	29.78114007	25.75484346	13.60727274	187.9920601	97.90127224	371.5544265	Down
ENSG00000130649.10	protein_coding	CYP2E1	6.474001926	7.20E-09	1.44E-06	350.7951824	116.9471977	1276.638646	12.74776006	3.259570246	3.392711739	Up
ENSG00000185479.6	protein_coding	KRT6B	-6.445267938	7.36E-09	1.45E-06	8.439976111	1.00148415	17.57793471	312.5502151	455.3023104	1577.65622	Down
ENSG00000145824.13	protein_coding	CXCL14	-2.454232057	7.64E-09	1.49E-06	188.3765737	72.2563278	175.1340526	517.9814701	1234.677072	634.3894727	Down
ENSG00000166250.13	protein_coding	CLMP	-3.265210765	8.65E-09	1.67E-06	18.08062985	19.70501127	24.60240744	171.9032547	368.3779569	69.81149017	Down
ENSG00000277701.6	lncRNA	ENSG00000277701	2.443459116	9.41E-09	1.79E-06	111.2000011	100.819499	181.8385633	29.42480609	23.8703778	18.36718629	Up
ENSG00000213398.8	protein_coding	LCAT	2.584286334	9.68E-09	1.83E-06	408.9896433	203.0610643	643.5060752	45.9637252	66.9902512	96.73125239	Up
ENSG00000078596.11	protein_coding	ITM2A	-5.183271505	1.01E-08	1.89E-06	2.65044738	2.55058561	11.92271005	58.14187246	482.6691823	50.13702186	Down
ENSG00000106819.13	protein_coding	ASPN	-5.831655445	1.42E-08	2.62E-06	1.950533421	2.558694843	1.810669582	11.63125295	256.8072736	87.75734552	Down
ENSG00000055957.11	protein_coding	ITIH1	8.048455992	1.44E-08	2.62E-06	57.42719387	19.8351513	57.4481704	0	0	0	Up
ENSG00000162670.11	protein_coding	BRINP3	-8.62312679	1.99E-08	3.59E-06	0	0	0	14.63976205	178.3224786	26.87053328	Down
ENSG00000169126.16	protein_coding	ODAD2	2.048509079	2.16E-08	3.83E-06	242.6679001	508.359177	537.7242948	80.1857311	104.9130169	126.002891	Up
ENSG00000100024.15	protein_coding	UPB1	6.480366663	2.18E-08	3.83E-06	41.81232935	33.12297215	270.8589948	0	0	3.507100126	Up
ENSG00000091513.16	protein_coding	TF	-4.98000665	2.31E-08	4.02E-06	1.807219006	1.412494005	2.878932736	145.9799198	26.23746393	11.21737438	Down
ENSG00000100290.3	protein_coding	BIK	-1.748800532	3.05E-08	5.25E-06	550.8662258	696.1254463	546.9497178	2105.467602	1154.822554	2767.710894	Down
ENSG00000134986.14	protein_coding	NREP	-1.634349075	3.09E-08	5.27E-06	313.1911644	324.0606526	305.5410319	820.746515	1405.652524	701.6764793	Down
ENSG00000070193.5	protein_coding	FGF10	-8.399949964	3.18E-08	5.37E-06	0	0	0	17.72507695	134.4400198	22.98854943	Down
ENSG00000010818.11	protein_coding	HIVEP2	-1.135000984	3.35E-08	5.60E-06	208.4555975	207.2378979	213.5556718	469.352774	443.660242	468.5564795	Down
ENSG00000165655.17	protein_coding	ZNF503	-1.392261418	3.47E-08	5.73E-06	211.2606287	149.1746513	181.4851351	461.5104947	543.2116424	418.9956892	Down
ENSG00000204542.3	protein_coding	C6orf15	-7.832981306	4.91E-08	8.03E-06	0	0	0	18.79899047	42.79420266	65.67971136	Down
ENSG00000164694.17	protein_coding	FNDC1	-3.710377702	6.02E-08	9.75E-06	6.777998056	7.793535567	9.272634127	41.87731791	195.9387826	73.78355932	Down
ENSG00000163453.11	protein_coding	IGFBP7	-2.097895819	6.75E-08	1.08E-05	1429.267656	1599.171529	1968.817306	3657.786577	12400.07871	5335.242835	Down
ENSG00000139211.7	protein_coding	AMIGO2	-2.769659642	7.07E-08	1.12E-05	41.33213287	18.29580914	29.9065358	181.4511365	101.1015283	328.452386	Down
ENSG00000161638.11	protein_coding	ITGA5	-1.083105002	7.70E-08	1.21E-05	860.3705308	669.5406096	795.298044	1444.412799	1641.075293	1840.006877	Down
ENSG00000164330.18	protein_coding	EBF1	-5.370676212	8.55E-08	1.33E-05	2.849444236	2.065130938	0	39.72023899	131.0856519	30.73056311	Down
ENSG00000118523.6	protein_coding	CCN2	-2.131823107	8.83E-08	1.36E-05	362.4987095	252.4124036	111.7716459	841.1198484	1429.910762	916.2299173	Down
ENSG00000171564.12	protein_coding	FGB	7.681491222	1.08E-07	1.64E-05	1029.616685	406.1684313	1267.37624	12.30644584	1.05328087	0	Up
ENSG00000103449.13	protein_coding	SALL1	5.730305034	1.10E-07	1.67E-05	57.13681963	19.00710474	192.6623464	1.105199233	4.045387092	0	Up
ENSG00000171206.17	protein_coding	TRIM8	-1.082307901	1.27E-07	1.90E-05	1234.771648	1095.499748	996.4854274	2511.220132	1924.551208	2608.506586	Down
ENSG00000173210.21	protein_coding	ABLIM3	-1.584812007	1.54E-07	2.28E-05	148.6049028	113.5911248	123.0902199	467.7879577	271.1897082	416.5930975	Down
ENSG00000261857.7	protein_coding	MIA	-4.120677229	1.73E-07	2.55E-05	13.87534	3.483177257	8.746663543	99.77641667	34.67519922	325.738913	Down
ENSG00000171234.14	protein_coding	UGT2B7	7.73778691	1.91E-07	2.78E-05	55.33388889	11.26053468	158.187369	0	1.070656496	0	Up
ENSG00000156110.15	protein_coding	ADK	1.329920241	2.06E-07	2.98E-05	1628.779992	1537.523285	2409.784948	591.2515167	854.8651308	771.9677579	Up
ENSG00000116774.12	protein_coding	OLFML3	-2.457315865	2.14E-07	3.06E-05	92.80842032	90.22686407	128.606488	373.0470969	1066.906051	271.6775125	Down
ENSG00000140548.10	protein_coding	ZNF710	-2.150607054	2.44E-07	3.45E-05	101.1020904	80.57983389	68.63370971	186.5543591	572.8103887	357.6334198	Down
ENSG00000138109.11	protein_coding	CYP2C9	4.694953955	2.83E-07	3.97E-05	64.272044	17.11448702	242.8162386	3.574303949	6.10737959	2.7100034	Up
ENSG00000180447.7	protein_coding	GAS1	-4.126732706	3.03E-07	4.22E-05	3.764978336	4.970319087	1.095145137	26.40720973	76.73152137	70.74209294	Down
ENSG00000172425.12	protein_coding	TTC36	5.205181555	3.19E-07	4.41E-05	40.72334148	12.58210009	150.7320845	1.128294229	2.360874556	1.895499394	Up
ENSG00000197467.17	protein_coding	COL13A1	-2.522095389	3.55E-07	4.86E-05	54.72279442	14.30453762	37.14342048	196.3450834	149.8192337	253.4230379	Down
ENSG00000159650.9	protein_coding	UROC1	7.185066275	4.15E-07	5.63E-05	51.19245744	17.8776963	79.75100901	0.828553183	0	0	Up
ENSG00000168487.20	protein_coding	BMP1	-1.664298566	4.40E-07	5.92E-05	942.9755238	776.6319988	756.389934	2048.698616	4112.412378	1689.33981	Down
ENSG00000127241.18	protein_coding	MASP1	4.140175827	5.00E-07	6.67E-05	96.97075472	16.17736435	90.84218348	5.514682196	3.23408091	2.550824631	Up
ENSG00000129009.13	protein_coding	ISLR	-6.558954032	5.06E-07	6.70E-05	0	1.330151142	1.496487306	28.74749404	163.5600828	27.11480932	Down
ENSG00000184384.15	protein_coding	MAML2	-1.86821214	5.12E-07	6.72E-05	91.0484399	68.69214953	102.7486199	277.0584676	212.7069201	467.5304005	Down
ENSG00000117707.17	protein_coding	PROX1	4.107901843	5.42E-07	7.06E-05	123.0740673	47.41831348	129.3462402	5.434757296	12.25582207	0	Up
ENSG00000265972.6	protein_coding	TXNIP	-2.922474671	5.49E-07	7.09E-05	64.69613358	48.37499058	24.27325742	240.8876848	676.2702981	124.6485539	Down
ENSG00000158104.11	protein_coding	HPD	3.462780186	5.79E-07	7.42E-05	201.5089005	39.88069415	386.6444392	12.80477188	14.60095758	29.29970704	Up
ENSG00000171451.15	protein_coding	DSEL	-4.115987003	6.08E-07	7.73E-05	0.996686905	3.122467867	6.856780603	33.08433874	109.4590877	48.71264699	Down
ENSG00000105894.13	protein_coding	PTN	-5.09632862	6.34E-07	7.99E-05	6.240625341	0	0	47.54540059	124.4912227	40.38711459	Down
ENSG00000180210.15	protein_coding	F2	7.720737259	6.41E-07	8.02E-05	276.8731844	97.90981926	594.2302917	4.43266972	0	0	Up
ENSG00000048052.25	protein_coding	HDAC9	-1.855285221	6.88E-07	8.55E-05	56.19913032	48.39837289	77.7920343	218.2337326	153.8025451	289.2796762	Down
ENSG00000100197.23	protein_coding	CYP2D6	4.887932241	7.39E-07	9.10E-05	500.341785	211.1054398	1111.42524	7.897559807	44.68555701	9.228697729	Up
ENSG00000143387.14	protein_coding	CTSK	-2.509501641	8.83E-07	1.07E-04	24.79864446	46.48873634	109.947517	283.9959318	496.9546226	250.0074484	Down
ENSG00000112769.20	protein_coding	LAMA4	-2.356741806	8.86E-07	1.07E-04	70.30898047	90.03759483	82.24160539	199.6825905	772.7735709	271.7764361	Down
ENSG00000137801.11	protein_coding	THBS1	-2.297314128	8.88E-07	1.07E-04	684.0444806	277.5515877	188.3204468	1189.783335	2989.058634	1475.536896	Down
ENSG00000172638.13	protein_coding	EFEMP2	-2.311787705	9.91E-07	1.18E-04	75.79002064	54.58063829	108.7826115	316.466306	676.3253876	191.5046499	Down
ENSG00000152583.13	protein_coding	SPARCL1	-2.146524746	1.00E-06	1.19E-04	68.68822357	63.72822967	109.6173889	189.312391	574.2074638	307.8287081	Down
ENSG00000151892.16	protein_coding	GFRA1	7.508742833	1.02E-06	1.20E-04	71.88054489	14.23563844	19.5580872	0	0	0	Up
ENSG00000157350.13	protein_coding	ST3GAL2	-1.76452116	1.06E-06	1.24E-04	103.0909904	88.39603581	153.6764388	271.243535	555.4281214	345.3261365	Down
ENSG00000165795.25	protein_coding	NDRG2	2.031996725	1.09E-06	1.27E-04	848.767971	395.9045745	1482.00446	179.4448967	260.7747829	226.6846601	Up
ENSG00000114861.24	protein_coding	FOXP1	-2.271574037	1.16E-06	1.33E-04	132.2291786	40.57541038	88.5900542	327.0683135	649.9927311	279.6571056	Down
ENSG00000284874.1	protein_coding	ENSG00000284874	4.539104325	1.18E-06	1.35E-04	88.26673889	74.82912312	89.2018692	10.16741215	0	0	Up
ENSG00000123095.6	protein_coding	BHLHE41	-3.005842175	1.25E-06	1.41E-04	14.40243593	4.344911069	13.20548654	51.39735261	134.3586272	77.28986921	Down
ENSG00000124785.9	protein_coding	NRN1	6.35117777	1.25E-06	1.41E-04	349.37685	132.2989787	855.8732456	6.581474718	9.921489891	0	Up
ENSG00000140945.17	protein_coding	CDH13	-3.953089568	1.26E-06	1.41E-04	1.956215662	5.990552654	1.853570111	60.48332184	69.19938262	24.7963725	Down
ENSG00000140285.12	protein_coding	FGF7	-5.885650287	1.31E-06	1.46E-04	0	8.294887857	0.337842929	32.20545327	229.8570717	29.79003354	Down
ENSG00000140807.7	protein_coding	NKD1	1.895194807	1.37E-06	1.52E-04	272.5252194	122.7407051	262.9287642	57.52723648	67.86439287	50.00019281	Up
ENSG00000118514.14	protein_coding	ALDH8A1	4.043582573	1.46E-06	1.61E-04	159.6841257	9.681124864	253.6627557	8.1546955	9.101202029	7.962277924	Up
ENSG00000021826.18	protein_coding	CPS1	2.012098037	1.53E-06	1.66E-04	2407.018354	758.8089384	3164.304382	443.5337078	550.7060044	574.4690965	Up
ENSG00000120594.17	protein_coding	PLXDC2	-4.498456233	1.54E-06	1.66E-04	0.42793232	10.05230455	10.37824587	64.66625318	301.8745871	60.61022646	Down
ENSG00000138207.15	protein_coding	RBP4	6.221931593	1.60E-06	1.72E-04	652.7714642	267.2415098	983.7669998	16.60045647	8.926506773	0	Up
ENSG00000010379.16	protein_coding	SLC6A13	2.91240285	1.64E-06	1.75E-04	91.33197284	42.73452962	80.36123085	12.03957503	4.926792065	11.19458377	Up
ENSG00000105855.10	protein_coding	ITGB8	-1.90987619	1.68E-06	1.78E-04	514.3646439	204.1668318	201.2682154	1283.03757	758.8176313	1413.685151	Down
ENSG00000204291.12	protein_coding	COL15A1	-2.983303884	1.71E-06	1.80E-04	10.34095725	16.05767587	9.585573565	59.7614101	170.4558377	55.18850709	Down
ENSG00000070540.13	protein_coding	WIPI1	-1.183517125	1.74E-06	1.82E-04	179.746381	169.4826286	210.6354259	352.9221634	438.8926657	477.6626443	Down
ENSG00000087116.17	protein_coding	ADAMTS2	-2.255394508	1.96E-06	2.04E-04	93.68771835	108.4972197	70.03819751	336.6934873	774.7977674	190.4714895	Down
ENSG00000139209.16	protein_coding	SLC38A4	6.198536624	2.03E-06	2.09E-04	37.37091624	12.58761983	73.6545688	1.031024123	0	0	Up
ENSG00000149591.17	protein_coding	TAGLN	-1.827267993	2.09E-06	2.15E-04	316.7986834	370.3328997	396.4564565	682.6545123	2166.161531	998.0853189	Down
ENSG00000221890.7	protein_coding	NPTXR	-1.382106841	2.26E-06	2.30E-04	395.604724	229.0767398	206.153769	724.0036885	679.2560344	764.1319683	Down
ENSG00000188582.10	protein_coding	PAQR9	4.964450746	2.87E-06	2.89E-04	38.86717928	18.76636436	90.57286452	1.001176104	0	3.510001183	Up
ENSG00000137573.14	protein_coding	SULF1	-4.60364898	2.87E-06	2.89E-04	3.457235158	6.653117075	0.620090767	39.58057603	143.8850322	25.61648294	Down
ENSG00000147408.16	protein_coding	CSGALNACT1	-1.686545272	2.97E-06	2.97E-04	51.30276776	40.98746013	50.5006951	150.0225186	118.1059863	191.1500711	Down
ENSG00000157131.12	protein_coding	C8A	6.836506341	3.18E-06	3.16E-04	55.62450635	11.31363416	73.47383437	1.909473487	0	0	Up
ENSG00000182742.6	protein_coding	HOXB4	-2.704161322	3.26E-06	3.22E-04	19.59927521	4.998474372	35.65292161	135.2937911	118.82113	136.2543978	Down
ENSG00000168675.19	protein_coding	LDLRAD4	-3.959861751	3.29E-06	3.24E-04	4.393375353	1.218322973	22.62008427	115.3147884	228.2734667	57.30194885	Down
ENSG00000119699.8	protein_coding	TGFB3	-2.320135674	3.35E-06	3.25E-04	39.98296705	34.23489212	56.8668406	116.6475186	385.182946	151.8328858	Down
ENSG00000184261.5	protein_coding	KCNK12	-4.059478617	3.35E-06	3.25E-04	2.849953264	2.0260312	3.241227198	25.56288557	79.97525054	29.94321576	Down
ENSG00000163762.7	protein_coding	TM4SF18	-3.446005782	3.45E-06	3.33E-04	11.16310582	3.889775443	28.40101969	58.87397097	111.5544568	351.5559697	Down
ENSG00000134871.20	protein_coding	COL4A2	-2.047840494	3.62E-06	3.47E-04	115.0458041	109.7223079	79.79865269	243.4702586	739.7737174	278.376529	Down
ENSG00000134954.14	protein_coding	ETS1	-1.805015089	3.92E-06	3.74E-04	325.130441	170.4170417	156.1938743	1012.559549	426.6635458	838.3157572	Down
ENSG00000168264.12	protein_coding	IRF2BP2	-0.823788489	4.33E-06	4.11E-04	1062.325225	1131.895524	1121.039139	1748.777441	2215.575237	1905.961028	Down
ENSG00000118004.18	protein_coding	COLEC11	4.007771768	4.44E-06	4.18E-04	31.84171847	19.85377316	55.80833368	1.299010337	2.611934386	2.799875383	Up
ENSG00000171766.17	protein_coding	GATM	-1.733170927	4.46E-06	4.18E-04	225.038477	199.3311907	221.7218759	412.4110276	1177.640033	558.7063394	Down
ENSG00000120068.7	protein_coding	HOXB8	-2.733649141	4.59E-06	4.28E-04	76.6508572	12.41141939	20.63170981	171.6195412	340.0097809	220.7583086	Down
ENSG00000175198.17	protein_coding	PCCA	1.676478293	4.73E-06	4.36E-04	1360.449194	545.2211816	664.0748724	231.2070394	340.183488	232.6819839	Up
ENSG00000084636.18	protein_coding	COL16A1	-1.331847404	4.74E-06	4.36E-04	74.30906402	72.58043193	74.95049326	183.4385079	207.3276907	167.427509	Down
ENSG00000100479.14	protein_coding	POLE2	1.184195322	4.81E-06	4.41E-04	395.8526437	287.8141959	345.1778733	171.5423345	141.0633366	140.672452	Up
ENSG00000120708.17	protein_coding	TGFBI	-2.373098452	4.96E-06	4.51E-04	167.1998033	81.76072578	134.9824798	233.6851942	1253.601061	501.3240686	Down
ENSG00000003137.9	protein_coding	CYP26B1	-1.315721709	5.20E-06	4.71E-04	92.8094657	106.7893147	97.10949375	263.1469294	280.155327	195.3543108	Down
ENSG00000106366.9	protein_coding	SERPINE1	-2.01808419	5.38E-06	4.84E-04	304.6194095	302.0773192	213.5481069	1234.484122	384.2120423	1703.364415	Down
ENSG00000138308.6	protein_coding	PLA2G12B	4.316864487	5.43E-06	4.86E-04	65.40225975	27.904624	113.7308012	1.88446736	8.899712738	0	Up
ENSG00000165495.16	protein_coding	PKNOX2	-4.443965869	6.06E-06	5.39E-04	3.743969023	2.416615488	1.752318389	26.2632041	136.6293566	14.06897728	Down
ENSG00000156504.17	protein_coding	PABIR2	1.15767848	6.18E-06	5.47E-04	2019.442533	3075.909865	2013.79864	1315.694008	938.5248492	932.1260011	Up
ENSG00000124813.23	protein_coding	RUNX2	-2.634268472	6.65E-06	5.85E-04	9.414975115	11.47024086	11.52410953	44.47830424	58.51020766	97.9627835	Down
ENSG00000100311.17	protein_coding	PDGFB	-1.80799635	7.10E-06	6.21E-04	455.4820689	309.8686191	167.602946	1023.920548	666.5529474	1577.466073	Down
ENSG00000139318.8	protein_coding	DUSP6	-1.363806425	7.71E-06	6.71E-04	3546.337548	2135.656017	1946.459582	5055.115679	5665.505177	8911.497105	Down
ENSG00000152689.19	protein_coding	RASGRP3	-3.382894006	8.19E-06	7.10E-04	10.65306284	11.18397662	6.360062832	66.14183113	210.7318031	24.0149483	Down
ENSG00000077782.23	protein_coding	FGFR1	-1.62495875	8.25E-06	7.11E-04	578.3370824	532.4218543	521.0617505	1506.441645	2683.57005	850.310812	Down
ENSG00000188064.10	protein_coding	WNT7B	-1.459284939	8.94E-06	7.66E-04	186.8785365	158.0402684	103.176362	521.1986922	308.194709	402.7691906	Down
ENSG00000137745.13	protein_coding	MMP13	-3.429995689	8.99E-06	7.66E-04	13.50305015	0	6.139376182	59.40429092	83.53664806	73.88299403	Down
ENSG00000171914.17	protein_coding	TLN2	-2.113123322	9.30E-06	7.88E-04	71.6592176	114.9476246	45.55872215	291.81209	540.0131992	172.5164231	Down
ENSG00000047457.14	protein_coding	CP	4.653923679	9.52E-06	8.03E-04	7029.279844	3127.543513	10755.56296	85.1006978	641.150278	105.1723974	Up
ENSG00000137449.17	protein_coding	CPEB2	-1.639973731	9.63E-06	8.08E-04	174.695926	64.41206519	123.3009662	364.4703681	430.9759001	334.7441302	Down
ENSG00000167106.12	protein_coding	EEIG1	-0.922041789	9.71E-06	8.11E-04	804.7198368	675.2626083	721.1793062	1562.113958	1136.933216	1471.188267	Down
ENSG00000196636.8	protein_coding	SDHAF3	0.994249103	9.82E-06	8.15E-04	461.5987424	470.8407483	456.3312041	233.1411843	197.3456771	265.3952933	Up
ENSG00000165194.15	protein_coding	PCDH19	-2.582664006	1.02E-05	8.41E-04	8.100250074	8.577802745	12.76313813	42.30501118	78.86796263	54.78002036	Down
ENSG00000186017.16	protein_coding	ZNF566	1.729310046	1.02E-05	8.41E-04	158.7612086	353.9191215	179.5390292	65.24138375	80.13089289	62.97155731	Up
ENSG00000197249.14	protein_coding	SERPINA1	-2.393238341	1.05E-05	8.61E-04	93.81177625	32.96291602	200.628275	542.7449631	331.5139038	835.7589743	Down
ENSG00000162882.15	protein_coding	HAAO	9.103040344	1.08E-05	8.73E-04	76.19815447	10.84606012	224.5226064	0	0	0	Up
ENSG00000163661.4	protein_coding	PTX3	-6.998708719	1.08E-05	8.73E-04	0	0	1.046911428	12.48311323	116.1312321	10.72360577	Down
ENSG00000175567.12	protein_coding	UCP2	-1.936498831	1.22E-05	9.81E-04	504.9123479	420.4533339	502.4938536	775.4312191	3406.297581	1286.11454	Down
ENSG00000187498.17	protein_coding	COL4A1	-1.50638771	1.23E-05	9.86E-04	441.8079501	474.1978363	400.7581102	788.4883134	1992.621201	960.6532818	Down
ENSG00000124788.19	protein_coding	ATXN1	-1.594546827	1.38E-05	0.001094839	157.3209367	72.5545037	157.2742555	327.2889843	334.9723468	505.6684894	Down
ENSG00000169035.12	protein_coding	KLK7	-1.946165563	1.38E-05	0.001094839	324.1279923	205.9313042	135.5348578	536.8800592	543.5432812	1484.513337	Down
ENSG00000153071.15	protein_coding	DAB2	-2.271342523	1.49E-05	0.001179703	127.4187387	120.5862946	105.85471	202.4265901	1153.097724	356.8843255	Down
ENSG00000144339.12	protein_coding	TMEFF2	-6.308919941	1.51E-05	0.001179703	0.951223346	0	0	24.91636622	46.88308937	17.56221092	Down
ENSG00000143862.8	protein_coding	ARL8A	-0.875749991	1.51E-05	0.001179703	432.3273093	417.3442565	388.3031643	660.6559043	769.2172708	842.2951428	Down
ENSG00000130508.11	protein_coding	PXDN	-1.422338793	1.53E-05	0.001186646	271.3081252	284.2869312	469.1338081	651.253422	1266.30683	828.3795466	Down
ENSG00000064601.21	protein_coding	CTSA	-0.805920502	1.59E-05	0.001229354	1391.191871	1114.223288	1326.055142	1990.563151	2339.74345	2368.338771	Down
ENSG00000293493.2	lncRNA	VNN3P	6.534297038	1.63E-05	0.001252505	26.58042283	10.18809471	61.53069002	0	1.086717231	0	Up
ENSG00000134827.8	protein_coding	TCN1	-3.611109497	1.63E-05	0.001253143	6.953633497	4.943680614	6.654128989	65.70593033	14.69357466	148.9105961	Down
ENSG00000123094.16	protein_coding	RASSF8	-1.227235619	1.66E-05	0.001269009	169.8086632	110.6111133	131.337763	280.1450494	309.5042573	373.9333071	Down
ENSG00000140682.19	protein_coding	TGFB1I1	-0.999766067	1.71E-05	0.001298106	178.0583117	153.6635047	172.98355	327.528286	317.8038026	363.8405022	Down
ENSG00000109758.9	protein_coding	HGFAC	3.590401245	1.72E-05	0.001298106	52.06639304	18.07995163	86.40361753	3.141426858	6.12123787	3.684568924	Up
ENSG00000138615.6	protein_coding	CILP	-2.943171057	1.75E-05	0.001314921	4.754693542	7.077632478	6.408025783	28.60043969	64.32018423	47.25318982	Down
ENSG00000118515.12	protein_coding	SGK1	-1.386137685	1.82E-05	0.001359083	121.6080664	140.9125926	155.9527033	378.7637893	474.872462	241.8834959	Down
ENSG00000116106.12	protein_coding	EPHA4	-1.91213153	1.83E-05	0.001366525	36.76056262	27.529384	25.15510935	117.0104803	72.65047513	146.9096957	Down
ENSG00000175899.15	protein_coding	A2M	-3.7414566	2.03E-05	0.001505573	14.8970933	3.182507161	7.482303923	229.1459417	15.25500105	83.69123356	Down
ENSG00000075884.14	protein_coding	ARHGAP15	-3.159662876	2.04E-05	0.001505573	4.045043746	4.317628436	5.023092792	17.44318234	48.65737635	53.38385407	Down
ENSG00000138623.10	protein_coding	SEMA7A	-1.640048179	2.06E-05	0.00151101	204.3114522	208.4675018	89.17515821	728.3093652	412.1993063	423.5029902	Down
ENSG00000082781.12	protein_coding	ITGB5	-0.782924695	2.07E-05	0.00151185	1080.7598	1122.537885	968.6000803	1592.943231	1974.295744	1892.352954	Down
ENSG00000205702.13	protein_coding	CYP2D7	2.919724402	2.09E-05	0.001524736	28.98583948	52.82882417	63.09579577	9.061173845	4.238110638	5.111603566	Up
ENSG00000078098.15	protein_coding	FAP	-4.038875056	2.13E-05	0.001540535	9.98529917	3.459740235	13.77967603	10.61075582	326.3422105	88.83508603	Down
ENSG00000198959.12	protein_coding	TGM2	-2.192115296	2.22E-05	0.001605136	442.2810224	202.193482	134.3181393	1848.946037	417.9906411	1290.000292	Down
ENSG00000101230.6	protein_coding	ISM1	-3.19724794	2.28E-05	0.001638177	9.480951196	2.014842845	7.462462165	25.71786171	70.98890043	77.53969147	Down
ENSG00000120093.12	protein_coding	HOXB3	-1.368037024	2.31E-05	0.001649988	76.12439082	56.53779617	95.1553292	175.0644777	206.4410314	208.8785965	Down
ENSG00000153012.12	protein_coding	LGI2	-3.226043689	2.37E-05	0.001684921	5.894650426	9.320094922	17.14953315	51.16773718	207.2980183	43.77232505	Down
ENSG00000066651.20	protein_coding	TRMT11	0.823020535	2.44E-05	0.001731338	688.3198023	743.4910857	691.4367403	367.2310737	389.2116887	443.0586458	Up
ENSG00000168542.18	protein_coding	COL3A1	-3.003236263	2.56E-05	0.001804108	744.5436193	1097.488214	572.9836227	3150.728235	12895.602	3317.771535	Down
ENSG00000154764.6	protein_coding	WNT7A	-3.217978388	2.59E-05	0.00181891	44.82069453	12.10184714	4.249555144	293.1755034	53.30752063	224.6656355	Down
ENSG00000304729.1	lncRNA	ENSG00000304729	-5.593751191	2.65E-05	0.001846083	1.670196181	0	0	37.38596767	18.74279723	33.07535185	Down
ENSG00000196358.12	protein_coding	NTNG2	-1.755017483	2.66E-05	0.001846083	43.30342353	23.78085089	27.16220984	94.886721	100.3573751	116.2559808	Down
ENSG00000023902.14	protein_coding	PLEKHO1	-1.770516364	2.66E-05	0.001846083	139.6818064	158.2682309	194.690159	266.0291536	936.9927497	479.1695718	Down
ENSG00000124491.16	protein_coding	F13A1	-4.262258725	2.77E-05	0.001913267	7.676935079	12.72569637	0.953294928	72.06858063	331.6675237	9.470949933	Down
ENSG00000142669.15	protein_coding	SH3BGRL3	-0.76002278	2.91E-05	0.002001004	1348.510866	1511.874056	1467.817756	2381.874338	2166.978422	2779.662695	Down
ENSG00000168824.15	protein_coding	NSG1	-4.525617271	2.94E-05	0.002015388	0	6.752090336	2.594216053	10.61096245	167.8989049	48.11909256	Down
ENSG00000023839.12	protein_coding	ABCC2	1.635025897	3.04E-05	0.002071874	1559.946186	2053.753877	3525.779103	1229.398439	539.7609337	529.5399448	Up
ENSG00000150594.7	protein_coding	ADRA2A	-6.803733106	3.14E-05	0.00212964	0	0	0	11.66378406	40.2144175	10.67447963	Down
ENSG00000142798.20	protein_coding	HSPG2	-1.089822139	3.37E-05	0.002276123	551.0147208	393.4078703	537.3551667	963.5461056	838.6307212	1351.145271	Down
ENSG00000092964.18	protein_coding	DPYSL2	-0.878110262	3.38E-05	0.002276123	780.9396713	795.9392234	599.5284645	1428.013328	1150.864166	1421.069655	Down
ENSG00000144136.11	protein_coding	SLC20A1	-1.05943311	3.50E-05	0.002342932	1858.81477	1303.476263	1174.854715	2984.470567	2389.121068	3665.307002	Down
ENSG00000077585.14	protein_coding	GPR137B	-1.008163438	3.51E-05	0.002342932	235.5316182	214.4763842	194.1447578	381.3191633	514.9658841	401.1922947	Down
ENSG00000163817.17	protein_coding	SLC6A20	-2.117002126	3.57E-05	0.002375394	18.43709033	50.91058854	19.37006059	97.40263168	166.4581406	124.777879	Down
ENSG00000183779.7	protein_coding	ZNF703	-1.598429797	3.76E-05	0.002490242	79.37763256	56.27214311	67.07760411	168.0388687	300.6244579	146.4192827	Down
ENSG00000134775.16	protein_coding	FHOD3	-1.302439251	3.80E-05	0.002508351	161.0256324	127.8529064	155.655242	287.0213079	300.9179958	508.8196212	Down
ENSG00000182568.18	protein_coding	SATB1	-1.765206631	3.95E-05	0.002588624	36.02690502	43.78901618	51.15979769	156.6506805	93.99442642	194.7331324	Down
ENSG00000169554.23	protein_coding	ZEB2	-2.215874394	3.96E-05	0.002588624	190.703363	253.5492461	279.8361649	475.2962087	2409.288145	478.5612111	Down
ENSG00000008083.14	protein_coding	JARID2	-1.089804829	4.08E-05	0.002659159	258.4610874	179.4296882	212.0354945	399.4160639	560.2316456	425.0132404	Down
ENSG00000077942.19	protein_coding	FBLN1	-2.107181885	4.15E-05	0.002673788	206.522445	166.09269	308.3889655	429.0461369	1987.136078	521.112868	Down
ENSG00000162745.11	protein_coding	OLFML2B	-2.259073437	4.16E-05	0.002673788	66.27444776	301.4155505	76.56723862	460.8022457	1129.866955	503.4747678	Down
ENSG00000135127.12	protein_coding	BICDL1	-1.69336779	4.17E-05	0.002673788	84.94606152	97.08628829	65.98056214	195.2442678	176.9664204	437.9539772	Down
ENSG00000104894.12	protein_coding	CD37	-3.794889763	4.17E-05	0.002673788	3.057014717	2.735523559	3.098232318	28.23769031	84.70856709	12.46977561	Down
ENSG00000159261.12	protein_coding	CLDN14	4.733044384	4.29E-05	0.002737428	35.73574735	13.53066847	28.75758671	2.024965183	0	0.615554505	Up
ENSG00000123989.15	protein_coding	CHPF	-1.23400808	4.33E-05	0.002754604	2856.434156	1486.755826	1808.891594	4557.651383	3618.483118	6294.951206	Down
ENSG00000153250.21	protein_coding	RBMS1	-1.27450757	4.42E-05	0.002800905	499.1819843	391.58839	413.5789181	691.3855587	1533.139842	933.0113163	Down
ENSG00000180353.11	protein_coding	HCLS1	-2.522571502	4.45E-05	0.002809299	50.46946234	53.88478101	57.90459912	121.8800418	691.737379	119.2918946	Down
ENSG00000005421.9	protein_coding	PON1	4.741459699	4.52E-05	0.002828356	27.01497633	10.79559264	75.17091609	3.022477338	0	0.950491886	Up
ENSG00000113140.11	protein_coding	SPARC	-3.033631312	4.52E-05	0.002828356	1653.135919	1458.654026	921.5751979	6299.834941	21758.61944	4974.964128	Down
ENSG00000111912.20	protein_coding	NCOA7	-1.312667296	4.56E-05	0.002835725	233.895553	108.5132383	194.9245709	403.0126878	434.7096189	494.3452052	Down
ENSG00000144560.16	protein_coding	VGLL4	-0.785813577	4.57E-05	0.002835725	1101.316058	1040.411356	1082.725414	2160.135268	1579.205417	1819.267383	Down
ENSG00000168077.14	protein_coding	SCARA3	-0.855903493	4.60E-05	0.00284289	315.9070901	255.8663013	272.76329	530.5681395	496.4660734	502.1332488	Down
ENSG00000180875.5	protein_coding	GREM2	-4.128372087	4.64E-05	0.002853172	1.938071928	1.02117619	2.063047905	15.87791181	45.08141801	27.15381295	Down
ENSG00000046653.15	protein_coding	GPM6B	-2.517390383	4.65E-05	0.002853172	49.44463793	29.00639532	29.41784386	88.00768422	431.2711522	96.95690132	Down
ENSG00000124145.6	protein_coding	SDC4	-1.400003047	4.71E-05	0.002877801	3715.344664	2181.028269	2892.959124	8983.120565	4010.424123	10201.06156	Down
ENSG00000107551.21	protein_coding	RASSF4	-1.838345916	4.82E-05	0.002933389	48.47072543	55.70734153	38.5270881	114.0729554	281.8273775	121.4775432	Down
ENSG00000113657.13	protein_coding	DPYSL3	-1.321589406	4.97E-05	0.003014027	463.6620583	525.8496313	304.9323062	758.2344041	1538.403193	940.312145	Down
ENSG00000122176.12	protein_coding	FMOD	-3.720527954	5.06E-05	0.003057822	0	4.111979967	5.984172257	21.64875807	56.8811702	53.97556325	Down
ENSG00000151729.11	protein_coding	SLC25A4	-1.040124968	5.12E-05	0.003084973	539.8255945	449.6651954	443.1437857	907.2352967	1282.446946	758.8567705	Down
ENSG00000183196.10	protein_coding	CHST6	-0.865307174	5.18E-05	0.003109126	236.6386603	282.9283347	269.0107419	506.4520758	489.0976128	440.6801521	Down
ENSG00000168528.12	protein_coding	SERINC2	-1.058349153	5.22E-05	0.003120186	1097.463023	780.9897048	954.3040507	1905.227816	1449.194989	2543.849129	Down
ENSG00000147614.4	protein_coding	ATP6V0D2	-3.32843098	5.28E-05	0.003143973	8.922846	0	7.137821739	49.27290153	70.56060775	41.78395396	Down
ENSG00000095596.12	protein_coding	CYP26A1	3.157491376	5.34E-05	0.003167686	57.35044589	22.89742045	82.85456587	6.469886001	10.77724148	2.216104392	Up
ENSG00000127955.17	protein_coding	GNAI1	1.107509117	5.54E-05	0.003273065	1369.390003	1990.296213	2749.054767	873.7990471	908.4053423	1052.502884	Up
ENSG00000164619.10	protein_coding	BMPER	-3.039274856	5.60E-05	0.003299507	49.18316611	4.448503284	26.36501499	109.2965304	415.893985	110.3976384	Down
ENSG00000196620.10	protein_coding	UGT2B15	5.589808869	5.99E-05	0.003514265	16.81241345	12.50466669	65.88546288	0	1.119219519	0.878941987	Up
ENSG00000053747.17	protein_coding	LAMA3	-2.21275961	6.35E-05	0.003710425	144.6465263	340.9322689	82.82997655	956.4977527	296.9908455	1358.522357	Down
ENSG00000105329.11	protein_coding	TGFB1	-1.069842275	6.45E-05	0.003757931	448.1478444	542.4913612	526.2159929	855.4655574	1454.798855	879.9027414	Down
ENSG00000166016.6	protein_coding	ABTB2	-0.927808491	6.75E-05	0.003911601	176.3037023	157.7253073	180.7511256	341.065578	298.2635818	339.3340191	Down
ENSG00000136859.10	protein_coding	ANGPTL2	-2.422429674	6.76E-05	0.003911601	13.55231353	25.09511008	21.18852859	62.60611204	198.1799163	59.84918556	Down
ENSG00000188460.4	processed_pseudogene	ACTBP11	-2.228257481	7.46E-05	0.004297753	114.0513123	94.47498864	79.40200495	201.5339802	958.6719516	190.6240936	Down
ENSG00000123338.13	protein_coding	NCKAP1L	-2.082768788	7.52E-05	0.004320078	109.9266683	112.9551334	107.2592644	156.066872	919.9525352	322.9554036	Down
ENSG00000283103.6	lncRNA	ENSG00000283103	1.297477326	7.57E-05	0.004330246	155.536668	188.6518085	261.5160853	75.64458725	93.28426268	77.04267108	Up
ENSG00000146072.6	protein_coding	TNFRSF21	-0.941595887	7.60E-05	0.004330246	575.1726831	711.012186	592.7682228	929.7701052	1470.337345	1209.376301	Down
ENSG00000082074.19	protein_coding	FYB1	-3.039736909	8.20E-05	0.004657658	22.58799314	15.49345308	20.70253646	31.99932913	384.8225576	67.49574306	Down
ENSG00000108821.14	protein_coding	COL1A1	-2.725553179	8.63E-05	0.004883061	5421.235671	6584.144009	3026.556633	22628.27407	61553.47321	15243.37584	Down
ENSG00000244879.11	lncRNA	GABPB1-AS1	1.007925292	8.70E-05	0.004909838	690.9337402	680.7640474	1005.32955	471.9488135	347.0494872	360.8972588	Up
ENSG00000167701.14	protein_coding	GPT	3.414747296	9.31E-05	0.005231519	49.9411322	13.18420221	105.7914821	1.602704635	6.280725634	7.762972292	Up
ENSG00000086062.14	protein_coding	B4GALT1	-0.857779127	9.34E-05	0.005232592	893.4869566	670.2777637	742.5020665	1295.572478	1228.152653	1655.347308	Down
ENSG00000183762.13	protein_coding	KREMEN1	-0.916961291	9.47E-05	0.005287289	405.1862142	321.2452699	290.2281019	550.0948762	677.9973948	692.2896324	Down
ENSG00000184937.17	protein_coding	WT1	-2.892900399	9.60E-05	0.005322258	13.23587079	9.492377183	2.488222757	90.87323116	73.08657267	26.85676007	Down
ENSG00000076706.17	protein_coding	MCAM	-1.046101251	9.60E-05	0.005322258	340.1022862	302.8361647	531.799902	799.217578	878.8172452	747.3867399	Down
ENSG00000077420.17	protein_coding	APBB1IP	-2.106039704	9.69E-05	0.005350715	45.31433943	29.24984987	44.31890669	84.33779291	315.2498945	112.9132253	Down
ENSG00000075420.13	protein_coding	FNDC3B	-0.701074124	9.80E-05	0.005388937	636.0497769	595.7375422	547.0079021	944.9973707	933.8443202	1013.475471	Down
ENSG00000018408.15	protein_coding	WWTR1	-1.111184153	9.82E-05	0.005388937	962.4977887	784.0860741	967.5298472	1959.846838	1261.138557	2640.955423	Down
ENSG00000179456.12	protein_coding	ZBTB18	-1.771178371	1.02E-04	0.00557649	186.561785	99.90054276	171.8723856	436.8406488	888.6397216	240.1069988	Down
ENSG00000150054.19	protein_coding	MPP7	1.272288046	1.05E-04	0.005722518	1464.009987	2768.445262	3070.520947	713.1002928	1328.710475	982.1150599	Up
ENSG00000122870.12	protein_coding	BICC1	-2.370058529	1.06E-04	0.005760693	8.827048897	10.3263286	14.10223961	69.8989741	70.96371315	31.3729198	Down
ENSG00000177311.12	protein_coding	ZBTB38	-0.955324544	1.07E-04	0.005798584	498.7359784	429.0470883	457.034012	1109.262373	669.3175896	905.7110548	Down
ENSG00000117298.16	protein_coding	ECE1	-0.956560055	1.08E-04	0.005820403	1536.500517	966.0699012	1450.509236	2537.362822	2126.509782	3006.813033	Down
ENSG00000150051.14	protein_coding	MKX	1.436306344	1.08E-04	0.005820403	935.0370326	870.0122819	1045.941638	172.2732916	548.7624693	333.2742771	Up
ENSG00000169429.12	protein_coding	CXCL8	-2.343689969	1.15E-04	0.006119939	122.9649397	16.58180187	143.2693873	719.9463063	461.2965394	255.3529642	Down
ENSG00000114942.15	protein_coding	EEF1B2	0.822523989	1.15E-04	0.006119939	15967.51052	21782.17543	19060.16832	11417.89368	8601.794854	12102.40022	Up
ENSG00000134013.16	protein_coding	LOXL2	-1.40816425	1.15E-04	0.006119939	907.9548135	421.9969675	461.1870517	2026.445402	965.9194901	1760.415419	Down
ENSG00000176788.9	protein_coding	BASP1	-2.692814955	1.16E-04	0.006119939	28.79365589	25.18622679	6.783706156	36.17807274	141.6988	216.9196794	Down
ENSG00000116514.17	protein_coding	RNF19B	-1.297616789	1.16E-04	0.006119939	632.6811767	547.8724452	451.5118843	944.4092386	2094.72991	974.9017098	Down
ENSG00000158125.10	protein_coding	XDH	-2.990942656	1.17E-04	0.006159987	13.48948664	4.781667025	2.013988988	76.17374784	57.2823162	29.83718002	Down
ENSG00000102804.16	protein_coding	TSC22D1	-1.038279277	1.25E-04	0.006575642	3195.077933	2327.335067	3360.149612	4107.781757	6547.254538	7587.753414	Down
ENSG00000008441.19	protein_coding	NFIX	-1.200178817	1.29E-04	0.006730928	303.4129069	281.5545905	245.4137283	834.43958	686.9096271	387.5483458	Down
ENSG00000267007.1	lncRNA	ENSG00000267007	6.326722372	1.29E-04	0.006730928	12.82247689	17.18393894	14.16617488	0	0	0	Up
ENSG00000111716.14	protein_coding	LDHB	0.660335658	1.30E-04	0.006784544	15518.85876	19679.51505	18348.77518	10560.42691	12084.82989	11235.79493	Up
ENSG00000067082.15	protein_coding	KLF6	-1.383235942	1.31E-04	0.006784544	1723.25789	1484.396395	1000.428695	3982.961405	1827.191666	5165.657597	Down
ENSG00000116016.14	protein_coding	EPAS1	-1.067391714	1.32E-04	0.006818806	424.2546859	223.5281141	378.4832665	688.9184793	765.9612046	696.5341911	Down
ENSG00000173641.18	protein_coding	HSPB7	-3.240318696	1.36E-04	0.007021429	2.752638081	1.854744473	9.462379255	48.2175191	25.50790557	30.5365399	Down
ENSG00000161642.18	protein_coding	ZNF385A	-0.81214382	1.38E-04	0.007075849	1074.605574	956.8381457	722.3644599	1693.930524	1629.783132	1513.06885	Down
ENSG00000146776.15	protein_coding	ATXN7L1	-1.259257757	1.40E-04	0.007157179	109.4472033	90.33692287	58.98745915	203.2995624	196.5738477	220.7811615	Down
ENSG00000135919.14	protein_coding	SERPINE2	-1.382128243	1.43E-04	0.00731254	1157.636761	722.4772092	1598.085602	1954.746955	2581.732773	4528.408818	Down
ENSG00000188859.7	protein_coding	FAM78B	-1.897951785	1.44E-04	0.007334212	48.55051482	41.3682213	25.46071943	116.8107818	231.8121514	82.17507843	Down
ENSG00000176463.14	protein_coding	SLCO3A1	-1.307186936	1.48E-04	0.00748008	80.25599523	64.52713436	83.25492449	173.3145897	249.6289979	146.4784888	Down
ENSG00000109458.10	protein_coding	GAB1	-2.014845466	1.51E-04	0.007617615	54.3707326	33.64005791	45.57335443	90.27452482	342.7675667	117.9335229	Down
ENSG00000140443.15	protein_coding	IGF1R	-0.813594825	1.59E-04	0.00799512	251.5415742	222.1644791	276.5092642	451.9457814	428.892124	437.644055	Down
ENSG00000162733.19	protein_coding	DDR2	-2.548594252	1.63E-04	0.008165447	25.13817024	19.02679402	19.19960471	62.34887514	271.5435206	43.93360646	Down
ENSG00000105202.9	protein_coding	FBL	0.689891632	1.63E-04	0.008165447	4171.410978	5399.466783	4153.235774	2891.394875	2869.346696	2747.042574	Up
ENSG00000136213.10	protein_coding	CHST12	-1.095230661	1.64E-04	0.008186443	152.2417276	136.696709	125.1509575	241.8381762	379.7281779	264.6420444	Down
ENSG00000133392.19	protein_coding	MYH11	-2.539005874	1.65E-04	0.008205127	11.24142674	13.19173039	22.86935322	38.31723027	178.0314284	59.24750588	Down
ENSG00000095637.23	protein_coding	SORBS1	-1.862476532	1.67E-04	0.008286638	82.42256912	37.59116627	125.5862948	147.4146919	391.9578067	353.6206545	Down
ENSG00000144730.19	protein_coding	IL17RD	-0.996201811	1.68E-04	0.008286638	274.1244129	291.699977	293.4281142	435.771964	534.3079093	742.1844221	Down
ENSG00000103855.18	protein_coding	CD276	-0.739731876	1.69E-04	0.008338873	1016.197962	846.849537	1068.666603	1521.757032	1520.070441	1852.77716	Down
ENSG00000156427.8	protein_coding	FGF18	-1.865966467	1.71E-04	0.008394368	17.65665843	13.96777721	16.92353168	55.00500745	67.65823824	54.48258372	Down
ENSG00000172159.16	protein_coding	FRMD3	-2.552136369	1.76E-04	0.008638505	20.34435703	7.620102865	5.703208872	52.81454172	40.85229113	104.4056864	Down
ENSG00000109099.16	protein_coding	PMP22	-0.770300115	1.82E-04	0.008901251	691.9988226	556.0392938	514.391656	960.7682271	963.4534391	1082.452963	Down
ENSG00000173599.15	protein_coding	PC	1.312131781	1.86E-04	0.009066635	688.4762309	313.9269096	735.9415088	283.2845784	203.8482019	212.7427851	Up
ENSG00000182185.19	protein_coding	RAD51B	1.396914414	1.91E-04	0.00926726	164.4567541	186.5955621	184.6546792	90.55320866	73.52377898	41.92278819	Up
ENSG00000171557.17	protein_coding	FGG	5.577758588	1.91E-04	0.00926726	978.1715843	285.6432377	1033.658501	38.74726842	0	9.124358403	Up
ENSG00000034677.13	protein_coding	RNF19A	-0.707015207	1.94E-04	0.009373151	555.5776892	479.289527	560.0188484	823.8132694	839.782998	939.3829119	Down
ENSG00000145901.17	protein_coding	TNIP1	-0.684732076	1.96E-04	0.009430535	1108.404331	1120.944159	1230.199993	2096.874852	1635.100222	1827.580256	Down
ENSG00000005238.20	protein_coding	ATOSB	-1.10717517	1.99E-04	0.009510168	198.7006123	161.8177733	136.3437215	310.4003732	462.2763843	299.0066016	Down
ENSG00000204580.14	protein_coding	DDR1	-0.985110613	1.99E-04	0.009510168	4415.381331	3388.672959	2965.836284	9207.518843	5140.039725	6972.016798	Down
ENSG00000048740.19	protein_coding	CELF2	-2.237168999	1.99E-04	0.009510168	44.10240254	47.78489089	47.81578383	83.43045919	465.5277279	110.8373855	Down
ENSG00000090382.7	protein_coding	LYZ	-2.983451216	2.05E-04	0.009723765	13.89741633	7.270308574	4.028961905	24.18419422	41.3417043	133.6346214	Down
ENSG00000115414.21	protein_coding	FN1	-1.453534498	2.06E-04	0.009774665	3262.409976	2402.000146	3490.72261	4662.715203	14762.9791	5649.005518	Down
ENSG00000111799.22	protein_coding	COL12A1	-1.13703342	2.11E-04	0.009967126	938.0888101	1081.041923	651.0906682	1359.696046	2731.46501	1783.99501	Down
ENSG00000157613.11	protein_coding	CREB3L1	-1.970066913	2.12E-04	0.009967126	45.90950081	90.29713899	49.45936522	137.0906064	453.7879175	137.4988647	Down
ENSG00000095752.7	protein_coding	IL11	-1.867106215	2.15E-04	0.010102509	25.23303407	17.91142313	32.43481938	82.27421123	59.36651589	128.7224668	Down
ENSG00000149218.5	protein_coding	ENDOD1	-1.070164931	2.18E-04	0.010215296	688.0632031	428.2259645	536.8847133	1008.747594	901.8313636	1559.86957	Down
ENSG00000171608.18	protein_coding	PIK3CD	-0.99457088	2.19E-04	0.010220552	142.3749673	167.2717774	171.7901218	256.8967477	321.0098547	380.4758	Down
ENSG00000145725.21	protein_coding	PPIP5K2	0.725342999	2.19E-04	0.010220897	1006.108242	1212.385916	1356.721799	739.6692301	715.9232783	706.6891039	Up
ENSG00000160216.21	protein_coding	AGPAT3	-0.795003155	2.34E-04	0.010843899	774.8577788	537.2046713	607.6084514	1149.07067	1164.873873	1017.909256	Down
ENSG00000135363.12	protein_coding	LMO2	-1.712595095	2.38E-04	0.010986764	43.97788797	40.92624662	85.8485515	111.499097	276.8138447	170.7668768	Down
ENSG00000115738.10	protein_coding	ID2	1.111918548	2.38E-04	0.010986764	1024.894014	1096.628724	1806.245628	430.7927504	678.4726766	708.6629279	Up
ENSG00000140368.14	protein_coding	PSTPIP1	-4.03281755	2.39E-04	0.010986764	4.063121082	0.872248029	1.342195517	14.82496781	50.99572205	16.81778254	Down
ENSG00000018236.15	protein_coding	CNTN1	-1.613165936	2.41E-04	0.011074254	43.46562317	53.578255	28.35932195	137.6456997	82.76048888	162.2291349	Down
ENSG00000168386.19	protein_coding	FILIP1L	-2.061577138	2.58E-04	0.011790587	135.5012331	131.2244667	145.0052364	182.1778635	1231.538367	305.8079764	Down
ENSG00000180263.14	protein_coding	FGD6	-1.195168837	2.59E-04	0.011823687	334.9553106	274.972893	166.0759674	733.3947069	435.6452019	610.6257585	Down
ENSG00000135604.11	protein_coding	STX11	-2.206654969	2.62E-04	0.011919711	20.47688947	9.242996041	7.121078906	60.12071879	48.77944344	54.47971915	Down
ENSG00000152952.14	protein_coding	PLOD2	-1.122755369	2.63E-04	0.011954028	1464.142029	1160.619059	1154.333063	2421.799953	1758.161816	4049.175032	Down
ENSG00000113580.15	protein_coding	NR3C1	-1.029558568	2.66E-04	0.012044326	367.1918074	220.4048503	297.2705422	583.6303613	486.7877518	735.5965754	Down
ENSG00000171621.14	protein_coding	SPSB1	-1.022117065	2.71E-04	0.012217696	182.6480274	161.0099791	119.2527297	347.1187943	327.7503679	267.0355554	Down
ENSG00000304720.1	lncRNA	ENSG00000304720	-2.576994044	2.81E-04	0.012624322	15.38177674	7.202050277	3.193466714	35.56444681	48.68058173	70.55436799	Down
ENSG00000148346.12	protein_coding	LCN2	-1.65860094	2.81E-04	0.012624322	68.17787469	172.1380673	231.5392578	277.752803	642.046939	567.9131802	Down
ENSG00000170145.5	protein_coding	SIK2	-0.803663059	2.90E-04	0.012965583	375.2534182	338.3562268	338.2453397	520.3593809	597.8741999	717.4398302	Down
ENSG00000132170.24	protein_coding	PPARG	-1.060329867	2.92E-04	0.013045296	288.9310425	150.8752536	260.3408259	492.1626742	513.1544735	455.4619058	Down
ENSG00000147251.16	protein_coding	DOCK11	-1.946688734	2.93E-04	0.013054364	47.64899258	47.17595972	54.21079214	82.83244666	363.0552824	129.2720813	Down
ENSG00000101444.13	protein_coding	AHCY	0.654143235	2.95E-04	0.013102736	5452.235449	6205.50164	6555.889803	3840.325982	4331.023421	3403.482473	Up
ENSG00000128340.16	protein_coding	RAC2	-1.102106446	2.97E-04	0.013129655	894.2441043	819.7484462	628.5349804	1319.377306	2466.779034	1251.692904	Down
ENSG00000244509.4	protein_coding	APOBEC3C	-1.242634438	2.98E-04	0.013152172	2228.814779	1466.231014	924.2903014	4007.97969	2423.310037	4500.062832	Down
ENSG00000119705.10	protein_coding	SLIRP	0.73215507	2.99E-04	0.013152172	562.1697589	688.9133143	682.5986899	402.139247	367.7454465	393.5098319	Up
ENSG00000168913.7	protein_coding	ENHO	1.76168273	3.12E-04	0.013686086	131.0416792	95.51699636	323.3016367	57.60683589	54.12084491	50.2838504	Up
ENSG00000144354.15	protein_coding	CDCA7	0.796687476	3.13E-04	0.013686086	1027.832226	1276.478769	846.6459021	631.9142974	595.4736276	586.6034735	Up
ENSG00000144645.16	protein_coding	OSBPL10	-1.146732323	3.14E-04	0.013692707	741.9048308	458.9708405	532.1736659	1168.010321	858.8526058	1809.772486	Down
ENSG00000141506.15	protein_coding	PIK3R5	-2.686708085	3.18E-04	0.01385071	29.8132042	41.77333497	20.78555507	60.69756891	482.5098447	54.03790819	Down
ENSG00000123610.5	protein_coding	TNFAIP6	-3.814208398	3.26E-04	0.01415685	1.016805739	5.263569169	0.967727864	15.23118083	67.44805119	18.62887996	Down
ENSG00000132535.23	protein_coding	DLG4	-1.470652558	3.27E-04	0.014159209	135.1088824	133.0413459	84.89448475	337.3496245	474.8617104	169.2740167	Down
ENSG00000184702.20	protein_coding	SEPTIN5	-1.240196215	3.30E-04	0.014246926	110.9250779	124.0346143	147.8317598	216.6645842	435.129282	252.9990356	Down
ENSG00000229207.1	processed_pseudogene	SERPINH1P1	-2.948298361	3.32E-04	0.014317766	6.498878828	2.983073696	6.750209158	20.23515993	76.98000046	28.24519181	Down
ENSG00000165244.7	protein_coding	ZNF367	0.773469199	3.41E-04	0.014602514	486.0924055	513.3779279	493.8838468	326.0461288	249.2737556	297.632484	Up
ENSG00000124107.5	protein_coding	SLPI	-3.095874752	3.42E-04	0.014602514	27.02405501	4.078854286	12.95590624	56.74837727	27.37763698	293.086036	Down
ENSG00000158270.12	protein_coding	COLEC12	-2.284833207	3.42E-04	0.014602514	18.21118982	19.37621408	26.07076643	70.39021106	200.5406583	39.74617644	Down
ENSG00000164543.7	protein_coding	STK17A	-1.087922089	3.43E-04	0.014602514	341.514874	368.8424341	395.3485057	1017.928633	474.2627475	858.0872857	Down
ENSG00000113448.21	protein_coding	PDE4D	-1.636695844	3.50E-04	0.014853287	32.30569653	29.79096448	27.62298474	89.68028351	129.8820109	61.18042647	Down
ENSG00000018699.13	protein_coding	TTC27	0.764688825	3.57E-04	0.015145244	443.0022872	439.8800332	528.8225973	273.5497297	262.0083422	294.2616308	Up
ENSG00000128918.15	protein_coding	ALDH1A2	-2.52515185	3.60E-04	0.015217939	25.07353312	111.5690284	34.45280881	214.0338818	672.2671007	80.9831063	Down
ENSG00000130713.17	protein_coding	EXOSC2	0.749316292	3.61E-04	0.015217939	786.7189311	1080.695402	943.0750313	543.2677906	605.2117296	523.622118	Up
ENSG00000097033.15	protein_coding	SH3GLB1	-0.973289615	3.65E-04	0.015352154	1247.357057	1049.436778	1167.621711	1714.350804	3217.184571	1873.820708	Down
ENSG00000130826.19	protein_coding	DKC1	0.585690545	3.72E-04	0.015592446	2218.55468	2427.735674	2483.256658	1610.20616	1675.349811	1464.775921	Up
ENSG00000111859.17	protein_coding	NEDD9	-2.308269817	3.73E-04	0.015609767	25.09582431	5.916214245	12.11825181	59.94191628	48.15931423	107.0827728	Down
ENSG00000136404.16	protein_coding	TM6SF1	-2.600749679	3.76E-04	0.015703629	25.7069415	13.28247581	27.7250026	37.93368557	300.5897756	63.98691697	Down
ENSG00000136826.15	protein_coding	KLF4	-0.953008203	3.78E-04	0.015715068	440.0796642	333.933018	292.9878249	654.8687672	557.8224553	853.6997291	Down
ENSG00000166333.14	protein_coding	ILK	-0.7248347	3.80E-04	0.015715068	1124.483136	978.7394892	1110.975579	1561.11599	2129.640036	1622.475064	Down
ENSG00000091986.16	protein_coding	CCDC80	-1.334589677	3.80E-04	0.015715068	153.7252495	170.414465	284.064543	290.3273161	633.1001031	608.0984601	Down
ENSG00000132561.14	protein_coding	MATN2	-1.638931469	3.85E-04	0.015857887	69.97930477	31.94475026	118.335302	181.5074574	269.6192027	231.7034106	Down
ENSG00000145425.10	protein_coding	RPS3A	0.8422979	3.85E-04	0.015857887	40086.52944	54031.4525	62999.96101	30595.79359	23285.42295	33750.76464	Up
ENSG00000139971.15	protein_coding	ARMH4	-2.546379201	4.05E-04	0.016626244	7.441452156	7.078794145	7.734109452	80.02593754	28.86246109	24.32381	Down
ENSG00000198648.12	protein_coding	STK39	-1.067336059	4.17E-04	0.0170948	1073.932964	1082.210253	2159.466755	2653.099678	2892.566866	3495.920851	Down
ENSG00000113721.14	protein_coding	PDGFRB	-1.969534759	4.20E-04	0.017173513	21.313868	24.07320216	25.55267692	43.41880925	149.7230067	85.75436145	Down
ENSG00000138303.19	protein_coding	ASCC1	0.868067769	4.29E-04	0.01749185	671.1920482	899.4943666	553.9234774	406.637312	374.9696901	382.5641706	Up
ENSG00000204856.12	protein_coding	FAM216A	0.985868561	4.35E-04	0.017658897	246.0795314	299.4640644	225.4655695	130.9035413	108.3284863	149.6342288	Up
ENSG00000188488.14	protein_coding	SERPINA5	-1.479232122	4.35E-04	0.017658897	412.7185087	144.3054068	150.7362623	714.0365486	471.7508669	788.4957173	Down
ENSG00000139926.16	protein_coding	FRMD6	-1.014849272	4.57E-04	0.018468518	189.9991837	116.0859955	150.5906598	334.9730004	262.2243922	325.6785489	Down
ENSG00000091490.11	protein_coding	SEL1L3	-0.750594688	4.58E-04	0.018468518	1095.258743	834.3671591	913.7588723	1319.1045	1786.362077	1679.088771	Down
ENSG00000185904.13	lncRNA	LINC00839	0.849317104	4.59E-04	0.018468518	399.2960714	514.1507199	545.5251868	307.9954016	262.8972385	238.6678216	Up
ENSG00000175768.13	protein_coding	TOMM5	0.731549533	4.60E-04	0.018468518	1320.741032	1676.35693	1812.618987	860.6179518	960.744167	1075.212448	Up
ENSG00000124253.11	protein_coding	PCK1	6.036429473	4.68E-04	0.018738081	659.8952966	224.3107667	789.8446888	0.985198302	24.68407556	0	Up
ENSG00000272502.1	lncRNA	ENSG00000272502	-4.101385259	4.89E-04	0.019536647	2.869681698	0	4.380909858	10.14363265	15.27036009	98.28359659	Down
ENSG00000183018.9	protein_coding	SPNS2	-0.998855675	4.95E-04	0.019742773	128.5299349	143.7117378	104.2411424	273.1468381	204.4627271	274.127646	Down
ENSG00000074590.14	protein_coding	NUAK1	-0.913111334	4.97E-04	0.019752776	218.0426552	200.4001036	155.6619687	383.374347	301.6410014	396.0696992	Down
ENSG00000239672.8	protein_coding	NME1	0.669905048	4.98E-04	0.019760777	4924.290868	6557.219638	5448.013999	3531.214841	3932.912724	3177.374572	Up
ENSG00000105997.23	protein_coding	HOXA3	-1.711856972	5.02E-04	0.019854246	49.32031925	41.94498075	105.1229109	108.9235996	233.8689399	300.1806621	Down
ENSG00000170961.7	protein_coding	HAS2	-3.113603616	5.03E-04	0.019860421	2.999461602	12.56410499	0.96639098	22.0476576	58.99853553	60.85484303	Down
ENSG00000171310.11	protein_coding	CHST11	-1.317077905	5.14E-04	0.020238476	181.9238517	409.0368519	146.5059911	531.0085266	602.7509339	688.6787465	Down
ENSG00000108175.19	protein_coding	ZMIZ1	-0.877677408	5.16E-04	0.020280846	668.689214	501.5764728	396.3955516	1060.042988	975.527171	844.8643724	Down
ENSG00000187688.15	protein_coding	TRPV2	-2.965955697	5.18E-04	0.020282521	6.934316431	3.683639183	6.718513343	19.59049519	99.72551233	18.07095078	Down
ENSG00000064393.16	protein_coding	HIPK2	-0.706525503	5.20E-04	0.020282521	652.6781305	545.9987604	593.6862024	1073.890798	1021.136005	831.1682933	Down
ENSG00000184922.15	protein_coding	FMNL1	-1.507864141	5.20E-04	0.020282521	133.8295476	75.99194912	87.52008318	215.0504616	460.0912047	173.0528771	Down
ENSG00000204217.16	protein_coding	BMPR2	-0.811364764	5.30E-04	0.020588953	484.3861077	401.2258144	572.1479559	708.706399	910.2991594	939.5078706	Down
ENSG00000133110.15	protein_coding	POSTN	-2.103671081	5.31E-04	0.020588953	64.08844091	64.29569478	21.89603535	77.02109757	400.405438	168.7025698	Down
ENSG00000197324.9	protein_coding	LRP10	-0.941460294	5.45E-04	0.021066415	994.2928137	712.4939171	813.2868052	1482.958064	2171.394269	1191.079604	Down
ENSG00000112276.14	protein_coding	BVES	-1.733998597	5.46E-04	0.021066415	49.45766706	21.7453054	57.04303655	85.3703752	133.3310062	207.8824337	Down
ENSG00000101457.13	protein_coding	DNTTIP1	-1.097121312	5.55E-04	0.021315673	888.8119249	838.6143787	744.5403727	1769.027385	1003.988067	2514.6674	Down
ENSG00000084731.15	protein_coding	KIF3C	-1.022822671	5.55E-04	0.021315673	132.055332	126.1424277	203.3677158	296.3602229	359.4107932	281.3841262	Down
ENSG00000115935.19	protein_coding	WIPF1	-3.753788491	5.56E-04	0.021315673	1.876572273	4.278394035	2.971827145	12.4453203	85.75888691	14.0160547	Down
ENSG00000135912.11	protein_coding	TTLL4	0.794381957	5.57E-04	0.021315673	464.8538741	491.2566507	381.530434	230.258812	260.3980096	280.8255415	Up
ENSG00000065534.20	protein_coding	MYLK	-1.571183674	5.63E-04	0.021478374	99.81466611	114.8874572	85.99925031	123.7350496	476.642896	298.151302	Down
ENSG00000198000.12	protein_coding	NOL8	0.611354833	5.71E-04	0.021682046	789.8673614	824.6428852	809.3783617	498.5039368	554.7943702	533.7891174	Up
ENSG00000135924.17	protein_coding	DNAJB2	-0.715434466	5.71E-04	0.021682046	656.3040856	705.2946924	517.5173671	1117.652216	962.5058634	1005.108584	Down
ENSG00000131459.13	protein_coding	GFPT2	-1.05556675	5.73E-04	0.021688127	316.5049467	229.3223463	356.5920538	603.1437571	831.7396379	441.7009508	Down
ENSG00000091428.18	protein_coding	RAPGEF4	1.961784487	5.89E-04	0.022269166	162.9505104	69.96216441	162.3207929	15.26551684	29.61328784	61.09510637	Up
ENSG00000142875.21	protein_coding	PRKACB	0.77245757	6.00E-04	0.02261601	7220.998844	8209.061342	5623.079411	4973.092641	3600.767561	3750.603927	Up
ENSG00000114554.12	protein_coding	PLXNA1	-0.656460316	6.05E-04	0.022760603	589.148582	529.5802911	617.0264834	981.1134844	815.9818254	937.7347776	Down
ENSG00000142173.17	protein_coding	COL6A2	-0.74656113	6.11E-04	0.022940837	1630.90209	1166.945308	1605.3497	2540.409116	2096.101132	2749.691254	Down
ENSG00000172216.7	protein_coding	CEBPB	-0.805724134	6.26E-04	0.023436756	1484.573166	1148.035336	925.2291011	2021.897224	1832.071145	2367.48353	Down
ENSG00000293495.2	lncRNA	C19orf48P	0.560748349	6.28E-04	0.023436756	2388.591081	2261.780162	2513.703851	1739.879873	1505.844066	1610.337314	Up
ENSG00000147604.14	protein_coding	RPL7	0.808326993	6.33E-04	0.023596271	33575.30634	44864.14562	55250.18903	26324.96855	21161.32116	28855.12812	Up
ENSG00000131435.13	protein_coding	PDLIM4	-3.716022482	6.38E-04	0.023710458	3.03855296	0	3.848111896	11.98806784	55.67526381	22.40176151	Down
ENSG00000118965.16	protein_coding	WDR35	0.840511898	6.45E-04	0.023916845	333.2426141	440.2312864	495.6467693	237.5537941	230.5501182	240.4229019	Up
ENSG00000071054.17	protein_coding	MAP4K4	-0.940537719	6.49E-04	0.024003444	1383.718039	1644.348971	1446.799916	2711.58127	3954.617431	1924.736537	Down
ENSG00000188219.16	protein_coding	POTEE	-1.775002095	6.55E-04	0.024185586	272.7365275	227.8532838	315.0973745	360.1652634	1941.543772	490.8098518	Down
ENSG00000214391.3	processed_pseudogene	TUBAP2	-1.989533364	6.63E-04	0.02433242	32.42804838	22.30976089	51.01390125	92.82521536	259.7230417	67.57593387	Down
ENSG00000183722.9	protein_coding	LHFPL6	-1.428169734	6.63E-04	0.02433242	79.30655019	61.45199809	79.92120187	140.4377895	316.1586975	138.2779863	Down
ENSG00000196369.12	protein_coding	SRGAP2B	-0.799925781	6.64E-04	0.02433242	262.8060607	270.9471185	209.7828806	390.0765293	483.8392505	421.2006216	Down
ENSG00000072682.20	protein_coding	P4HA2	-0.65535826	6.65E-04	0.02433242	586.1745492	583.5627708	559.8506686	827.5299425	861.2752845	1034.97068	Down
ENSG00000189056.15	protein_coding	RELN	2.725964787	6.69E-04	0.02437455	70.05118296	61.57334362	97.86946502	7.735500503	26.51392405	1.023013083	Up
ENSG00000136802.12	protein_coding	LRRC8A	-0.70750378	6.69E-04	0.02437455	576.764639	544.0041442	459.6403463	960.4632696	863.7019686	758.1763293	Down
ENSG00000156642.17	protein_coding	NPTN	-0.920023231	6.71E-04	0.024377864	1543.355571	1085.341326	1444.714496	1869.465952	3427.300712	2412.601745	Down
ENSG00000133639.6	protein_coding	BTG1	-0.916313396	6.79E-04	0.024594821	973.6760711	837.6233297	1243.754629	1360.660278	2402.199448	2003.664209	Down
ENSG00000127954.13	protein_coding	STEAP4	1.779697126	6.83E-04	0.024691163	311.1915084	157.2032544	313.8349985	25.58598166	128.4275424	72.76260453	Up
ENSG00000271601.4	protein_coding	LIX1L	-0.733739521	6.89E-04	0.024869152	438.8465905	410.0081634	366.5983299	683.1328557	764.4128347	574.87909	Down
ENSG00000140905.11	protein_coding	GCSH	0.582679799	7.02E-04	0.025258479	1305.843046	1261.380938	1346.3055	795.0050272	930.0881387	888.2745313	Up
ENSG00000086189.11	protein_coding	DIMT1	0.71623971	7.07E-04	0.025410893	707.1022432	840.3462312	661.5319995	449.8746453	399.1151979	494.6437893	Up
ENSG00000124116.19	protein_coding	WFDC3	-2.405139514	7.09E-04	0.02542032	13.92838337	4.246905479	6.173912104	51.62420887	29.31372846	48.47627923	Down
ENSG00000167216.19	protein_coding	KATNAL2	1.756064629	7.36E-04	0.026306324	52.23410787	52.81102643	48.10466253	18.80602152	14.39772647	11.93711124	Up
ENSG00000112139.17	protein_coding	MDGA1	-2.0216368	7.39E-04	0.026384145	22.15386118	28.33014542	7.0429449	78.2729385	61.07465602	80.87757492	Down
ENSG00000091136.15	protein_coding	LAMB1	-1.634140232	7.42E-04	0.02641817	405.1441009	186.9504964	643.1824732	803.3176792	2248.998271	780.2315671	Down
ENSG00000105605.8	protein_coding	CACNG7	-3.842668268	7.44E-04	0.026429052	11.47479719	0.47118271	0.518893286	32.64244977	78.59991839	20.97223096	Down
ENSG00000137561.5	protein_coding	TTPA	1.800266872	7.49E-04	0.026540192	47.32955534	57.52066811	86.07270752	24.31819295	17.56251699	13.23351557	Up
ENSG00000010327.10	protein_coding	STAB1	-2.355349619	7.57E-04	0.02675616	18.51353477	49.18061269	14.66503898	96.60556117	270.5761126	43.83811213	Down
ENSG00000073921.18	protein_coding	PICALM	-1.136663661	7.64E-04	0.026962517	2321.740613	2302.895091	2283.354647	3153.306367	8270.001164	3766.530186	Down
ENSG00000112379.9	protein_coding	ARFGEF3	-1.274265144	7.79E-04	0.027430123	131.1317065	118.7362407	151.8655245	310.3069859	181.0597454	479.1359216	Down
ENSG00000237350.1	processed_pseudogene	CDC42P6	-2.648597729	7.82E-04	0.02746567	13.37603924	12.46580131	22.12315494	29.98346322	233.5283301	37.25807296	Down
ENSG00000087253.13	protein_coding	LPCAT2	-1.557853313	7.84E-04	0.027483567	462.8861108	424.1126804	332.599906	514.4016915	2314.046807	779.4849255	Down
ENSG00000151883.20	protein_coding	PARP8	-0.696813392	7.90E-04	0.027648172	421.1880418	451.1846455	414.2669652	666.3198964	806.8922317	614.2940409	Down
ENSG00000215126.12	protein_coding	ZNG1F	1.045058569	8.00E-04	0.027917152	263.0380141	390.5989276	413.8179395	213.2705751	127.4140732	176.107481	Up
ENSG00000197702.14	protein_coding	PARVA	-0.758497938	8.04E-04	0.027990635	648.3287289	500.4181668	519.8500732	846.4780528	1128.077971	850.2252881	Down
ENSG00000187122.17	protein_coding	SLIT1	-3.036258135	8.09E-04	0.028125735	0.858038748	11.84970167	1.985417555	39.77334032	48.08000586	32.71691495	Down
ENSG00000120915.14	protein_coding	EPHX2	1.01166088	8.29E-04	0.028740398	173.6846045	148.2381891	139.246018	77.11745137	80.18403705	71.40450097	Up
ENSG00000168172.9	protein_coding	HOOK3	-0.837296537	8.35E-04	0.028893383	319.8586374	279.5055811	268.7075656	549.4416236	606.7734851	398.250053	Down
ENSG00000088882.8	protein_coding	CPXM1	-3.082838736	8.41E-04	0.028968968	2.792102374	7.954601394	8.779674526	15.80851936	126.4741755	22.74030626	Down
ENSG00000012779.12	protein_coding	ALOX5	-1.440839832	8.41E-04	0.028968968	32.96809466	22.92030818	38.44234028	93.44520124	70.72411384	91.14270181	Down
ENSG00000104723.21	protein_coding	TUSC3	-1.861716854	8.43E-04	0.028968968	38.52619883	43.97749868	135.8076689	125.9197882	401.0729974	263.3229398	Down
ENSG00000198795.11	protein_coding	ZNF521	-3.473810389	8.51E-04	0.02918224	4.345458151	9.459145573	0.60330326	12.02809202	31.62633384	91.84376894	Down
ENSG00000128394.17	protein_coding	APOBEC3F	-1.249180768	8.54E-04	0.02918224	606.9360286	236.0553809	274.3191125	769.5646363	745.0713337	1141.243356	Down
ENSG00000128590.5	protein_coding	DNAJB9	-0.932312634	8.54E-04	0.02918224	554.3591008	339.9224645	444.3179937	709.0539841	1097.567406	749.1622437	Down
ENSG00000285253.1	protein_coding	ENSG00000285253	-3.271006388	8.59E-04	0.029260809	3.934485085	2.071341846	2.003713258	11.0045119	23.58886442	42.72430137	Down
ENSG00000281327.5	lncRNA	LINC01338	2.065689017	8.60E-04	0.029260809	58.75837929	120.0470075	46.55411831	16.52077128	8.686087683	28.42721432	Up
ENSG00000111817.19	protein_coding	DSE	-0.904740367	8.73E-04	0.029591334	398.5343694	314.9867685	556.9299999	750.8473175	701.2439552	924.7488489	Down
ENSG00000119655.11	protein_coding	NPC2	-1.456717018	8.74E-04	0.029591334	1107.951614	654.5262397	1336.86075	2060.212242	1368.575643	5077.823072	Down
ENSG00000107262.26	protein_coding	BAG1	0.6539257	8.77E-04	0.029635879	1608.087465	1895.215452	1380.707232	1035.989429	1089.411874	979.909323	Up
ENSG00000142279.13	protein_coding	WTIP	-1.219796542	8.84E-04	0.029826751	126.7287292	139.5227289	70.89127006	186.2716697	318.8608277	280.6312284	Down
ENSG00000241838.3	processed_pseudogene	ENSG00000241838	-1.933622102	8.90E-04	0.029955371	44.92191824	36.10564129	47.82146885	105.846463	323.5356792	63.58643448	Down
ENSG00000033170.17	protein_coding	FUT8	-0.743614798	8.94E-04	0.030020322	329.6082596	322.930659	387.0839847	489.5313649	651.5568944	599.9246182	Down
ENSG00000154175.19	protein_coding	ABI3BP	-2.479396673	9.04E-04	0.030308804	6.447839863	5.956358387	14.03246358	34.47326356	89.39003276	24.55760033	Down
ENSG00000293320.1	lncRNA	ENSG00000293320	0.822114663	9.15E-04	0.030592111	11901.64419	15708.01703	18695.06147	8296.879284	6991.788732	10901.01582	Up
ENSG00000137331.12	protein_coding	IER3	-0.886821122	9.42E-04	0.031451407	4202.347522	3494.771572	2535.909729	7325.038412	4529.034965	7068.295692	Down
ENSG00000089220.5	protein_coding	PEBP1	0.735916763	9.50E-04	0.031639746	3890.63163	6042.056575	4721.977193	2596.240626	3303.277884	2900.114993	Up
ENSG00000143816.8	protein_coding	WNT9A	-1.541762036	9.65E-04	0.0320718	89.93598614	76.95701822	43.9416613	186.806808	108.7439691	318.1415376	Down
ENSG00000310064.1	lncRNA	ENSG00000310064	1.416550284	9.70E-04	0.032165429	128.9185683	286.7233151	143.3150783	55.45997117	60.36281989	93.30990246	Up
ENSG00000135048.14	protein_coding	CEMIP2	-1.246793589	9.79E-04	0.032367609	411.9468733	234.0255856	151.3193417	527.2813315	827.1098898	540.7699171	Down
ENSG00000260314.3	protein_coding	MRC1	-3.05761684	9.81E-04	0.032367609	12.60875915	3.091845824	4.168597987	27.53521527	123.1945194	15.83135388	Down
ENSG00000167964.13	protein_coding	RAB26	0.911057989	9.82E-04	0.032367609	308.6851402	317.0894964	225.6826814	169.9863686	129.7253905	153.6199569	Up
ENSG00000165905.18	protein_coding	LARGE2	-0.723533676	9.87E-04	0.032450609	806.7917742	1036.295985	745.2935479	1338.867947	1282.884004	1650.814486	Down
ENSG00000206195.12	lncRNA	DUXAP8	1.283328123	9.88E-04	0.032450609	522.1262985	576.6476707	240.107445	184.2333719	124.6102774	241.3705889	Up
ENSG00000140836.17	protein_coding	ZFHX3	-0.9800973	9.94E-04	0.032562409	116.3672158	94.08629012	145.3800733	242.9335003	259.043918	200.1014124	Down
ENSG00000130935.10	protein_coding	NOL11	0.704973718	9.96E-04	0.032570059	2160.183452	2589.787478	3337.982292	1713.262086	1576.408372	1669.954937	Up
ENSG00000184785.6	protein_coding	SMIM10	4.459803119	0.001010535	0.032949908	128.661277	494.7619293	6.068471279	11.65017164	8.927973807	8.028256399	Up
ENSG00000019186.10	protein_coding	CYP24A1	1.34521548	0.001011882	0.032949908	3474.630133	3215.550867	978.4495779	1180.026362	1100.995611	737.6999412	Up
ENSG00000089472.18	protein_coding	HEPH	-3.114330104	0.001048875	0.03408525	14.16330016	3.915886727	11.63781313	9.574356185	209.353096	40.8254492	Down
ENSG00000289850.2	lncRNA	ENSG00000289850	1.362812668	0.001069333	0.034679736	4001.29248	11917.49567	6267.666928	3238.443916	1497.932161	3889.050946	Up
ENSG00000120278.17	protein_coding	PLEKHG1	-0.922313933	0.001075864	0.034791102	190.8967257	169.6730437	218.8696234	275.1760904	372.1218403	450.4267629	Down
ENSG00000100330.16	protein_coding	MTMR3	-0.783429873	0.00107711	0.034791102	446.2370942	408.6484589	429.4566812	701.1880631	927.2315485	585.3569078	Down
ENSG00000197635.11	protein_coding	DPP4	1.304305088	0.00108059	0.034833269	1333.02074	593.5854302	403.9705157	301.0942312	306.5656265	336.1100368	Up
ENSG00000140044.13	protein_coding	JDP2	-1.264086005	0.001094617	0.035214587	100.5444425	128.6634226	128.3286137	283.3050229	421.0499312	158.4331131	Down
ENSG00000131778.20	protein_coding	CHD1L	0.597606113	0.00109838	0.035264834	901.8401948	1016.25009	1091.205374	694.2709901	650.2386845	643.5346238	Up
ENSG00000165507.9	protein_coding	DEPP1	-3.007045625	0.001109768	0.035559179	107.737861	72.73081762	152.8648595	866.7566096	139.5696669	1672.687553	Down
ENSG00000004864.14	protein_coding	SLC25A13	0.806120452	0.001114178	0.035629228	462.6700626	411.3176374	534.3858914	325.2208216	245.2630797	235.633104	Up
ENSG00000184557.4	protein_coding	SOCS3	-0.912799636	0.001119084	0.035714843	449.2410358	448.0500253	309.6067036	668.176858	995.7490992	610.4698603	Down
ENSG00000164509.17	protein_coding	IL31RA	-3.397957659	0.001158172	0.036888806	10.21081961	0.811596884	1.680786784	44.74843855	9.7368487	78.4748607	Down
ENSG00000112297.18	protein_coding	CRYBG1	-0.970654842	0.00116173	0.03692871	392.9399807	271.251168	552.6560537	844.7164449	652.3489752	886.4667873	Down
ENSG00000147065.18	protein_coding	MSN	-0.785994369	0.001173656	0.037233933	3124.832216	3467.394915	2109.296499	4934.08043	5807.890389	4263.711063	Down
ENSG00000158710.15	protein_coding	TAGLN2	-0.742655188	0.001215638	0.038489599	4366.595412	2782.302483	4159.698803	6449.923342	5476.744171	6994.699508	Down
ENSG00000170873.19	protein_coding	MTSS1	0.974535294	0.001220432	0.038565177	229.393793	182.8082426	293.6434918	113.9131702	133.2639537	112.8585647	Up
ENSG00000106868.17	protein_coding	SUSD1	-1.037405884	0.00122865	0.038748439	118.5116496	75.68990886	105.1580757	226.3237012	163.9193323	224.5088652	Down
ENSG00000166033.13	protein_coding	HTRA1	-2.270775681	0.001244418	0.039163073	6.584046019	13.00384191	7.814771385	33.68191672	72.23989576	26.70467908	Down
ENSG00000138050.15	protein_coding	THUMPD2	0.639381174	0.001247085	0.039163073	471.2543481	493.315331	479.9677854	310.5092753	325.6798959	291.5855831	Up
ENSG00000138434.17	protein_coding	ITPRID2	0.81417335	0.001249131	0.039163073	12914.22882	20127.43951	16521.16496	7497.826131	8679.655119	12009.57309	Up
ENSG00000138777.20	protein_coding	PPA2	0.575905728	0.001251982	0.039175799	1162.622617	1092.564237	1311.474806	816.6098776	760.1616563	815.7096494	Up
ENSG00000163682.17	protein_coding	RPL9	0.856774659	0.001255207	0.039200137	11822.29498	16989.272	17685.16674	8180.591105	6297.226428	11196.19209	Up
ENSG00000005020.13	protein_coding	SKAP2	-1.455375485	0.00126069	0.039220894	487.2332176	446.7348876	404.0465529	500.9131456	2295.228802	880.4596371	Down
ENSG00000110047.18	protein_coding	EHD1	-1.437328819	0.001260768	0.039220894	778.3832043	685.6238664	557.13079	1176.01488	3468.701641	837.3851554	Down
ENSG00000137818.12	protein_coding	RPLP1	0.680064408	0.001291403	0.04009607	18376.76859	23701.75428	23991.64496	14519.49753	11061.04768	15655.02077	Up
ENSG00000186577.14	protein_coding	SMIM29	-0.869557564	0.001298488	0.04023805	126.7680894	127.6103402	160.7714867	272.5502925	215.1135729	269.0007532	Down
ENSG00000102786.15	protein_coding	INTS6	-0.69983769	0.001303245	0.040307507	611.3537438	528.5415412	487.3219278	804.7419654	1044.95714	795.890573	Down
ENSG00000140481.15	protein_coding	CCDC33	-3.116003646	0.001309759	0.040430914	7.045364564	5.610768037	0	36.53946562	15.39553809	60.02647709	Down
ENSG00000062038.15	protein_coding	CDH3	-0.715572092	0.001327498	0.040899695	1935.043154	2101.019989	1452.413641	2885.347265	2596.953724	3529.442364	Down
ENSG00000251593.1	processed_pseudogene	MSNP1	-2.317643674	0.001342011	0.041267483	12.16921135	13.10686621	15.59592087	35.69761293	139.9489014	28.4024625	Down
ENSG00000151491.14	protein_coding	EPS8	-1.261398076	0.001381407	0.042397566	955.7259765	339.5924458	926.8555925	1849.551396	1144.617166	2332.84103	Down
ENSG00000028277.22	protein_coding	POU2F2	-2.65266824	0.001387757	0.042510991	10.71318433	20.93463941	9.693283298	35.43746541	206.8884259	20.4519193	Down
ENSG00000068971.14	protein_coding	PPP2R5B	-0.883418951	0.001396288	0.042690693	270.258418	306.8852938	237.9776329	659.440964	399.3276198	444.5663528	Down
ENSG00000173660.12	protein_coding	UQCRH	0.640720589	0.001411426	0.043071348	2722.41269	3647.857604	3612.608548	2331.725467	1891.809346	2178.347248	Up
ENSG00000163812.16	protein_coding	ZDHHC3	-0.613124346	0.001416395	0.043140793	952.3289939	818.158295	766.5441582	1195.306106	1251.074896	1433.624777	Down
ENSG00000124104.19	protein_coding	SNX21	-1.124796849	0.001420991	0.043198674	151.7896851	126.8120144	158.4084675	371.9745383	180.5194583	400.1487626	Down
ENSG00000153814.13	protein_coding	JAZF1	-1.182206984	0.001443418	0.043797363	63.45382209	44.48776133	50.82814385	114.126572	98.76751338	147.0496088	Down
ENSG00000175084.13	protein_coding	DES	-1.832283921	0.001461124	0.0442508	122.2261653	112.7784196	31.79662431	146.3278254	577.8875738	228.4186197	Down
ENSG00000125257.16	protein_coding	ABCC4	0.875121477	0.001468232	0.044382153	1054.172345	1549.943551	810.0300508	668.7360769	644.164052	548.7674711	Up
ENSG00000115091.12	protein_coding	ACTR3	-1.078271885	0.001484088	0.044776981	3172.520494	3105.387306	2654.085259	3863.142738	10227.4376	4773.092562	Down
ENSG00000171631.16	protein_coding	P2RY6	-2.803592223	0.001494715	0.044985518	9.063549167	5.99630565	3.734579811	15.1946744	91.45440667	22.77671585	Down
ENSG00000176155.21	protein_coding	CCDC57	0.81852622	0.001498068	0.044985518	718.6482161	965.4903938	957.6424031	613.3330326	376.7123796	507.2213731	Up
ENSG00000204410.16	protein_coding	MSH5	1.001702584	0.001499424	0.044985518	434.1285307	247.5588785	264.975691	183.4976823	148.0565671	140.0519728	Up
ENSG00000188611.17	protein_coding	ASAH2	2.121374415	0.001504899	0.045065386	74.22239611	30.36286236	79.31868008	25.2030653	7.67892944	10.53833064	Up
ENSG00000083807.10	protein_coding	SLC27A5	1.153766789	0.001539322	0.046010222	155.1131537	204.6949615	170.5414306	112.5966576	60.07907468	65.40321839	Up
ENSG00000107938.18	protein_coding	EDRF1	0.677449555	0.001572203	0.046876308	759.234609	812.3336527	845.9153822	487.8779949	598.327645	425.4132279	Up
ENSG00000163938.17	protein_coding	GNL3	0.569820334	0.00157415	0.046876308	3505.043254	4230.688162	3642.674244	2266.036409	2602.275063	2797.068525	Up
ENSG00000185112.6	protein_coding	FAM43A	-1.044025593	0.001581151	0.046997449	88.11630017	73.73949654	117.9929293	217.6558454	205.8955631	152.9574979	Down
ENSG00000102678.7	protein_coding	FGF9	-3.419002849	0.001595916	0.047348473	15.9426723	0	4.284575189	10.57710286	107.4605591	76.85025997	Down
ENSG00000060237.19	protein_coding	WNK1	-1.107973757	0.001598953	0.047350894	861.8879758	933.2537296	753.3951246	1180.97995	3016.189331	1300.960008	Down
ENSG00000174059.17	protein_coding	CD34	-2.499770652	0.001606344	0.047352088	12.49649133	8.565095097	16.3464207	22.3110854	155.9991041	33.91308847	Down
ENSG00000101955.15	protein_coding	SRPX	-0.886715472	0.001607164	0.047352088	348.414725	311.3940463	287.7157487	437.9023082	524.8591505	789.2659011	Down
ENSG00000183527.12	protein_coding	PSMG1	0.715405432	0.001608141	0.047352088	666.8750759	943.0382942	999.9565704	522.719715	525.3959521	540.4547245	Up
ENSG00000165434.8	protein_coding	PGM2L1	-0.805358801	0.001610816	0.047352088	198.1354038	186.1890112	264.760364	356.9125904	352.690018	424.8371476	Down
ENSG00000198792.13	protein_coding	TMEM184B	-0.585760048	0.001635172	0.04798003	1083.781206	937.1262186	889.1484807	1599.540329	1419.86093	1349.11524	Down
ENSG00000080845.19	protein_coding	DLGAP4	-0.685304151	0.001647387	0.048250074	717.9235281	717.9265307	728.3248643	1058.769294	1441.904718	981.2567402	Down
ENSG00000169902.15	protein_coding	TPST1	-0.984177365	0.001693972	0.049509877	148.3014772	131.1428149	228.1875094	290.3965125	303.8285747	409.7819701	Down
ENSG00000150457.9	protein_coding	LATS2	-0.734717862	0.001696958	0.049509877	307.7642543	280.3329403	222.7824416	491.6272889	428.6576727	429.7281205	Down
ENSG00000025423.11	protein_coding	HSD17B6	1.917812381	0.001699671	0.049509877	72.68227049	37.14389515	104.0712727	14.99610703	30.3029962	11.3403127	Up
ENSG00000108561.8	protein_coding	C1QBP	0.56153854	0.001715681	0.049797685	5291.205042	6360.679215	5034.751259	3700.965885	4101.874782	3504.445821	Up
ENSG00000130402.14	protein_coding	ACTN4	-0.813668576	0.001717009	0.049797685	7078.026685	5782.001668	4032.309235	12249.347	8571.48346	8873.124525	Down
ENSG00000158747.15	protein_coding	NBL1	-0.578350101	0.001718876	0.049797685	848.8969122	726.9757203	753.706909	1188.654961	1048.054457	1241.46181	Down
ENSG00000180891.13	protein_coding	CUEDC1	-0.711748295	0.001727457	0.049955936	1391.087612	1012.395727	1455.000581	1828.949231	2005.74469	2483.370726	Down
ENSG00000138111.14	protein_coding	MFSD13A	0.887336526	0.001745819	0.050395973	590.8884363	688.3250946	378.5677248	279.1670278	340.2130402	277.3675397	Up
ENSG00000157240.4	protein_coding	FZD1	-0.84656035	0.001759263	0.05069273	222.7454239	169.9444489	167.0072902	319.651672	402.388479	285.4777823	Down
ENSG00000100266.19	protein_coding	PACSIN2	-0.647003701	0.00176864	0.050871429	936.6546989	702.1345746	842.112821	1142.818661	1297.81561	1444.186956	Down
ENSG00000176406.25	protein_coding	RIMS2	-3.009579448	0.001779184	0.051082977	10.99905245	2.592142152	4.020804241	7.938366478	40.36812932	94.93402922	Down
ENSG00000188343.14	protein_coding	CIBAR1	0.785620915	0.001786734	0.051207989	1466.589803	2281.16746	2532.812077	1091.613742	1169.748003	1381.417079	Up
ENSG00000107796.14	protein_coding	ACTA2	-1.241205141	0.001798592	0.051455792	798.3349327	1042.73549	1136.534102	1160.100512	4054.876454	1824.530986	Down
ENSG00000079385.23	protein_coding	CEACAM1	-1.925627298	0.001810097	0.051692637	17.9010498	21.02323471	7.944396234	57.24080154	34.8117245	85.61322718	Down
ENSG00000296127.1	lncRNA	ENSG00000296127	-1.935558499	0.001829295	0.052136972	25.29999014	39.19459434	69.51092023	47.10354715	276.765431	188.6190168	Down
ENSG00000014914.21	protein_coding	MTMR11	-1.035638739	0.001832165	0.052136972	106.1099123	64.00285602	101.6413921	157.5593848	195.8428879	203.0711214	Down
ENSG00000092969.12	protein_coding	TGFB2	-1.987142311	0.001838428	0.052222444	16.20926517	20.69879777	7.416034464	62.25844435	82.85186606	31.32319455	Down
ENSG00000214736.8	protein_coding	TOMM6	0.605860393	0.001847432	0.052385328	1549.810694	1865.975062	2074.36398	1145.719663	1148.114525	1312.861454	Up
ENSG00000127329.16	protein_coding	PTPRB	-1.905763479	0.001853556	0.052433407	16.48834142	11.29165873	15.39772325	34.14945558	89.41475105	39.82000771	Down
ENSG00000125454.12	protein_coding	SLC25A19	0.644882119	0.001856694	0.052433407	451.4710337	440.0666699	489.6417633	279.6415823	321.2814351	282.381909	Up
ENSG00000153956.17	protein_coding	CACNA2D1	-3.430375143	0.001858946	0.052433407	12.89768205	1.644617564	1.758335092	20.45816299	124.4958026	10.43337721	Down
ENSG00000041353.10	protein_coding	RAB27B	-2.026253065	0.00187949	0.052919686	116.4255962	25.26587823	39.47009728	192.0645802	87.3388056	457.5740224	Down
ENSG00000138030.14	protein_coding	KHK	1.355077876	0.00188587	0.052973056	198.5022708	123.3678943	337.8085724	73.24048659	67.38480936	116.7118865	Up
ENSG00000162511.8	protein_coding	LAPTM5	-2.279212034	0.001887998	0.052973056	40.8879575	16.62486959	18.35052379	53.73766486	273.4319521	42.55584745	Down
ENSG00000299022.1	lncRNA	ENSG00000299022	0.956286849	0.001899334	0.053134956	153.1884681	163.3416433	191.5713911	71.99658801	92.15676648	98.78828975	Up
ENSG00000134516.20	protein_coding	DOCK2	-1.943955717	0.001900401	0.053134956	47.13970908	24.65863271	52.28069291	61.17795204	324.0510495	92.90938711	Down
ENSG00000073150.14	protein_coding	PANX2	-1.13482541	0.001913579	0.053410199	67.85015348	45.39896979	85.51542421	164.5351127	128.207212	142.3529412	Down
ENSG00000137267.7	protein_coding	TUBB2A	-0.794754251	0.001918697	0.053414619	696.4237704	428.2194718	633.623685	952.2708407	1204.077733	894.7340822	Down
ENSG00000165476.14	protein_coding	REEP3	-0.722826505	0.001920406	0.053414619	1056.355474	805.8919731	913.6671343	1535.904208	1196.643588	1847.061876	Down
ENSG00000182173.14	protein_coding	TSEN54	0.544331264	0.001930372	0.053598761	1067.063001	1215.385337	1107.110371	745.2666236	751.4378727	826.9518034	Up
ENSG00000107890.17	protein_coding	ANKRD26	0.888872971	0.001938547	0.053626884	168.258966	206.411563	208.4101024	115.3361759	89.68190631	109.5371783	Up
ENSG00000186642.16	protein_coding	PDE2A	-2.054980671	0.001939237	0.053626884	171.0411221	55.35127457	67.99393129	153.4229271	916.0447719	153.253933	Down
ENSG00000263424.1	lncRNA	ENSG00000263424	-3.160941324	0.001941426	0.053626884	4.667575263	14.72997847	0	22.57848405	126.4994987	28.14009174	Down
ENSG00000155849.16	protein_coding	ELMO1	-2.051950865	0.001962882	0.054126212	27.15342873	41.3179084	18.09174236	44.84192033	239.2533494	70.15384925	Down
ENSG00000187522.16	protein_coding	HSPA14	0.664092175	0.001971216	0.054262642	500.9172003	551.9523852	607.1201028	309.9789992	389.1962353	348.8585311	Up
ENSG00000184454.7	protein_coding	NCMAP	-1.833936547	0.001978815	0.054378371	17.49218828	8.235805425	17.99372563	43.75922397	41.13352752	70.75771318	Down
ENSG00000171502.15	protein_coding	COL24A1	2.130782055	0.001986803	0.054504411	29.2536562	42.89338701	95.76933929	6.381654227	17.48540867	14.50693931	Up
ENSG00000179981.11	protein_coding	TSHZ1	-1.405922011	0.001996288	0.054670981	82.79305617	45.88553746	112.1651327	134.7964966	322.922943	180.7860462	Down
ENSG00000160991.17	protein_coding	ORAI2	-1.02655041	0.002008873	0.054921752	219.6827431	116.545206	248.6333617	346.470986	467.9425765	377.7515307	Down
ENSG00000224578.5	protein_coding	HNRNPA1L3	-1.536938553	0.002022713	0.055125313	67.12834203	51.24280426	65.3163391	147.7162035	306.2623988	79.8585441	Down
ENSG00000259207.10	protein_coding	ITGB3	-3.420462531	0.0020232	0.055125313	0	1.810251659	3.746409454	17.33943512	16.89726379	25.80578485	Down
ENSG00000144668.12	protein_coding	ITGA9	-2.424463528	0.002036537	0.055394487	20.4242712	53.89725697	15.84250575	32.67117847	368.8848941	78.65092424	Down
ENSG00000085276.19	protein_coding	MECOM	-1.55433337	0.0020494	0.055649886	53.08016629	69.86578651	31.3971269	132.5712188	242.5011762	80.38049365	Down
ENSG00000183943.6	protein_coding	PRKX	0.816161712	0.002057403	0.055772683	475.1653834	833.4557859	670.0482947	339.5110967	400.9837348	382.4426509	Up
ENSG00000089723.10	protein_coding	OTUB2	-0.912720364	0.002069786	0.056013579	217.08869	170.8475028	120.4312999	333.4862033	339.6303528	284.5436252	Down
ENSG00000108176.15	protein_coding	DNAJC12	1.158814419	0.002076469	0.056099669	93.91778957	156.8590891	110.4892204	52.75207031	60.56547888	48.61971731	Up
ENSG00000148848.15	protein_coding	ADAM12	-4.43188594	0.002093392	0.05639462	1.258834666	1.344324371	0	15.86077009	26.37456844	8.226541831	Down
ENSG00000147852.17	protein_coding	VLDLR	-1.477070396	0.002094426	0.05639462	22.5812472	18.66361557	22.94428912	65.25404699	67.23849668	46.51210773	Down
ENSG00000183765.24	protein_coding	CHEK2	0.755791609	0.002106543	0.056574537	347.0152927	476.2038419	437.2873838	214.4004794	264.679034	267.5072053	Up
ENSG00000205542.11	protein_coding	TMSB4X	-1.181907475	0.00210817	0.056574537	5973.839323	5612.462576	7394.934039	7387.082225	24970.79177	10708.72345	Down
ENSG00000102935.12	protein_coding	ZNF423	-2.809214248	0.002119757	0.056790336	4.9180245	2.034446799	15.29392635	21.62698664	106.2084963	26.70060699	Down
ENSG00000204103.4	protein_coding	MAFB	-1.956660225	0.002139496	0.057172706	122.9715765	65.66078722	134.4382798	144.4291514	954.2934536	155.9464958	Down
ENSG00000173926.6	protein_coding	MARCHF3	-1.692232169	0.002141166	0.057172706	20.24354907	24.00377939	24.50900826	43.3241111	122.0506169	56.97273612	Down
ENSG00000091317.8	protein_coding	CMTM6	-0.721605671	0.002149843	0.057239566	2137.949842	1539.391011	1599.635321	2640.869973	2458.04827	3601.581655	Down
ENSG00000135956.11	protein_coding	TMEM127	-0.596176508	0.002150816	0.057239566	691.367488	620.9608579	566.219597	984.0011634	1008.158744	849.0839714	Down
ENSG00000100714.18	protein_coding	MTHFD1	0.517204503	0.002162105	0.057444586	2296.70567	2371.852446	1970.513266	1506.12913	1591.458205	1542.60011	Up
ENSG00000066336.13	protein_coding	SPI1	-1.794606241	0.002199336	0.058241648	119.2626071	122.2803281	221.5633874	166.6998533	1144.172367	294.2404414	Down
ENSG00000123179.14	protein_coding	EBPL	0.600793843	0.002199376	0.058241648	625.1332107	744.5195132	643.3066841	447.3034298	414.5766924	465.0744845	Up
ENSG00000198554.12	protein_coding	WDHD1	0.745151692	0.002204817	0.058289385	678.7762389	557.9494796	902.535434	437.8073952	413.5377311	423.4377835	Up
ENSG00000137843.12	protein_coding	PAK6	-0.682910523	0.002208948	0.0583024	325.6637351	268.2370628	342.0442716	543.2909652	513.830323	445.3555918	Down
ENSG00000214530.10	protein_coding	STARD10	2.320294123	0.00222357	0.058591796	2674.724269	1085.473424	6155.973477	465.5963307	1015.653104	504.6694468	Up
ENSG00000186517.14	protein_coding	ARHGAP30	-1.961334439	0.002252713	0.059262267	16.68886901	31.36496672	11.360132	50.26980225	137.1000369	44.90026762	Down
ENSG00000168028.15	protein_coding	RPSA	0.63299404	0.002258497	0.059274577	35261.99721	39711.08593	51512.77129	26015.06778	24912.81765	30633.69735	Up
ENSG00000171970.14	protein_coding	ZNF57	1.11370773	0.002263944	0.059274577	99.6888009	146.0961622	144.7083279	50.01246438	56.9950454	72.78666734	Up
ENSG00000083123.15	protein_coding	BCKDHB	0.926715671	0.002264281	0.059274577	337.7207866	216.1581466	376.6551047	154.5973661	189.4346863	145.8829629	Up
ENSG00000134242.16	protein_coding	PTPN22	-3.768918655	0.002285074	0.059666303	7.13392901	0	0	25.2353254	15.18209949	57.94433994	Down
ENSG00000148841.17	protein_coding	ITPRIP	-1.111987963	0.002286693	0.059666303	213.822667	153.1407533	85.81334148	388.4152812	312.2516876	278.7249481	Down
ENSG00000100625.9	protein_coding	SIX4	-0.643778855	0.002302833	0.059989734	311.483026	308.3580184	290.5222589	455.2240995	533.4983584	434.5126281	Down
ENSG00000145012.15	protein_coding	LPP	-0.613035364	0.002314697	0.060069482	863.5003139	871.1426711	673.0858404	1269.863909	1104.110576	1306.869443	Down
ENSG00000197461.13	protein_coding	PDGFA	-1.4697514	0.002319702	0.060069482	358.5284257	188.3455908	114.093345	724.7856658	263.7243773	844.5281396	Down
ENSG00000205420.11	protein_coding	KRT6A	-2.926909698	0.002319831	0.060069482	14.06786861	3.007409739	3.29181972	57.21854352	7.954673184	90.59515172	Down
ENSG00000139668.9	protein_coding	WDFY2	-0.831914379	0.002325066	0.060069482	170.8782501	136.6476028	126.0775268	234.3341528	241.7055274	296.4133644	Down
ENSG00000166803.14	protein_coding	PCLAF	0.705442871	0.002327527	0.060069482	1056.527743	1285.630965	1678.202874	746.5263588	846.2169905	872.9010561	Up
ENSG00000134184.13	protein_coding	GSTM1	3.749275203	0.002328926	0.060069482	325.3146711	44.21009325	334.0756674	2.029391516	38.47959897	12.10825562	Up
ENSG00000074416.16	protein_coding	MGLL	-1.799506259	0.00233214	0.060069482	56.91762372	98.69841131	18.4007079	309.2225618	98.23181098	199.0001121	Down
ENSG00000090539.16	protein_coding	CHRD	-1.323892521	0.002363129	0.060769974	60.78504342	30.40575621	88.1877647	137.826457	133.7753225	179.6011201	Down
ENSG00000139083.11	protein_coding	ETV6	-0.860725472	0.002383002	0.061182825	325.5413661	369.8130338	440.9712541	470.2261144	854.8248412	738.8133739	Down
ENSG00000006625.18	protein_coding	GGCT	0.524246918	0.002391754	0.061309278	994.2698052	1043.616904	1079.939417	680.9064214	722.8624471	764.0503784	Up
ENSG00000173918.15	protein_coding	C1QTNF1	-1.261983626	0.002400196	0.061427382	58.45606079	38.61677951	39.16530972	92.35561332	146.9107512	89.40067543	Down
ENSG00000163932.16	protein_coding	PRKCD	-0.779018619	0.00241452	0.061585684	566.4039711	528.1885301	466.8784953	673.4985852	1159.876954	849.8624379	Down
ENSG00000255346.11	protein_coding	NOX5	-3.025250925	0.00241551	0.061585684	6.611488572	5.743151933	3.444628883	86.09519226	3.529650315	44.8337558	Down
ENSG00000138095.20	protein_coding	LRPPRC	0.608835113	0.002417914	0.061585684	4208.617938	4887.758406	5428.699526	2931.583927	2841.1236	3749.794954	Up
ENSG00000005436.14	protein_coding	GCFC2	0.892295642	0.002439248	0.062030472	351.1017793	516.5228586	531.0324824	251.8279663	187.7189553	312.517929	Up
ENSG00000136848.19	protein_coding	DAB2IP	-0.802375869	0.002446802	0.062123952	301.4836445	495.6081295	519.4030718	732.9546246	715.8587854	845.4726326	Down
ENSG00000164109.14	protein_coding	MAD2L1	0.533585541	0.002451742	0.06215089	2101.998208	2289.212754	2637.040244	1537.856053	1621.131371	1695.979544	Up
ENSG00000005001.10	protein_coding	PRSS22	-1.34212723	0.002473649	0.062569014	123.0324174	73.70294386	63.91771793	126.2942494	198.7868405	335.1815779	Down
ENSG00000163069.13	protein_coding	SGCB	-0.724979534	0.002476047	0.062569014	490.2998042	398.6419524	409.0242762	584.0732587	684.5792382	876.131575	Down
ENSG00000234857.2	protein_coding	HNRNPUL2-BSCL2	-1.484424978	0.002499232	0.063055418	554.7298065	306.3756913	106.9560961	897.4823679	1245.003204	568.7020398	Down
ENSG00000240764.4	protein_coding	PCDHGC5	-4.197283346	0.002504993	0.063101395	0	0	3.220818554	18.67232375	29.2157331	9.558896048	Down
ENSG00000164171.11	protein_coding	ITGA2	-0.820261807	0.002513401	0.06321381	620.5222085	524.2925944	548.1722696	1134.633616	657.967031	1195.639633	Down
ENSG00000124614.17	protein_coding	RPS10	0.700670266	0.002517956	0.063229104	15344.57828	20456.18357	22458.74195	11009.18476	10074.9899	14761.13856	Up
ENSG00000140961.14	protein_coding	OSGIN1	-0.903362326	0.002526595	0.063250405	160.2322482	187.2278246	128.4830874	369.8269031	232.8067278	287.7010758	Down
ENSG00000134363.12	protein_coding	FST	-1.454413268	0.0025267	0.063250405	87.06536482	114.7538887	142.1829043	185.0072453	580.9331787	177.9759898	Down
ENSG00000058804.12	protein_coding	NDC1	0.489599263	0.002532243	0.063290261	1800.49969	1690.240125	1588.267262	1195.659972	1238.6825	1183.082968	NotSig
ENSG00000128626.12	protein_coding	MRPS12	0.578543754	0.002547987	0.063503296	743.3677364	866.7799989	711.5596411	536.9034797	520.2144808	497.8369512	Up
ENSG00000162849.16	protein_coding	KIF26B	-1.66393955	0.002548694	0.063503296	14.21464667	33.35494599	15.26815462	60.85136817	80.55642984	49.96713806	Down
ENSG00000171560.18	protein_coding	FGA	5.659572665	0.002561905	0.063733344	138.9491302	46.58203769	262.3660259	9.099022326	0	0	Up
ENSG00000137054.16	protein_coding	POLR1E	0.700918673	0.002569505	0.063810926	924.3055196	1213.176656	772.1609842	633.7624934	567.3124169	588.9202502	Up
ENSG00000138750.16	protein_coding	NUP54	0.760742966	0.002572989	0.063810926	1103.229348	1137.324061	1720.127966	756.5780807	669.9601921	910.0597012	Up
ENSG00000181924.8	protein_coding	COA4	0.610578886	0.002584136	0.063988324	891.1776774	1158.220221	924.5269268	597.7326627	659.2459622	690.7940778	Up
ENSG00000116132.12	protein_coding	PRRX1	-2.212096344	0.002589444	0.064020798	29.88505667	26.07400275	4.046602297	59.78955839	145.9399025	60.79493291	Down
ENSG00000163083.6	protein_coding	INHBB	-1.173635778	0.002599582	0.064172423	47.1552266	53.13211955	35.53342393	94.44486643	124.5945143	88.15002081	Down
ENSG00000112576.13	protein_coding	CCND3	-1.235419408	0.002607195	0.064261341	421.6718833	391.0475111	359.5112633	548.1370701	1661.544498	559.1909772	Down
ENSG00000151725.12	protein_coding	CENPU	0.668261287	0.002614755	0.064348649	510.6276194	556.9421558	675.8666073	364.888884	330.5596531	400.9114902	Up
ENSG00000198910.14	protein_coding	L1CAM	-1.282563617	0.002620028	0.064348649	405.8367189	304.9422865	135.7788485	834.295071	382.8914352	841.0428371	Down
ENSG00000197406.8	protein_coding	DIO3	-2.323919608	0.002624252	0.064348649	11.09012839	5.02638608	5.583249936	21.09430261	61.04966914	27.56585168	Down
ENSG00000151693.11	protein_coding	ASAP2	-1.056350522	0.002626803	0.064348649	291.7903817	239.5871838	205.0429718	732.5987081	295.982846	502.8406814	Down
ENSG00000175061.21	lncRNA	SNHG29	0.642765754	0.002631609	0.064348874	15868.73832	18387.34229	18223.71936	13324.52321	8564.302766	11722.57465	Up
ENSG00000148180.22	protein_coding	GSN	-0.645643694	0.002635318	0.064348874	2409.698013	2326.703778	1914.027951	2733.708301	3939.502944	3734.522813	Down
ENSG00000174282.12	protein_coding	ZBTB4	-0.698491347	0.002639214	0.064348874	622.4513732	491.2627924	464.376489	1018.959224	743.2824455	799.233915	Down
ENSG00000176532.4	protein_coding	PRR15	-1.42024486	0.002642879	0.064348874	31.74268163	23.88443987	23.19878234	75.49387535	49.38217233	86.08561717	Down
ENSG00000143369.15	protein_coding	ECM1	-1.94677517	0.002662411	0.064681683	25.98041678	6.217319616	14.64791413	79.7326656	37.53171576	63.85155589	Down
ENSG00000163684.12	protein_coding	RPP14	0.692080931	0.002664622	0.064681683	507.2202568	460.268251	604.8611705	372.1429001	295.8484529	304.3865752	Up
ENSG00000154127.10	protein_coding	UBASH3B	-0.744408545	0.002678852	0.064928716	430.6012848	348.6625029	263.2990518	582.7150141	565.5698624	598.2304933	Down
ENSG00000198113.3	protein_coding	TOR4A	-0.66098919	0.00272118	0.065855024	539.4298489	498.757413	466.1426309	885.9396459	634.707198	857.5836258	Down
ENSG00000253846.3	protein_coding	PCDHGA10	-1.006228117	0.002746055	0.066356792	68.1234515	101.0830344	65.80383888	160.2888747	136.7402056	174.8543523	Down
ENSG00000163171.8	protein_coding	CDC42EP3	-0.675442207	0.002759399	0.066578822	662.4959184	771.3132894	526.5476693	1086.195361	906.0099972	1136.917721	Down
ENSG00000169093.16	protein_coding	ASMTL	0.691365227	0.00277688	0.066899848	410.4895142	512.4602488	445.6051256	257.7938397	262.728695	326.1588276	Up
ENSG00000248323.9	lncRNA	LUCAT1	-2.108112751	0.00279225	0.067169122	25.12756843	19.66433907	11.42064137	114.8707871	18.83707364	109.6594477	Down
ENSG00000140092.16	protein_coding	FBLN5	-1.829189286	0.002802867	0.067323433	87.62191445	35.54515827	84.49533543	107.6760541	515.0220755	118.1740556	Down
ENSG00000205336.14	protein_coding	ADGRG1	-0.761079568	0.002827427	0.067724314	691.4678652	565.7322427	420.9604226	1096.350344	803.5567756	945.7805694	Down
ENSG00000196628.20	protein_coding	TCF4	-1.60898434	0.002828011	0.067724314	41.37235018	123.7972122	84.51651346	120.2025207	443.9428079	190.2112387	Down
ENSG00000255717.10	lncRNA	SNHG1	0.665758662	0.00283741	0.06784797	2858.689206	3370.773483	4637.915824	2319.306914	2307.444896	2222.440009	Up
ENSG00000075651.17	protein_coding	PLD1	-1.247986839	0.00284377	0.067898726	104.6601589	38.06831565	100.6481472	176.4523049	207.3550163	192.1406205	Down
ENSG00000136261.16	protein_coding	BZW2	0.62118901	0.002853337	0.068025773	2363.995824	2788.335472	2285.339329	1449.893563	1954.732412	1432.099155	Up
ENSG00000104435.14	protein_coding	STMN2	-3.246393857	0.002862466	0.06807392	1.092921694	8.025920291	5.641920814	35.16528944	94.37733553	4.892196666	Down
ENSG00000145912.10	protein_coding	NHP2	0.62316768	0.002863855	0.06807392	1717.012322	2276.978981	1681.390438	1178.033699	1382.510798	1125.246798	Up
ENSG00000115977.21	protein_coding	AAK1	-0.726397594	0.002884598	0.068206227	305.7185598	217.4086568	275.49051	468.2984044	470.1926938	383.9165232	Down
ENSG00000083845.9	protein_coding	RPS5	0.701674314	0.002886318	0.068206227	16382.56038	22696.14676	22484.34115	13021.8138	9666.487352	15162.59116	Up
ENSG00000071537.14	protein_coding	SEL1L	-0.604323384	0.002886412	0.068206227	817.2452394	708.1381719	724.8116981	967.2763413	1308.620099	1145.688939	Down
ENSG00000222038.4	protein_coding	POTEJ	-2.895524029	0.00288645	0.068206227	0	12.18150091	9.573400818	31.67083388	102.8869617	26.92807695	Down
ENSG00000232004.1	processed_pseudogene	CAP1P2	-1.840699935	0.002900929	0.06844739	60.30306432	61.47610779	67.23150278	86.8382373	496.1334183	94.73603771	Down
ENSG00000017427.17	protein_coding	IGF1	2.286165732	0.002912428	0.068617666	219.2657513	50.97570392	284.6465463	13.71815191	87.4035516	12.9455335	Up
ENSG00000183023.19	protein_coding	SLC8A1	-2.861492794	0.002944167	0.069263577	4.105622245	9.860562834	8.446994516	22.69723898	129.357267	8.92954235	Down
ENSG00000163884.4	protein_coding	KLF15	1.83501157	0.002955426	0.06938374	68.6675041	37.90164998	93.15732852	26.50298573	7.971623048	21.12564573	Up
ENSG00000075043.21	protein_coding	KCNQ2	0.545591916	0.002957936	0.06938374	947.2278544	1143.003998	1045.790833	669.0456334	734.7644186	744.6983303	Up
ENSG00000019549.13	protein_coding	SNAI2	-2.052836186	0.002974508	0.069670461	38.93743938	17.89567253	5.08381361	61.49598623	63.63080732	131.245931	Down
ENSG00000239900.14	protein_coding	ADSL	0.567816973	0.002989066	0.069909237	1610.967346	2018.01266	1897.512741	1215.019161	1391.093329	1122.825293	Up
ENSG00000131236.18	protein_coding	CAP1	-0.590897978	0.003005429	0.070189465	3715.638791	3710.969842	3234.401779	4465.070551	6390.745033	5205.243285	Down
ENSG00000183742.13	protein_coding	MACC1	-1.303128363	0.003015181	0.070314714	365.8539771	324.7337442	180.4145963	452.8790568	438.4508488	1256.881117	Down
ENSG00000130558.20	protein_coding	OLFM1	-1.39326789	0.003023843	0.070414224	105.657933	101.7958416	53.0428604	136.9801813	385.9962232	166.3202134	Down
ENSG00000163975.14	protein_coding	MELTF	-0.984771955	0.003034949	0.070570269	595.787652	368.8839716	414.3704344	1140.734351	533.4704832	1054.401482	Down
ENSG00000139567.14	protein_coding	ACVRL1	-1.951059242	0.003043589	0.07066861	34.13388133	10.48358073	23.31868539	43.43643774	159.2406234	59.26658352	Down
ENSG00000175471.20	protein_coding	MCTP1	-2.376996238	0.003054857	0.070799005	10.2807072	4.904296609	31.18691096	43.9766388	152.6438747	34.37870712	Down
ENSG00000135932.12	protein_coding	CAB39	-0.683369895	0.003058043	0.070799005	1272.242641	1113.010944	1452.423228	1626.779765	2006.832154	2529.355923	Down
ENSG00000156639.12	protein_coding	ZFAND3	-0.988936524	0.003086744	0.071360354	738.3594918	526.7419736	812.5241747	1138.791923	2087.981252	901.6048575	Down
ENSG00000166510.14	protein_coding	CCDC68	-1.409444249	0.003095581	0.071461539	186.2864812	124.4018998	103.5148182	351.1652784	144.4024535	603.2623365	Down
ENSG00000164400.6	protein_coding	CSF2	-2.768851201	0.003114771	0.071801072	11.47839451	5.192530919	0	53.31753626	29.93655157	31.3067269	Down
ENSG00000169891.18	protein_coding	REPS2	-1.26676775	0.00312319	0.071891705	99.2507289	35.15851026	73.49235188	164.494662	138.3808131	197.455226	Down
ENSG00000141385.12	protein_coding	AFG3L2	0.525514402	0.003134879	0.07205723	1303.737787	1456.517169	1429.185305	1061.991097	879.3500714	968.7971194	Up
ENSG00000162734.13	protein_coding	PEA15	-1.032761464	0.003160979	0.07255308	929.6307493	778.8440632	799.2913781	1320.22437	2787.418297	1029.717913	Down
ENSG00000129680.16	protein_coding	MAP7D3	0.737819119	0.003176194	0.072566775	496.044159	517.5082248	467.4870604	355.7711433	223.6849937	308.2023928	Up
ENSG00000249992.2	protein_coding	TMEM158	-1.582872731	0.003176571	0.072566775	169.0108659	139.7289171	172.3238943	411.2567665	127.2881243	901.6797011	Down
ENSG00000181163.14	protein_coding	NPM1	0.419189358	0.003179341	0.072566775	25627.6057	27628.03283	26123.34144	20342.44677	19227.8942	19792.44147	NotSig
ENSG00000268350.8	protein_coding	FAM156A	0.921475255	0.003179694	0.072566775	358.5333457	237.200937	481.2650383	187.5093911	182.3369	198.2027353	Up
ENSG00000099385.12	protein_coding	BCL7C	0.56861288	0.003191808	0.072641783	1039.385453	1185.790977	1388.221679	807.0991547	818.8358496	809.6207766	Up
ENSG00000134258.18	protein_coding	VTCN1	-2.039157687	0.003192049	0.072641783	24.61013128	19.83008138	31.27068873	32.83989121	58.92881752	218.7221669	Down
ENSG00000133985.3	protein_coding	TTC9	-1.332741607	0.003215377	0.073068874	71.38792824	35.78512076	69.32987675	107.463215	115.6153942	221.061392	Down
ENSG00000136158.12	protein_coding	SPRY2	-0.825099025	0.003226033	0.073207189	156.7035898	104.8203022	122.6922695	228.4869962	228.950213	223.5778037	Down
ENSG00000178821.13	protein_coding	TMEM52	0.923556997	0.003268367	0.07398172	241.5157474	308.4713702	180.3674125	143.7498408	107.6530564	133.3843742	Up
ENSG00000225339.5	lncRNA	ENSG00000225339	1.087820283	0.0032694	0.07398172	249.5422004	187.8868166	415.1164004	107.3140811	127.8344059	165.4994209	Up
ENSG00000124466.9	protein_coding	LYPD3	-1.543367327	0.003280978	0.074138991	110.2117929	58.06265161	93.00387376	288.999737	81.47384443	390.395625	Down
ENSG00000158571.11	protein_coding	PFKFB1	2.431435475	0.003288424	0.074202587	61.60785084	19.68474944	84.46863233	15.76097517	13.17783382	1.928263663	Up
ENSG00000100116.17	protein_coding	GCAT	0.697718347	0.003295422	0.074255926	478.5372358	486.3500392	378.6455249	312.4133018	239.9405841	275.9004314	Up
ENSG00000053108.18	protein_coding	FSTL4	2.724704424	0.003308536	0.074446702	18.61234201	89.37371008	29.70759743	1.251016162	9.833347239	10.68590565	Up
ENSG00000235750.10	protein_coding	KIAA0040	-1.382374885	0.003315128	0.074490408	464.6108253	193.8334546	141.0354825	723.7309925	365.1749912	995.7913106	Down
ENSG00000107833.11	protein_coding	NPM3	0.654608152	0.003328877	0.074694593	1314.607049	1635.200982	1228.601223	816.8702432	1064.161615	774.5509225	Up
ENSG00000104408.11	protein_coding	EIF3E	0.540492852	0.003348383	0.075027196	14790.29134	17402.68031	17220.28656	10753.06187	10060.26004	13158.89746	Up
ENSG00000134352.21	protein_coding	IL6ST	-1.071807595	0.00335382	0.075044057	527.7436369	533.4253082	618.8243225	743.6818884	1983.515231	818.9846745	Down
ENSG00000171522.6	protein_coding	PTGER4	-1.481390651	0.003398671	0.075941566	31.70648424	33.16474805	31.81285147	53.17815889	151.4451501	71.85185469	Down
ENSG00000183856.11	protein_coding	IQGAP3	-0.62633921	0.003410642	0.076102929	330.3844167	309.1798028	274.6625184	497.0488288	489.966578	425.6118538	Down
ENSG00000093217.11	protein_coding	XYLB	1.250655311	0.003449733	0.076868118	100.0409234	159.3082471	132.6289875	39.42319918	44.079475	82.19941586	Up
ENSG00000287023.3	lncRNA	ENSG00000287023	-3.048914233	0.00345593	0.076892205	5.079727286	0	10.4460941	43.37095308	12.46112853	63.31430494	Down
ENSG00000104691.16	protein_coding	UBXN8	0.757532743	0.003460413	0.076892205	263.2728068	385.7730236	341.5715902	181.4487923	210.952392	193.7400951	Up
ENSG00000144040.13	protein_coding	SFXN5	-1.024472329	0.003471654	0.077021891	74.42917682	80.14823557	106.4207404	208.9264037	198.6293296	123.2086096	Down
ENSG00000274605.5	lncRNA	PCCA-DT	1.051647594	0.003475865	0.077021891	177.1796824	195.3662311	208.1440596	71.15569865	138.0930088	72.84870447	Up
ENSG00000025708.14	protein_coding	TYMP	-0.979759874	0.003486716	0.077155638	486.0836825	343.5621011	439.5965747	921.0948266	463.8561273	1117.084183	Down
ENSG00000196588.21	protein_coding	MRTFA	-0.626127124	0.00349523	0.077185471	323.2645047	270.2743448	344.5461285	482.944998	504.5466694	460.067324	Down
ENSG00000157554.20	protein_coding	ERG	-2.592194904	0.0034977	0.077185471	8.028036095	4.767034718	4.408063426	17.73004186	71.23644526	15.08478815	Down
ENSG00000171863.15	protein_coding	RPS7	0.717885487	0.003506377	0.077270513	18825.28971	24693.26577	28921.52251	13744.64966	11803.98694	18493.13714	Up
ENSG00000239713.9	protein_coding	APOBEC3G	-2.85448865	0.00351528	0.077278024	422.5179571	131.9386714	84.83692512	695.6254041	664.7997938	3264.92962	Down
ENSG00000076067.14	protein_coding	RBMS2	-1.039883899	0.003516365	0.077278024	582.9286733	541.7398251	378.7704134	692.0095088	1647.981778	764.2539455	Down
ENSG00000137513.11	protein_coding	NARS2	0.622235174	0.003527089	0.077407517	469.7120095	518.6807534	409.4212339	295.3100126	311.1961167	301.8705005	Up
ENSG00000205426.11	protein_coding	KRT81	-4.337581834	0.00355967	0.078015686	23.13628297	8.895956899	1.112394313	332.6957281	9.118933044	330.4048555	Down
ENSG00000183309.12	protein_coding	ZNF623	-0.621976727	0.003572549	0.078086003	404.6475971	426.5387593	336.0741247	664.1241063	570.1775594	562.0539505	Down
ENSG00000142192.22	protein_coding	APP	-0.552329969	0.003572626	0.078086003	8774.144613	7389.612493	7524.757108	10520.52153	10561.35865	13657.32479	Down
ENSG00000011260.14	protein_coding	UTP18	0.545579201	0.003609634	0.078787387	1530.687083	2019.767766	1825.306345	1288.491827	1224.754014	1169.72533	Up
ENSG00000012822.16	protein_coding	CALCOCO1	-0.675495915	0.003620175	0.078819451	222.3511051	200.8376256	255.2282852	343.0356431	395.7837832	344.7806588	Down
ENSG00000169826.8	protein_coding	CSGALNACT2	-0.680607756	0.003620942	0.078819451	328.3449416	327.4521824	238.6693287	507.8508784	446.1852463	479.074005	Down
ENSG00000164342.14	protein_coding	TLR3	-1.020579468	0.003629792	0.078904873	56.20061443	49.0967328	46.57039315	95.84593825	104.3088091	108.984907	Down
ENSG00000050165.19	protein_coding	DKK3	-2.373947213	0.003651346	0.079264223	19.62218912	8.377936955	5.126918111	30.61425603	118.0853581	24.74579683	Down
ENSG00000138829.14	protein_coding	FBN2	-3.586575341	0.003656218	0.079264223	3.628347276	5.973484179	0	6.237411153	49.50283732	32.93572018	Down
ENSG00000055609.21	protein_coding	KMT2C	-0.582433137	0.003671694	0.079346253	477.3476883	527.4334425	504.8247609	654.390747	764.2203552	842.281492	Down
ENSG00000100445.18	protein_coding	SDR39U1	0.638824053	0.003672814	0.079346253	539.4564189	703.8424098	657.1814663	459.099115	369.7842237	391.2765942	Up
ENSG00000070190.13	protein_coding	DAPP1	-1.858909362	0.003675133	0.079346253	32.65107865	12.46271121	9.832684219	36.95087738	83.39781962	79.14245745	Down
ENSG00000132965.10	protein_coding	ALOX5AP	-1.673595315	0.00368236	0.079346253	36.64941644	57.05878465	33.79796105	88.58642508	257.5007893	61.34288137	Down
ENSG00000157837.16	protein_coding	SPPL3	-0.776953451	0.003684765	0.079346253	645.2832108	547.9960251	587.4743392	801.6068777	1403.857984	853.1688036	Down
ENSG00000128595.17	protein_coding	CALU	-0.750384822	0.003695634	0.079473488	3273.814859	2544.156062	1933.909054	4073.048964	5387.169524	3582.49468	Down
ENSG00000169992.10	protein_coding	NLGN2	-0.802232449	0.003702901	0.079523029	533.971352	500.1053512	603.397806	1108.264924	1128.790928	620.7439449	Down
ENSG00000143842.15	protein_coding	SOX13	-0.88130508	0.003715067	0.079673199	295.1433617	180.8036207	165.1783707	449.4693873	339.6997761	393.038383	Down
ENSG00000251322.12	protein_coding	SHANK3	-0.687263662	0.00371984	0.079673199	310.8983122	293.1968999	279.4852036	509.9653125	377.2663218	535.2796534	Down
ENSG00000116962.15	protein_coding	NID1	-2.015445149	0.003728545	0.079745131	39.33217266	41.95152341	8.654090088	67.9500807	236.4930708	60.51002408	Down
ENSG00000150551.11	protein_coding	LYPD1	-2.284094534	0.003733153	0.079745131	5.606618407	7.439909353	6.008951926	36.58000767	42.14884379	15.44135504	Down
ENSG00000089157.16	protein_coding	RPLP0	0.503855458	0.003762052	0.080255432	61736.50893	72221.78748	80479.15831	48947.64451	48514.93098	53761.84682	Up
ENSG00000169499.15	protein_coding	PLEKHA2	-1.020329911	0.003772991	0.080381764	534.0865999	351.5694133	284.7706387	639.8975645	1177.118564	566.5244088	Down
ENSG00000147180.17	protein_coding	ZNF711	0.661504402	0.003792254	0.080684871	386.2931244	402.6423904	422.8939137	286.5149455	264.7329354	215.6388936	Up
ENSG00000167779.9	protein_coding	IGFBP6	-2.348322792	0.003805693	0.080783495	271.5072943	362.2232904	150.8864452	1053.490927	365.4213085	2577.150881	Down
ENSG00000241837.7	protein_coding	ATP5PO	0.527657858	0.003811298	0.080783495	2311.553957	2802.674064	2564.756441	1757.534118	1593.259488	1975.114393	Up
ENSG00000176225.15	protein_coding	RTTN	0.818827337	0.003812017	0.080783495	354.639966	653.8894277	507.4439909	283.0218431	263.3456607	312.6090722	Up
ENSG00000240291.2	lncRNA	ENSG00000240291	1.4824524	0.003817353	0.080789718	42.56493131	52.00021147	70.76200779	23.10504236	19.72618778	16.35823051	Up
ENSG00000184349.14	protein_coding	EFNA5	-2.016543632	0.003827671	0.080901211	13.04400194	9.19329654	8.075866468	37.67438629	67.02939347	20.36604892	Down
ENSG00000133138.20	protein_coding	TBC1D8B	-1.130244753	0.003834311	0.08093477	168.349572	60.82896804	159.4517074	268.8249117	286.93721	295.5171753	Down
ENSG00000102575.14	protein_coding	ACP5	-1.5606484	0.003860888	0.081201087	88.45450092	61.17224706	50.38549504	142.7441626	365.4704084	83.21258527	Down
ENSG00000242612.7	protein_coding	DECR2	0.801865382	0.003861089	0.081201087	226.1130756	224.1286239	304.7703174	163.1235453	130.0447888	139.9419681	Up
ENSG00000165813.20	protein_coding	CCDC186	-0.614727388	0.003863103	0.081201087	422.532041	348.6422858	400.6423582	525.1650856	660.499177	610.0733698	Down
ENSG00000274012.1	misc_RNA	RN7SL2	-1.277483158	0.003867201	0.081201087	539.6827208	320.6428817	274.1687914	1446.257003	927.0253076	377.1624528	Down
ENSG00000231313.2	processed_pseudogene	CLIC1P1	-1.791373503	0.003914757	0.082092038	24.45454923	37.76570289	53.1577868	50.46132057	259.7036108	88.98171968	Down
ENSG00000143878.10	protein_coding	RHOB	-0.597307168	0.003939942	0.082482916	2222.097781	1763.250832	1570.550438	2693.871998	3149.503891	2564.214533	Down
ENSG00000268223.7	protein_coding	ARL14EPL	1.540666093	0.003943694	0.082482916	272.3947652	694.0505004	145.1361229	172.8737038	71.8738376	136.937448	Up
ENSG00000289006.1	lncRNA	ENSG00000289006	-1.705397062	0.003957307	0.082659727	36.47252699	31.64388233	49.29252521	80.46842838	248.2538609	54.7166568	Down
ENSG00000134755.19	protein_coding	DSC2	-0.945634112	0.003975242	0.082926239	1247.496172	940.3088865	1187.966548	1306.92021	1892.281618	3302.001198	Down
ENSG00000173141.5	protein_coding	MRPL57	0.527977645	0.003998286	0.083298486	670.602455	750.6908098	750.8479795	521.9559277	495.354713	488.9807548	Up
ENSG00000074201.9	protein_coding	CLNS1A	0.521312804	0.004004352	0.083316515	1570.911336	1953.652155	1910.162483	1250.425992	1197.918518	1337.521286	Up
ENSG00000277991.5	lncRNA	ENSG00000277991	-1.615845496	0.004021935	0.083573821	27.31921201	22.52366905	12.27622402	87.00141324	38.76705399	68.13856559	Down
ENSG00000170689.10	protein_coding	HOXB9	-1.294936582	0.004030246	0.083638042	78.20689263	57.23060094	180.596614	217.357604	337.6045789	219.5422291	Down
ENSG00000116584.22	protein_coding	ARHGEF2	-0.626823227	0.004045215	0.083726205	478.6641097	400.2621624	351.3607046	690.8018878	614.9279976	596.8367918	Down
ENSG00000257261.8	lncRNA	SLC38A4-AS1	0.935856473	0.004047769	0.083726205	110.0566356	142.0012945	147.5985917	72.20692606	72.71136251	63.94282886	Up
ENSG00000197183.15	protein_coding	NOL4L	-0.924666983	0.004050172	0.083726205	164.8064472	98.09512141	103.1586885	219.8989576	268.1155826	208.5115149	Down
ENSG00000159713.11	protein_coding	TPPP3	-1.867645371	0.004060686	0.083835376	6.919283254	15.19200886	18.64054541	36.90874819	76.23058124	35.96028412	Down
ENSG00000087842.11	protein_coding	PIR	0.845202246	0.004067852	0.08387523	229.581706	184.5265319	280.972448	140.3551189	136.0468631	109.7982426	Up
ENSG00000031081.11	protein_coding	ARHGAP31	-1.330851918	0.004076654	0.083881317	38.09760854	19.31529339	43.85970883	99.25162913	76.91168806	78.4446201	Down
ENSG00000290994.2	lncRNA	ENSG00000290994	0.767549864	0.004083432	0.083881317	193.8867994	223.1404634	198.102335	124.8300216	129.5988872	107.504673	Up
ENSG00000174371.17	protein_coding	EXO1	0.585116822	0.004083854	0.083881317	429.9666731	405.1976429	409.5189141	277.0735701	289.0978771	263.8945955	Up
ENSG00000171612.7	protein_coding	SLC25A33	0.603529857	0.004094002	0.083982077	583.5350538	772.0902997	656.914876	417.9732768	433.5052738	472.6193093	Up
ENSG00000163808.17	protein_coding	KIF15	0.715729563	0.004102321	0.084045112	348.3696255	406.0708268	473.5610549	222.8418436	232.4433069	292.2754697	Up
ENSG00000065308.5	protein_coding	TRAM2	-0.586282463	0.004120793	0.084278478	488.5212322	397.516574	402.595027	687.3677102	599.1454291	648.3753711	Down
ENSG00000226887.8	protein_coding	ERVMER34-1	0.802279572	0.004128589	0.084278478	379.9339542	418.6786116	258.7318475	227.2414318	196.9376658	182.5653678	Up
ENSG00000033100.17	protein_coding	CHPF2	-0.660232696	0.004129493	0.084278478	394.873394	321.2723939	409.9285441	499.2234766	675.7477364	604.6432821	Down
ENSG00000158470.5	protein_coding	B4GALT5	-0.541607162	0.004136426	0.084312563	4059.718846	3871.073693	3026.519317	4876.381698	5445.254307	5628.358065	Down
ENSG00000058085.15	protein_coding	LAMC2	-1.265717749	0.004148752	0.08441143	1091.329417	1079.176034	322.2399	2552.694801	1107.897472	2333.480331	Down
ENSG00000262814.8	protein_coding	MRPL12	0.482097369	0.004154623	0.08441143	2293.58515	2537.70314	2232.194085	1565.68407	1666.185027	1825.015791	NotSig
ENSG00000163017.14	protein_coding	ACTG2	-2.45116385	0.004157082	0.08441143	127.3987905	224.1840537	165.2970268	218.8398147	1958.489433	649.514252	Down
ENSG00000164338.10	protein_coding	UTP15	0.594621273	0.004166333	0.084492181	628.5658678	720.7283163	629.0839524	438.1755866	490.7254862	382.7057732	Up
ENSG00000174238.16	protein_coding	PITPNA	-1.285257424	0.004179581	0.084653684	1313.382079	1066.998046	1546.681474	1791.645657	6192.069084	1593.988505	Down
ENSG00000112144.16	protein_coding	CILK1	-0.59083831	0.004228537	0.085537119	362.3161266	319.225965	303.0163369	473.227403	482.8625496	526.4283578	Down
ENSG00000131469.15	protein_coding	RPL27	0.566023347	0.00425769	0.086018225	9878.695259	13039.1994	11377.9803	8022.291196	6521.276304	8621.540986	Up
ENSG00000131370.16	protein_coding	SH3BP5	-0.574680466	0.004274336	0.086165429	415.7037701	478.9827524	407.4572913	712.9166547	618.3655029	608.5140692	Down
ENSG00000112782.19	protein_coding	CLIC5	-2.798503733	0.004275733	0.086165429	13.37537383	1.492012916	3.795324951	11.57409952	90.01057928	31.57529491	Down
ENSG00000128284.21	protein_coding	APOL3	2.465757776	0.004281291	0.086169045	11.78251355	47.80805572	51.22665893	3.625781043	4.183933028	11.60195563	Up
ENSG00000143061.18	protein_coding	IGSF3	-0.720350321	0.004292695	0.086290165	511.6043161	316.0084509	415.8336093	613.8149119	661.2858729	773.7045191	Down
ENSG00000149781.14	protein_coding	FERMT3	-1.819673781	0.004306201	0.086453189	24.5897923	41.11651091	50.19497644	39.73503428	263.2590181	107.8067848	Down
ENSG00000172339.10	protein_coding	ALG14	1.297054177	0.004339216	0.087006977	164.5994708	334.5300455	262.0009314	173.8859657	59.64464451	79.84386016	Up
ENSG00000187193.9	protein_coding	MT1X	-1.32300212	0.004354965	0.087066633	283.5984658	107.6962487	139.6484095	601.8217048	206.4594715	520.053937	Down
ENSG00000089009.16	protein_coding	RPL6	0.604194816	0.004357174	0.087066633	23265.37451	31728.10301	29005.55089	16859.19097	16198.93705	22198.69928	Up
ENSG00000297471.1	lncRNA	ENSG00000297471	2.786773053	0.004360243	0.087066633	22.70430563	36.6022032	27.52587903	7.078157904	5.590917407	0	Up
ENSG00000163214.21	protein_coding	DHX57	0.788637275	0.004363929	0.087066633	326.4036983	435.2202775	515.0837174	200.1035	283.1569317	255.6471079	Up
ENSG00000069869.17	protein_coding	NEDD4	-1.375656056	0.004385615	0.087390469	145.1464385	155.4634128	166.7467662	291.4837179	763.4118942	164.8799938	Down
ENSG00000101104.13	protein_coding	PABPC1L	0.744932929	0.004398579	0.087539922	306.1191877	421.8352469	426.3207596	268.3586823	201.0135902	218.8460217	Up
ENSG00000133816.19	protein_coding	MICAL2	-0.903226688	0.004409437	0.087647128	359.3187298	588.0087631	259.8707754	753.4566817	843.6122586	659.6000241	Down
ENSG00000115392.13	protein_coding	FANCL	0.78926359	0.004432	0.087986451	769.1202601	695.5448691	1009.987764	483.7161894	345.0113374	602.5952106	Up
ENSG00000173145.11	protein_coding	NOC3L	0.546023664	0.004445221	0.088096195	846.9801213	946.6921349	1020.87455	677.043749	673.3575716	578.0372214	Up
ENSG00000180818.5	protein_coding	HOXC10	-1.345925328	0.004448525	0.088096195	31.32827269	54.95811926	49.98694993	106.2510809	172.8374521	69.1389926	Down
ENSG00000164983.9	protein_coding	TMEM65	-0.79072117	0.004476004	0.088530939	449.3831799	420.3855917	272.9253767	618.652621	552.258703	799.8340325	Down
ENSG00000043462.13	protein_coding	LCP2	-2.116334284	0.004490296	0.088704103	14.85235384	24.09095652	18.26972518	17.64165401	166.107292	64.449869	Down
ENSG00000101665.10	protein_coding	SMAD7	-0.734897085	0.004496141	0.08871019	290.9113732	225.1586281	282.7296407	502.4771592	482.6319916	345.4276038	Down
ENSG00000154122.14	protein_coding	ANKH	-0.852834287	0.004508204	0.088838797	628.0155674	307.510156	411.6804412	744.7255435	724.7871838	959.6835416	Down
ENSG00000136451.9	protein_coding	VEZF1	-0.538602884	0.004515338	0.088870057	1335.32175	1404.574412	1179.312858	1790.175341	1723.438349	2178.146557	Down
ENSG00000181381.15	protein_coding	DDX60L	1.019350216	0.004523617	0.088923772	604.7751105	1302.422592	1542.229674	654.4263922	396.9107208	649.4936517	Up
ENSG00000132429.10	protein_coding	POPDC3	-1.062972145	0.004540118	0.089080952	179.4536124	128.4279809	107.4346223	245.8629974	197.879022	423.9292936	Down
ENSG00000131242.18	protein_coding	RAB11FIP4	0.856417356	0.004542734	0.089080952	276.1018216	374.6517112	318.9658038	216.3083847	195.3407822	125.4659678	Up
ENSG00000081237.22	protein_coding	PTPRC	-2.006369952	0.004556879	0.089249091	31.55821119	45.48553749	43.85336761	38.35622868	370.5347658	77.47591075	Down
ENSG00000115290.11	protein_coding	GRB14	1.219509039	0.004563503	0.0892697	113.9887617	122.2791917	243.4111156	60.47257805	91.43372012	53.81867072	Up
ENSG00000197535.16	protein_coding	MYO5A	-0.623885506	0.004579408	0.089435698	361.5966859	507.0359172	433.5575105	657.6981544	721.6152219	623.3356317	Down
ENSG00000175879.9	protein_coding	HOXD8	-1.185487766	0.004583154	0.089435698	71.37642827	40.81099788	36.84757379	135.9126571	95.21297841	107.8818726	Down
ENSG00000099899.16	protein_coding	TRMT2A	0.697428195	0.004603889	0.089606174	476.9008529	656.9802025	758.4849936	414.7514509	360.6541389	389.1641607	Up
ENSG00000128487.19	protein_coding	SPECC1	-0.720542696	0.004608473	0.089606174	343.7774106	224.4503784	294.1396203	517.4580555	411.8777562	490.8110043	Down
ENSG00000166501.14	protein_coding	PRKCB	-1.867403416	0.004613649	0.089606174	36.95163884	20.1564742	34.83161169	31.19925078	214.1357345	90.64209799	Down
ENSG00000173546.7	protein_coding	CSPG4	-1.068688754	0.004614262	0.089606174	239.0977186	136.0351894	246.338141	575.8831458	247.4810585	479.2340705	Down
ENSG00000152804.11	protein_coding	HHEX	0.677710678	0.004621012	0.089628616	280.4092154	281.1064963	312.1790277	182.3771015	201.801842	162.5387847	Up
ENSG00000173334.4	protein_coding	TRIB1	0.789233868	0.004695784	0.090968755	5340.680221	10744.21817	7185.194734	3684.777479	5126.675197	4653.960847	Up
ENSG00000162430.18	protein_coding	SELENON	-0.494003984	0.004731058	0.091541398	2069.815085	1693.586453	1810.000774	2525.657554	2834.63286	2490.357968	NotSig
ENSG00000156482.11	protein_coding	RPL30	0.637520761	0.004754168	0.091877589	16851.49718	21668.00617	24055.53797	13913.09371	10622.94605	15687.12517	Up
ENSG00000112312.10	protein_coding	GMNN	0.585137391	0.004772346	0.092117785	604.9462667	610.3109272	673.8600822	382.4292836	484.0560801	393.3417472	Up
ENSG00000140988.16	protein_coding	RPS2	0.52393981	0.004795892	0.092460882	76807.68062	88654.53125	90385.73911	64577.94978	49387.84838	63967.22698	Up
ENSG00000168016.15	protein_coding	TRANK1	-2.196193303	0.004808537	0.092593236	3.920364184	4.182710272	10.05183132	28.12552902	22.37702589	32.64881006	Down
ENSG00000148516.23	protein_coding	ZEB1	-0.989197987	0.004823956	0.092707418	67.98143914	47.4948612	64.87845973	122.4050074	132.7151194	103.6203314	Down
ENSG00000117054.15	protein_coding	ACADM	0.627527064	0.004828698	0.092707418	1224.268047	1465.844909	1115.032881	827.7584059	673.8210288	960.3460411	Up
ENSG00000105088.9	protein_coding	OLFM2	0.588929159	0.004831827	0.092707418	537.7717825	659.8631182	586.5691172	356.2372039	398.5694758	431.2298165	Up
ENSG00000125730.18	protein_coding	C3	1.092592326	0.004842449	0.092800082	1375.264681	540.1683218	601.1018016	270.4293984	426.4052451	483.9866064	Up
ENSG00000198380.13	protein_coding	GFPT1	-0.66219611	0.00488021	0.093404058	1150.421377	956.8602802	695.823126	1517.948328	1355.47402	1561.668057	Down
ENSG00000291029.2	lncRNA	ENSG00000291029	-1.775762218	0.004885625	0.093404058	26.15026389	20.58413599	30.88400302	53.55001036	172.6116578	40.70883925	Down
ENSG00000166145.15	protein_coding	SPINT1	-0.620805624	0.004922112	0.093989467	1636.720248	1661.646516	1773.861016	2254.158875	2215.771511	3328.422747	Down
ENSG00000089327.16	protein_coding	FXYD5	-1.076180809	0.0049476	0.094363693	1482.935311	1170.513771	738.5179429	2938.992154	1135.133463	3078.132208	Down
ENSG00000183011.14	protein_coding	NAA38	0.63275266	0.004977835	0.094827452	376.1067143	452.5602361	505.3375018	280.9373459	300.5603777	278.7033871	Up
ENSG00000171204.13	protein_coding	TMEM126B	0.579949478	0.004996185	0.094980428	619.9631507	817.4471787	713.187016	456.3219157	470.3147577	511.7339262	Up
ENSG00000198918.8	protein_coding	RPL39	0.638283516	0.004997722	0.094980428	7547.016694	8252.946304	10065.94056	6327.375356	4188.821072	6100.531551	Up
ENSG00000116690.13	protein_coding	PRG4	1.306502026	0.005016404	0.095222528	93.05705433	54.38138641	106.0019437	25.32599889	40.81203845	36.4580976	Up
ENSG00000130332.15	protein_coding	LSM7	0.608015097	0.005037028	0.095440439	634.4861996	709.5365215	879.151702	470.5268026	526.0032677	461.4644642	Up
ENSG00000104980.8	protein_coding	TIMM44	0.686020127	0.005045434	0.095440439	724.6657236	898.4348694	1045.524054	582.414453	635.6841237	439.9709874	Up
ENSG00000165527.8	protein_coding	ARF6	-0.541730149	0.005045756	0.095440439	3323.637401	2684.153127	2385.129979	3872.156558	3991.158804	4353.647785	Down
ENSG00000184371.14	protein_coding	CSF1	-1.365494035	0.005060081	0.095598529	72.43330059	41.21251475	96.82396475	127.9892421	299.8360002	117.0734164	Down
ENSG00000146112.12	protein_coding	PPP1R18	-0.502503907	0.005094049	0.096126918	555.1376647	618.3345405	608.9646902	796.2600645	852.887946	875.2709503	Down
ENSG00000171103.11	protein_coding	TRMT61B	0.980608112	0.005120786	0.096517785	201.879297	215.7753895	372.3424484	127.1384396	107.1965154	165.6771332	Up
ENSG00000165915.14	protein_coding	SLC39A13	-0.557843312	0.005134968	0.096558233	319.7568565	336.0810847	301.7833098	448.686142	484.5573858	476.7272986	Down
ENSG00000065923.10	protein_coding	SLC9A7	-0.762277156	0.0051351	0.096558233	534.7773168	579.7594451	604.3381365	906.6773392	689.3413076	1318.243163	Down
ENSG00000254166.5	lncRNA	CASC19	0.913202789	0.005141557	0.096558233	485.8697288	700.3481018	374.0631051	316.8517917	190.7347717	320.5753802	Up
ENSG00000182287.15	protein_coding	AP1S2	-0.681718747	0.005148364	0.096558233	288.0903786	358.2209231	345.7526474	433.8607787	519.8898794	636.9673802	Down
ENSG00000099992.16	protein_coding	TBC1D10A	-0.916847714	0.005153067	0.096558233	259.5489394	170.7751353	220.8205502	308.0363426	584.3800424	342.2094581	Down
ENSG00000236333.5	lncRNA	TRHDE-AS1	-2.029005016	0.005185023	0.096889355	15.72709471	13.41896792	10.71048978	96.98320185	18.29705674	52.3756913	Down
ENSG00000100348.10	protein_coding	TXN2	0.570756744	0.00519105	0.096889355	970.4129465	1344.764258	1138.049251	722.1080551	798.060383	804.5707213	Up
ENSG00000037965.6	protein_coding	HOXC8	-1.907658799	0.005191114	0.096889355	29.59160582	16.32506129	10.63348206	56.42190037	127.2091306	29.61124037	Down
ENSG00000054793.14	protein_coding	ATP9A	-0.744268154	0.005194929	0.096889355	592.6963846	462.0672876	769.5488494	809.2674442	1047.012832	1199.075488	Down
ENSG00000166788.10	protein_coding	SAAL1	0.614355716	0.005214792	0.097146721	491.998562	531.548363	588.1939268	369.520606	385.9555715	298.2057568	Up
ENSG00000115525.18	protein_coding	ST3GAL5	0.85381625	0.005266809	0.098001804	179.9491571	140.6978092	174.9709728	98.16112717	76.29615641	99.57636877	Up
ENSG00000231500.7	protein_coding	RPS18	0.626201581	0.005288173	0.098285166	34648.57123	45394.38669	44999.71255	28171.21809	20806.22408	32034.09056	Up
ENSG00000232956.11	lncRNA	SNHG15	0.708104103	0.005299037	0.098372968	699.1305289	1029.979318	781.9229469	526.9410149	406.5525664	603.1696152	Up
ENSG00000169908.12	protein_coding	TM4SF1	-3.735487149	0.005336298	0.098950043	6.484718523	6.160980818	38.63842345	96.65291044	29.15291185	564.0183809	Down
ENSG00000137285.11	protein_coding	TUBB2B	-2.060978036	0.005343865	0.098975784	19.54444136	3.991174863	17.64339501	28.27971957	95.96545216	47.89760132	Down
ENSG00000059728.11	protein_coding	MXD1	-0.977934053	0.005358644	0.099134917	188.1477052	180.0058839	123.6985544	365.5635098	196.3550014	405.8151858	Down
ENSG00000149257.16	protein_coding	SERPINH1	-1.060865392	0.00536895	0.09917552	1859.122626	2185.265829	1660.45789	2663.131938	6930.518686	2309.5132	Down
ENSG00000242125.3	lncRNA	SNHG3	0.607515587	0.00537322	0.09917552	1285.176232	1598.216356	1789.815924	1197.226492	924.7295261	944.729887	Up
ENSG00000138449.11	protein_coding	SLC40A1	2.124845316	0.005414267	0.099818144	115.3270712	56.10525852	248.6783662	13.79178064	73.50362683	9.648451143	Up
ENSG00000147883.12	protein_coding	CDKN2B	-0.989016123	0.005477769	0.10087281	64.13313987	87.7155277	130.4719076	207.404825	188.1653447	164.9831445	Down
ENSG00000101361.17	protein_coding	NOP56	0.598706678	0.005502113	0.101204774	4387.749729	5113.262708	4491.251119	2750.656885	3885.330379	2605.289781	Up
ENSG00000116604.19	protein_coding	MEF2D	-0.867677106	0.005512384	0.101277407	673.2692874	572.8769372	319.4160008	1177.857575	887.9336239	790.4284498	Down
ENSG00000135951.16	protein_coding	TSGA10	-1.244425559	0.005526589	0.101422088	39.59656493	26.13743766	23.41599593	68.02875907	73.53487696	68.53870737	Down
ENSG00000198909.8	protein_coding	MAP3K3	-0.802238196	0.005536841	0.101493971	334.2937779	234.5824253	376.6008613	588.660062	652.8189876	408.1017432	Down
ENSG00000065809.14	protein_coding	FAM107B	-0.62489881	0.005584434	0.102249388	613.0701157	472.7107563	550.2260626	707.3888771	826.2370209	988.5628747	Down
ENSG00000170500.13	protein_coding	LONRF2	2.11033664	0.005591638	0.102264416	125.2493726	242.4918563	27.29059963	48.09683693	34.9237198	8.716976224	Up
ENSG00000226539.1	processed_pseudogene	MLXP1	1.734343611	0.005624005	0.102689408	63.94726353	74.49582316	27.63751757	21.34321134	19.35277468	9.334272449	Up
ENSG00000108298.12	protein_coding	RPL19	0.43777465	0.005627695	0.102689408	21977.14878	26413.36383	23224.14084	17864.76416	16915.80383	18090.0575	NotSig
ENSG00000141404.17	protein_coding	GNAL	-1.399024859	0.005650817	0.102994024	50.63358541	28.773702	32.90867612	152.2878958	85.60063502	58.59195993	Down
ENSG00000035499.13	protein_coding	DEPDC1B	0.694188071	0.005678136	0.103374346	651.6991855	761.6649514	1036.965208	441.3864708	575.0606645	498.5103446	Up
ENSG00000049130.16	protein_coding	KITLG	0.720511867	0.005690273	0.103477717	11607.84399	14244.54021	16674.79359	5855.134379	10168.63408	9785.532827	Up
ENSG00000159840.16	protein_coding	ZYX	-0.600444556	0.005709645	0.103603441	1930.705919	1920.901857	1574.083371	3038.293933	2132.844658	3054.702479	Down
ENSG00000118985.16	protein_coding	ELL2	-0.739648594	0.00571012	0.103603441	627.6897412	468.6744083	418.1304149	857.50398	642.2246393	1027.238984	Down
ENSG00000109846.9	protein_coding	CRYAB	-1.25147211	0.005729893	0.10384458	72.9217046	106.3857569	58.63951766	307.6987231	127.0417766	131.6843895	Down
ENSG00000186166.9	protein_coding	CENATAC	0.632320283	0.005747097	0.104038686	343.8860343	444.5971561	431.2335631	274.0011229	269.3637292	243.3407602	Up
ENSG00000155755.20	protein_coding	TMEM237	0.714174163	0.00578829	0.104666125	480.2910865	709.4645745	665.8087991	301.1769011	401.3721465	428.6433986	Up
ENSG00000165617.16	protein_coding	DACT1	-1.639130126	0.005803939	0.104830783	31.25222797	8.67364588	15.85172331	53.84908995	58.72585849	55.37093925	Down
ENSG00000150867.14	protein_coding	PIP4K2A	-0.581886101	0.00585419	0.105545714	509.7142434	487.1165101	630.3866881	716.7070039	847.9409468	870.75459	Down
ENSG00000170558.10	protein_coding	CDH2	1.436094152	0.005856697	0.105545714	111.4192617	78.72257969	236.0415867	51.84766576	74.6259851	31.56522285	Up
ENSG00000170854.18	protein_coding	RIOX2	0.514257641	0.005878751	0.105824127	1191.255591	1189.952885	1220.180426	746.8417631	813.0279332	961.0713515	Up
ENSG00000179958.10	protein_coding	DCTPP1	0.604837476	0.005899539	0.106079133	1443.817956	2072.673672	2098.712149	1095.358654	1306.073859	1290.4861	Up
ENSG00000164405.11	protein_coding	UQCRQ	0.549065296	0.00591639	0.106262867	1005.931095	1246.688963	1236.749102	839.5876954	849.3548273	696.6049831	Up
ENSG00000085117.13	protein_coding	CD82	-1.05006759	0.005928487	0.106360907	192.8281853	84.97200996	140.4986961	305.168657	198.3813923	362.9946716	Down
ENSG00000172594.13	protein_coding	SMPDL3A	-1.482624442	0.005939196	0.106425885	54.86724822	28.42693998	74.21238526	82.24533052	252.1888636	105.6885844	Down
ENSG00000167775.11	protein_coding	CD320	0.543492296	0.005945395	0.106425885	1048.046022	964.5292226	1247.74738	696.554986	812.2648979	728.083793	Up
ENSG00000113407.14	protein_coding	TARS1	0.523882331	0.005952128	0.106427499	2819.122379	3184.762336	3934.040491	2318.947368	2267.910508	2322.325947	Up
ENSG00000266094.8	protein_coding	RASSF5	-1.074577252	0.005980948	0.106823597	80.0137298	81.90063293	62.23227624	108.4934558	231.1959709	137.3846499	Down
ENSG00000087085.16	protein_coding	ACHE	-1.657756275	0.0060029	0.107035661	17.33823955	22.96232523	6.93453193	56.78191232	48.02702324	44.21631636	Down
ENSG00000134996.12	protein_coding	OSTF1	-0.726482218	0.006012433	0.107035661	448.4852066	379.643528	362.242663	519.6093011	863.4252975	587.8776914	Down
ENSG00000134215.16	protein_coding	VAV3	-3.081077707	0.006016564	0.107035661	0	4.644574979	12.19214197	11.21129413	96.15493023	24.4934869	Down
ENSG00000172175.16	protein_coding	MALT1	-0.686081923	0.006022421	0.107035661	804.9134378	823.7391723	508.359849	1019.16543	1284.633953	1133.828926	Down
ENSG00000159640.17	protein_coding	ACE	-1.394998108	0.006027364	0.107035661	70.65516578	94.90559804	48.59249619	83.77810279	316.2478796	164.5631758	Down
ENSG00000266028.8	protein_coding	SRGAP2	-0.581364923	0.006032907	0.107035661	410.2605727	380.7635275	397.7752438	502.2491669	665.3417951	612.0121788	Down
ENSG00000035141.10	protein_coding	FAM136A	0.522159843	0.00605859	0.107222615	1789.669333	2087.253723	1700.852342	1275.921642	1452.248464	1156.799238	Up
ENSG00000196305.19	protein_coding	IARS1	0.509101913	0.006062252	0.107222615	3591.994712	4360.558414	3524.489054	2775.994745	2915.940884	2373.011771	Up
ENSG00000105974.13	protein_coding	CAV1	1.021319457	0.006063522	0.107222615	13449.44989	29236.19444	12913.43648	9003.22184	5646.671252	12740.71815	Up
ENSG00000107863.20	protein_coding	ARHGAP21	-0.635477564	0.006073209	0.107275498	689.0197501	591.7764212	680.9362641	1047.670461	782.4724818	1216.316299	Down
ENSG00000176273.15	protein_coding	SLC35G1	0.641101797	0.006091743	0.107484384	319.2825155	303.2888866	279.3183052	197.5154099	207.1267716	174.6094867	Up
ENSG00000160072.20	protein_coding	ATAD3B	0.623089227	0.006142427	0.108259431	674.755338	730.0360216	881.8598483	556.8681946	520.2412923	408.8124512	Up
ENSG00000096968.14	protein_coding	JAK2	-1.053060792	0.006187511	0.108934184	178.7264281	184.0123365	213.0159285	233.9968422	644.7557896	317.0948264	Down
ENSG00000291066.2	lncRNA	ENSG00000291066	1.099812271	0.006197598	0.108992	102.0649905	90.83839549	68.33260658	42.10610642	45.1593012	34.5150165	Up
ENSG00000119929.13	protein_coding	CUTC	0.762705213	0.006207223	0.10904157	591.216786	624.9542309	997.8076873	460.1381249	358.7557903	485.116727	Up
ENSG00000119865.9	protein_coding	CNRIP1	-2.238355973	0.006218591	0.109110841	5.532406784	3.640666807	12.37674351	17.0655794	53.5263446	30.2589867	Down
ENSG00000172725.14	protein_coding	CORO1B	-0.517331027	0.006224787	0.109110841	1127.834315	954.5077231	873.4869031	1322.376607	1496.130072	1413.367854	Down
ENSG00000214253.9	protein_coding	FIS1	0.572397046	0.006271556	0.109810489	783.7785319	990.8586619	1022.268083	671.0344443	552.9395165	655.7936858	Up
ENSG00000165886.5	protein_coding	UBTD1	-0.653562592	0.006284566	0.109918165	218.0586006	196.7315917	256.1655835	314.1077553	378.7489289	362.0311225	Down
ENSG00000142856.18	protein_coding	ITGB3BP	0.613890144	0.006321202	0.110413894	414.5492113	434.3030246	503.9832282	284.0916284	265.6179176	333.6958752	Up
ENSG00000100316.16	protein_coding	RPL3	0.491754675	0.006332679	0.110413894	57447.19113	69095.71386	59502.05496	43821.72304	38710.66268	49774.07124	NotSig
ENSG00000156052.11	protein_coding	GNAQ	-0.660567694	0.006333585	0.110413894	648.8202656	488.9786139	543.2893461	679.2751856	995.7810075	982.3711583	Down
ENSG00000079482.14	protein_coding	OPHN1	-1.177459218	0.006346722	0.110522639	62.96008054	29.93514643	51.89141423	90.34558148	139.2905337	98.33500935	Down
ENSG00000204434.6	transcribed_unprocessed_pseudogene	POTEKP	-1.983731425	0.006380746	0.110994503	808.8727906	713.2942286	612.6752439	1191.966493	5829.247797	1423.096737	Down
ENSG00000182022.18	protein_coding	CHST15	-0.632058535	0.006403383	0.111267453	692.4492271	934.1880298	619.0071112	1142.818046	1032.177365	1304.96687	Down
ENSG00000182774.13	protein_coding	RPS17	0.66976086	0.006410589	0.111271991	14742.92052	19497.42126	24868.9008	12087.38378	10360.48879	14708.00446	Up
ENSG00000223953.6	protein_coding	C1QTNF5	-2.299609482	0.006419226	0.111301317	9.489922994	5.27868911	14.80521151	22.24636157	102.5292023	19.27039374	Down
ENSG00000164934.15	protein_coding	DCAF13	0.576723004	0.00642934	0.111356167	1833.648627	2399.192627	2064.714108	1264.601822	1684.081765	1274.881355	Up
ENSG00000104361.10	protein_coding	NIPAL2	-1.076833832	0.006500096	0.112460077	114.5414496	94.51723629	74.33260838	168.4548957	132.2284014	299.4255917	Down
ENSG00000115170.16	protein_coding	ACVR1	-0.707933989	0.006515757	0.112609434	334.5709242	351.5455847	391.2221654	487.7764203	502.213097	769.0854101	Down
ENSG00000165060.15	protein_coding	FXN	0.595436979	0.006533271	0.112612996	354.5598107	433.5430252	379.9113455	244.8582039	266.6687476	261.565154	Up
ENSG00000156374.16	protein_coding	PCGF6	0.657344277	0.006534482	0.112612996	587.8618322	745.3463038	670.9720681	446.4155212	328.2138195	495.0128393	Up
ENSG00000196604.13	protein_coding	POTEF	-2.051414114	0.006537051	0.112612996	39.21718477	19.30998582	36.09324865	39.69029186	308.918548	44.33703186	Down
ENSG00000048707.15	protein_coding	VPS13D	-0.966156638	0.006549838	0.112712088	326.102545	305.2445207	281.0574592	439.3058717	957.779716	393.4617492	Down
ENSG00000162729.14	protein_coding	IGSF8	-0.695890542	0.006565756	0.112855419	452.1979775	361.4314093	265.7457731	565.0695287	568.8903608	615.564211	Down
ENSG00000092201.10	protein_coding	SUPT16H	0.462349518	0.006572256	0.112855419	3956.227514	4635.568915	4610.347497	2975.482387	3494.280116	3111.90202	NotSig
ENSG00000147684.10	protein_coding	NDUFB9	0.509286918	0.006581998	0.112897672	3169.591582	4285.802535	3360.193115	2570.888222	2468.632316	2558.917907	Up
ENSG00000110799.14	protein_coding	VWF	-1.985656963	0.00658881	0.112897672	9.368260116	5.982280369	6.524380079	18.79562714	37.75709531	30.44512292	Down
ENSG00000100439.11	protein_coding	ABHD4	-1.368299177	0.006611927	0.113172739	182.2318272	141.1072667	155.3337828	237.6054467	823.2660498	183.7487209	Down
ENSG00000105711.14	protein_coding	SCN1B	-0.987565139	0.006625269	0.113280086	78.22276708	59.71987245	87.00683913	162.6373749	178.4405202	105.3626111	Down
ENSG00000147889.18	protein_coding	CDKN2A	0.65923836	0.006647447	0.113472538	645.7958217	1017.513577	879.1808147	577.0384098	467.6515842	565.0414495	Up
ENSG00000175906.5	protein_coding	ARL4D	-1.159533064	0.006650691	0.113472538	126.6318379	96.2033986	130.5634076	178.3580402	166.7821749	443.4935604	Down
ENSG00000117533.15	protein_coding	VAMP4	-0.993923986	0.006720721	0.114545401	192.427682	131.3112112	152.3253159	199.6740102	470.4956174	280.9075397	Down
ENSG00000113070.8	protein_coding	HBEGF	-1.214048051	0.00674828	0.114892877	118.4128503	103.725988	77.28035816	348.3332047	104.1182805	241.9380001	Down
ENSG00000163584.18	protein_coding	RPL22L1	0.700967823	0.0067574	0.11492601	4606.389905	5870.908544	7661.356283	3339.452742	3109.680062	4708.516304	Up
ENSG00000136982.6	protein_coding	DSCC1	0.549522286	0.00676673	0.114962657	693.8077475	766.982298	787.4979684	457.7807893	588.4434238	490.827835	Up
ENSG00000177706.9	protein_coding	FAM20C	-0.818434224	0.006774619	0.114974762	283.1203726	275.831449	318.9196197	394.4858295	415.757503	737.4735813	Down
ENSG00000103066.13	protein_coding	PLA2G15	-1.03056828	0.006783912	0.115010633	130.3745413	140.7293119	183.3811809	185.0606067	472.4584238	274.6626854	Down
ENSG00000125753.15	protein_coding	VASP	-0.810636954	0.006817511	0.115368625	994.4311039	1141.612651	812.8420325	1205.682726	2499.759727	1474.586021	Down
ENSG00000130707.18	protein_coding	ASS1	1.164450776	0.00681943	0.115368625	2136.68335	1631.009906	6235.062629	1495.579093	1193.825537	1768.869705	Up
ENSG00000169231.13	protein_coding	THBS3	-0.891739957	0.006830392	0.115432186	136.726466	112.5571545	163.8311268	177.9682904	325.3933905	263.0292759	Down
ENSG00000135457.11	protein_coding	TFCP2	0.544532497	0.006838342	0.115444768	717.3883227	847.146666	834.1941263	557.8353637	605.0681674	482.2841705	Up
ENSG00000100504.17	protein_coding	PYGL	0.548437735	0.006871084	0.115875406	3992.507395	4828.940674	3325.518092	2761.076541	2548.578462	2995.474756	Up
ENSG00000140564.13	protein_coding	FURIN	-0.632867605	0.006898418	0.116214044	955.1222503	664.7411095	732.6539648	1323.296257	992.4255877	1333.153145	Down
ENSG00000161970.15	protein_coding	RPL26	0.734093886	0.006942084	0.116826811	21559.31026	29785.94955	31696.70564	16018.49708	11720.27478	22185.1852	Up
ENSG00000107949.17	protein_coding	BCCIP	0.481344999	0.006953365	0.116893879	1976.758012	2343.371957	2219.34161	1405.701522	1706.267283	1572.545928	NotSig
ENSG00000122406.14	protein_coding	RPL5	0.500606685	0.006962284	0.116921127	23354.66587	30237.97428	28725.56023	18531.26663	17870.19323	21780.8328	Up
ENSG00000127952.17	protein_coding	STYXL1	-0.648264519	0.006997389	0.117387606	211.2357906	171.562651	176.5713349	271.0484984	301.7049469	304.3218626	Down
ENSG00000169129.16	protein_coding	AFAP1L2	-1.818596545	0.00700829	0.117447509	35.98131199	56.54137461	75.08800815	39.81342238	142.4097777	408.0949897	Down
ENSG00000134070.5	protein_coding	IRAK2	-1.049714354	0.007023564	0.117580487	82.65960415	83.01136282	101.6684003	277.6769542	146.9313273	128.4462695	Down
ENSG00000107819.15	protein_coding	SFXN3	-0.573910925	0.007041025	0.117749754	731.3508709	698.3461226	669.5616956	1199.179215	832.320297	1092.582316	Down
ENSG00000136830.12	protein_coding	NIBAN2	-0.645221866	0.007093453	0.118502825	2339.108444	1816.129392	1551.347427	3576.739867	2409.793076	2939.136045	Down
ENSG00000108591.10	protein_coding	DRG2	0.635185028	0.007101731	0.118517528	523.0329633	712.0194575	655.5542694	462.896925	413.1564893	340.7162147	Up
ENSG00000156411.10	protein_coding	ATP5MJ	0.600437737	0.007112531	0.118574247	772.499771	1093.288667	1156.884558	680.9576425	648.3262655	663.9565589	Up
ENSG00000155660.11	protein_coding	PDIA4	-0.623592944	0.007136422	0.118848875	4143.105956	3019.30446	2725.591491	4236.949888	5864.490177	5134.805783	Down
ENSG00000100647.8	protein_coding	SUSD6	-0.812341894	0.007176345	0.119389633	233.3548909	177.6292935	225.5187214	328.6335848	504.049182	285.6763464	Down
ENSG00000161981.11	protein_coding	SNRNP25	0.672542735	0.007200461	0.119666589	480.6184074	373.8023166	428.3913844	214.6098254	306.8117423	283.9831887	Up
ENSG00000198855.7	protein_coding	FICD	-1.034862582	0.007222168	0.119902951	96.50273834	45.12398441	64.16769011	124.475416	148.6793255	147.4234679	Down
ENSG00000181885.18	protein_coding	CLDN7	-0.578066194	0.007262331	0.120355569	1559.002737	1465.908346	1172.060672	1725.768062	2397.168767	2145.617903	Down
ENSG00000129347.21	protein_coding	KRI1	0.503728251	0.007268982	0.120355569	694.8647528	822.7657899	766.7699196	542.9790324	559.9231343	508.3004679	Up
ENSG00000103966.11	protein_coding	EHD4	-0.565023841	0.007279035	0.120355569	1084.271288	1043.608676	846.3535348	1560.854675	1220.132655	1618.800702	Down
ENSG00000104290.11	protein_coding	FZD3	0.693987935	0.00727948	0.120355569	436.3939886	321.6829114	380.3303921	211.2427095	283.2076394	209.3770404	Up
ENSG00000151090.20	protein_coding	THRB	-1.69963939	0.00730043	0.12057751	30.56728121	11.8201203	11.7700826	48.74436847	92.79508241	39.21984306	Down
ENSG00000132840.10	protein_coding	BHMT2	3.463657195	0.007312056	0.120645165	46.43158846	13.8018757	67.6504463	12.66503119	0	0	Up
ENSG00000186594.17	lncRNA	MIR22HG	-1.053825856	0.007349474	0.121137779	75.00245912	72.30358657	78.81028176	134.1856366	103.5149561	231.340621	Down
ENSG00000139200.14	protein_coding	PIANP	-1.991847772	0.007374021	0.121417467	12.08210821	18.95882484	16.52590231	29.13296347	133.8178913	26.66211309	Down
ENSG00000125968.10	protein_coding	ID1	0.68308144	0.007381947	0.121423179	4752.347089	5534.339629	5047.215097	2866.842374	2334.361847	4348.134936	Up
ENSG00000204576.12	protein_coding	PRR3	0.744366783	0.007407177	0.121713209	272.0448285	339.4126937	290.4328265	196.8822567	206.691607	135.5015186	Up
ENSG00000151748.15	protein_coding	SAV1	-0.585473909	0.007433393	0.12185757	710.39109	895.1216561	626.8606141	999.3700184	1111.269301	1237.665925	Down
ENSG00000164418.22	protein_coding	GRIK2	-2.99046059	0.007435897	0.12185757	2.064926447	0	6.423500547	19.06119993	12.64627121	31.2629938	Down
ENSG00000299829.1	lncRNA	ENSG00000299829	-1.979507079	0.007439423	0.12185757	9.549010054	8.2050491	14.36146804	28.61472323	77.31231551	20.85183635	Down
ENSG00000019582.17	protein_coding	CD74	-1.904887789	0.007446387	0.12185757	15.24439389	12.75910939	21.33146442	18.04226506	109.2716942	57.93844532	Down
ENSG00000062582.14	protein_coding	MRPS24	0.511332715	0.007456397	0.121896869	798.727158	974.685299	910.6237566	581.8997613	629.1991522	671.7182512	Up
ENSG00000178445.10	protein_coding	GLDC	1.600250745	0.007489795	0.122318053	78.21346362	98.91892343	296.2131973	25.16583739	79.81141459	51.31594303	Up
ENSG00000182831.12	protein_coding	HAPSTR1	-0.548224238	0.007551464	0.12319959	1689.733202	1660.887359	1247.263639	2489.594138	2228.797983	2005.422398	Down
ENSG00000135838.14	protein_coding	NPL	-1.833525	0.007583462	0.12350978	25.95403863	36.6227752	40.78384773	41.60977744	271.2984858	56.12461442	Down
ENSG00000137767.14	protein_coding	SQOR	-0.92839435	0.007585895	0.12350978	296.3417429	186.728881	226.3149343	412.9050943	290.778944	646.0027391	Down
ENSG00000174938.15	protein_coding	SEZ6L2	-0.598833233	0.007608968	0.123718575	571.298005	491.3930515	481.3760313	751.1549775	652.6214453	933.9981045	Down
ENSG00000183542.7	protein_coding	KLRC4	1.284081701	0.007619746	0.123718575	188.1288948	225.5201577	93.53855986	37.46526287	67.90824039	103.0927491	Up
ENSG00000168329.14	protein_coding	CX3CR1	-2.806915173	0.007621886	0.123718575	1.533253253	4.880016394	3.349343886	10.04041868	52.90033671	9.844614382	Down
ENSG00000132199.20	protein_coding	ENOSF1	0.551280256	0.007639517	0.123879258	573.9584382	716.3007563	681.3308669	484.5751163	452.6122729	407.8846906	Up
ENSG00000211445.13	protein_coding	GPX3	-1.650497842	0.007669098	0.124233177	253.8626911	85.68460084	50.29888293	200.622728	786.4418949	240.1721246	Down
ENSG00000165672.7	protein_coding	PRDX3	0.442650812	0.007691098	0.124463717	5302.740916	5830.509942	6421.100436	4002.727813	4518.185084	4395.525127	NotSig
ENSG00000285725.2	lncRNA	ENSG00000285725	0.822821854	0.007708385	0.124611481	178.3648309	275.7375953	201.0275749	114.1690203	110.3624191	145.6410819	Up
ENSG00000186832.9	protein_coding	KRT16	-1.907823478	0.007717213	0.124611481	18.21508047	32.24271007	17.90928844	98.23103843	17.08700596	139.7798791	Down
ENSG00000018280.18	protein_coding	SLC11A1	-2.104273452	0.007725102	0.124611481	14.46568219	10.93050602	8.442396326	12.61034907	93.1357457	40.36300885	Down
ENSG00000101639.19	protein_coding	CEP192	0.667333041	0.007731341	0.124611481	505.0896213	452.0765024	663.7529292	290.7389609	342.6634146	386.2907016	Up
ENSG00000165322.18	protein_coding	ARHGAP12	0.515231744	0.007749453	0.124777869	2491.291896	2335.353677	2357.066399	1427.69243	1611.290692	1986.941065	Up
ENSG00000156011.19	protein_coding	PSD3	-0.778696723	0.0077823	0.125145482	399.1392596	532.2710382	414.8287274	575.6638648	661.0775005	1074.006873	Down
ENSG00000066379.15	protein_coding	POLR1H	0.589823009	0.007787906	0.125145482	302.046438	352.3850063	342.2713229	221.1249902	214.9235599	225.7869131	Up
ENSG00000120054.12	protein_coding	CPN1	4.765379076	0.007798503	0.125190202	210.0635929	57.16619118	451.8469893	0	26.28447433	0.960415566	Up
ENSG00000272884.1	lncRNA	ENSG00000272884	-2.744160979	0.007836936	0.125667976	2.841789487	8.078393518	0	24.75286558	28.21582845	20.46021743	Down
ENSG00000140937.14	protein_coding	CDH11	-2.670283011	0.007862614	0.125667976	48.82645808	21.028919	150.5771951	210.5778873	937.2290892	230.3088792	Down
ENSG00000131153.9	protein_coding	GINS2	0.571234493	0.007867078	0.125667976	721.8527415	703.7376059	962.5627032	555.6867451	539.9284428	511.5371121	Up
ENSG00000105851.11	protein_coding	PIK3CG	-2.253749269	0.007880727	0.125667976	7.693030247	13.30700608	11.12158223	11.88585695	111.1978323	30.39772423	Down
ENSG00000085840.13	protein_coding	ORC1	0.609211718	0.007881652	0.125667976	394.4363581	457.5936638	372.4395143	285.7484919	284.5494154	233.0368033	Up
ENSG00000164951.16	protein_coding	PDP1	0.556550538	0.007882165	0.125667976	9944.79384	11779.96019	10325.87392	5600.913085	8029.195032	8161.75236	Up
ENSG00000163882.10	protein_coding	POLR2H	0.466003424	0.007883173	0.125667976	1606.664265	1731.111666	1541.38843	1231.87924	1050.890243	1248.550326	NotSig
ENSG00000177888.8	protein_coding	ZBTB41	-0.546617375	0.00791719	0.126081976	568.7764046	524.5781098	496.9717665	780.0126678	663.595382	877.4630165	Down
ENSG00000129657.16	protein_coding	SEC14L1	-0.744172384	0.007931092	0.126081976	468.7824896	609.1812981	379.0824519	1035.065385	631.2076409	771.5956515	Down
ENSG00000070404.10	protein_coding	FSTL3	-1.03006719	0.007932753	0.126081976	698.6870395	671.3991166	334.6071376	1485.414241	596.2473438	1399.22364	Down
ENSG00000125743.11	protein_coding	SNRPD2	0.516301131	0.007967051	0.126501609	1938.785581	2627.779705	2472.370052	1741.44898	1662.965269	1515.988241	Up
ENSG00000154864.14	protein_coding	PIEZO2	-1.740780695	0.007984648	0.126655494	12.22334958	10.4254684	11.05146764	23.70527334	47.1067071	42.33045203	Down
ENSG00000258017.4	lncRNA	TUBA1B-AS1	4.78655852	0.008023603	0.126800541	93.93723784	285.5194543	3012.228534	5.430550957	2.269347924	115.285041	Up
ENSG00000115318.12	protein_coding	LOXL3	-1.312583612	0.008043778	0.126800541	91.16223682	86.94614901	117.0268999	179.4582875	447.6498205	107.7925853	Down
ENSG00000265590.10	protein_coding	CFAP298-TCP10L	0.989910978	0.008045839	0.126800541	137.8425408	154.8967111	86.4949473	63.44858804	71.45983646	56.5885956	Up
ENSG00000203943.9	protein_coding	SAMD13	0.838498842	0.00804592	0.126800541	213.7043838	354.8252371	248.7602988	125.0388217	145.3498568	186.3186289	Up
ENSG00000112159.13	protein_coding	MDN1	0.65858467	0.008046847	0.126800541	974.8886511	1461.238799	1407.075791	649.5309318	937.5988107	847.1994117	Up
ENSG00000185551.15	protein_coding	NR2F2	-0.851273326	0.008048537	0.126800541	342.9883157	358.7681646	179.5754696	497.8979551	648.4492895	443.5848398	Down
ENSG00000187957.8	protein_coding	DNER	-1.159805473	0.008049195	0.126800541	184.410233	81.30408526	86.4947394	249.2842525	163.196062	374.13225	Down
ENSG00000076003.5	protein_coding	MCM6	0.458597909	0.008072663	0.127016661	1978.032859	2169.925853	2310.127787	1453.399442	1714.51247	1532.048218	NotSig
ENSG00000278259.5	protein_coding	MYO19	0.500658204	0.00807877	0.127016661	1204.762508	1387.787022	1209.626734	930.4334819	973.8472474	784.1664547	Up
ENSG00000259332.3	protein_coding	ST20-MTHFS	1.294457204	0.008090871	0.127082198	124.3576271	82.0613244	102.8668829	20.94215032	63.47790841	42.19138617	Up
ENSG00000102743.16	protein_coding	SLC25A15	0.622057791	0.008105613	0.127179251	505.4707847	569.7294245	447.0262584	366.289886	351.6243554	271.9096222	Up
ENSG00000141698.17	protein_coding	NT5C3B	0.563250041	0.008122292	0.127179251	1259.993994	1254.991968	1775.348236	985.9906889	935.2823365	981.4188177	Up
ENSG00000196792.12	protein_coding	STRN3	-0.524873041	0.008124092	0.127179251	761.1225007	727.7253699	785.0891296	917.4423234	1240.094596	1114.94991	Down
ENSG00000101928.13	protein_coding	MOSPD1	0.877136957	0.008128803	0.127179251	706.5292523	1494.748116	671.1899387	471.7217139	575.8605293	515.8887894	Up
ENSG00000293360.1	lncRNA	ABCA11P	0.90731771	0.008145273	0.127244543	102.598703	131.5094665	141.5128655	56.04716156	74.88106066	69.50000462	Up
ENSG00000008311.16	protein_coding	AASS	1.501559833	0.008149794	0.127244543	204.2618911	76.3926056	505.0732498	70.78996125	113.3517645	92.73147315	Up
ENSG00000119711.13	protein_coding	ALDH6A1	1.071972923	0.008156803	0.127244543	424.7854976	184.7260735	534.486713	153.017135	238.2360515	152.7234563	Up
ENSG00000140992.20	protein_coding	PDPK1	-0.513900444	0.00817855	0.127459683	721.8732766	662.9633444	574.5887154	992.1469747	951.1254969	856.5959932	Down
ENSG00000134853.12	protein_coding	PDGFRA	-2.443087729	0.008192032	0.127490892	3.887734186	10.31387926	7.237123805	16.74344507	86.82872291	13.20079148	Down
ENSG00000166046.12	protein_coding	TCP11L2	-1.343585314	0.008196468	0.127490892	48.48410297	29.0535364	25.11504831	117.3471027	50.08659234	93.7563487	Down
ENSG00000168653.11	protein_coding	NDUFS5	0.559884127	0.008213812	0.127595746	1383.547425	1920.99173	2039.044795	1148.601393	1239.39572	1236.38521	Up
ENSG00000175322.12	protein_coding	ZNF519	0.911221833	0.008222411	0.127595746	106.0607494	121.2012229	162.7365008	61.43163332	71.23897333	74.627241	Up
ENSG00000225269.4	lncRNA	LINC00705	-2.51831492	0.008238468	0.127595746	11.99477388	3.133054706	0.870038103	39.72519359	18.77133322	32.20612929	Down
ENSG00000176658.17	protein_coding	MYO1D	-0.602215491	0.008242279	0.127595746	1465.130485	1189.068829	972.1418525	1889.515487	1554.707346	2061.219747	Down
ENSG00000196912.13	protein_coding	ANKRD36B	0.983516394	0.008243031	0.127595746	169.5918633	96.88962162	178.6198749	63.1407455	85.13840786	76.9860574	Up
ENSG00000164506.16	protein_coding	STXBP5	-0.81297394	0.008268496	0.127808269	222.1445703	226.708058	168.0526697	310.449047	495.419134	281.4240812	Down
ENSG00000116288.13	protein_coding	PARK7	0.41405458	0.008272715	0.127808269	3058.597704	3341.601874	3083.972864	2400.870306	2491.85506	2226.240238	NotSig
ENSG00000170921.16	protein_coding	TANC2	-0.972998837	0.008284317	0.127839868	494.8977051	413.30683	274.3618155	670.5949326	470.6385457	1185.257817	Down
ENSG00000182858.14	protein_coding	ALG12	-0.823612857	0.00829072	0.127839868	213.9097625	168.179967	113.9164808	255.7683125	294.5091792	325.7620249	Down
ENSG00000136603.15	protein_coding	SKIL	-0.636062904	0.008308846	0.127909697	574.6427203	563.287558	377.0531997	750.1522603	733.6824057	868.7651761	Down
ENSG00000114374.13	protein_coding	USP9Y	-2.276784275	0.008314324	0.127909697	13.36839857	1.869697526	29.24174352	21.51782041	107.6961377	87.05742119	Down
ENSG00000236144.10	lncRNA	TMEM147-AS1	0.945283089	0.008326365	0.127909697	202.2493927	246.8461941	161.7580315	141.5962738	104.2895228	71.62964635	Up
ENSG00000134243.12	protein_coding	SORT1	-0.525455596	0.008327184	0.127909697	550.2783626	705.9911584	660.1777448	838.2619738	973.7147069	944.9927332	Down
ENSG00000146676.10	protein_coding	PURB	-0.613183239	0.008363086	0.128338121	783.3078898	686.4366187	691.9615805	944.2540395	1407.404583	956.347081	Down
ENSG00000169567.13	protein_coding	HINT1	0.514952984	0.008415431	0.128989317	3224.472574	3745.456187	3889.046322	2657.475284	2102.272	2838.257295	Up
ENSG00000178921.14	protein_coding	PFAS	0.640486378	0.008421623	0.128989317	499.1937802	440.9513405	527.7187213	303.9284703	381.4871364	256.7536261	Up
ENSG00000064651.14	protein_coding	SLC12A2	-0.639302409	0.008436598	0.129095258	989.8093947	1062.704642	868.3238367	1097.560244	1633.324839	1817.841312	Down
ENSG00000196834.14	protein_coding	POTEI	-1.822736884	0.008446559	0.129124351	60.10374109	43.68610149	59.79155238	47.43853662	446.2714115	85.66871765	Down
ENSG00000198331.11	protein_coding	HYLS1	0.665855696	0.008459042	0.129191908	272.6199756	297.3778751	344.1087787	218.8071215	191.5749067	165.79849	Up
ENSG00000101000.6	protein_coding	PROCR	0.6384136	0.008479686	0.129383853	843.5177873	1261.717398	809.4325183	616.5744275	580.8818444	674.7620463	Up
ENSG00000129925.11	protein_coding	PGAP6	-0.552001221	0.008515031	0.12972445	491.7592542	415.5384971	386.1471953	638.5258375	575.1247185	682.2115597	Down
ENSG00000136444.10	protein_coding	RSAD1	0.453381442	0.008518202	0.12972445	1054.733815	1013.731613	1038.273371	815.6585919	738.507072	714.9669301	NotSig
ENSG00000143776.20	protein_coding	CDC42BPA	-0.84320881	0.008530215	0.129784025	1010.052784	932.3533116	651.7914188	1136.481122	1204.783047	2312.54081	Down
ENSG00000185340.16	protein_coding	GAS2L1	-0.542308075	0.008550805	0.129973857	511.3281518	421.0646341	407.8077936	704.6765947	613.6994101	633.9567342	Down
ENSG00000138381.10	protein_coding	ASNSD1	0.469578128	0.008578603	0.130272788	946.0186664	950.052353	995.3418765	711.5405212	630.6789716	745.1888866	NotSig
ENSG00000243678.12	protein_coding	NME2	0.481857138	0.00860612	0.130450028	11920.25604	15031.62897	13238.48262	9588.266356	8478.614649	10710.74845	NotSig
ENSG00000163703.20	protein_coding	CRELD1	-0.807647161	0.008606559	0.130450028	189.2027912	173.6824167	215.5226624	268.075691	468.0997809	278.297284	Down
ENSG00000130449.6	protein_coding	ZSWIM6	-1.047527829	0.008633777	0.130738886	168.3742713	157.2981082	200.133906	258.3746594	603.195055	226.4176054	Down
ENSG00000127947.16	protein_coding	PTPN12	-0.618733333	0.008649599	0.130854795	1919.676106	1816.254842	2202.120586	2330.883097	2892.304204	3893.815104	Down
ENSG00000106355.10	protein_coding	LSM5	0.480919792	0.008665548	0.130972404	988.0307323	943.1376043	1023.901631	659.4434821	788.5304661	670.5096732	NotSig
ENSG00000137845.15	protein_coding	ADAM10	-0.652058566	0.008675013	0.130991884	2468.443969	1796.361332	1552.552473	2585.485891	3731.375543	2824.969017	Down
ENSG00000156697.13	protein_coding	UTP14A	0.626301055	0.008691589	0.131118598	679.8074145	689.2089413	502.8175984	459.6933897	409.551713	344.1383384	Up
ENSG00000143727.16	protein_coding	ACP1	0.515540274	0.008760255	0.132030145	2204.013814	2527.813493	2348.20192	1581.501285	1413.855487	1956.226465	Up
ENSG00000179750.16	protein_coding	APOBEC3B	-0.908226947	0.008790622	0.132257891	206.6349759	231.9593325	320.841038	294.2678205	462.4549272	667.4965393	Down
ENSG00000135049.16	protein_coding	AGTPBP1	0.591183495	0.008796136	0.132257891	446.5960733	509.0068039	478.8981059	328.4239758	263.946664	358.9487097	Up
ENSG00000231074.12	lncRNA	HCG18	0.580057573	0.00880263	0.132257891	334.9088301	314.8498199	324.1816029	230.0701407	199.1021325	222.1483669	Up
ENSG00000165283.16	protein_coding	STOML2	0.500919388	0.008808387	0.132257891	2052.506461	2700.486811	2416.75947	1547.170893	1859.107647	1660.644512	Up
ENSG00000152104.12	protein_coding	PTPN14	-0.714387067	0.008824416	0.132374495	852.6607675	548.1360608	454.4095823	919.772588	1091.483173	1033.170397	Down
ENSG00000188783.6	protein_coding	PRELP	1.440536522	0.008845002	0.132559194	147.4230729	92.48706245	68.28794723	22.61073684	66.01109282	25.60405078	Up
ENSG00000167969.13	protein_coding	ECI1	0.483640756	0.008896277	0.133175285	1134.527245	1331.125614	1201.172274	889.1847421	784.0681577	948.0019761	NotSig
ENSG00000197757.8	protein_coding	HOXC6	-1.093578169	0.008902736	0.133175285	82.87409715	52.07112469	73.74735382	164.3365101	194.4122656	87.06516856	Down
ENSG00000185483.13	protein_coding	ROR1	-1.189375491	0.008919661	0.133303996	33.39767425	32.08190689	24.74687188	64.95931358	87.50594548	54.01253854	Down
ENSG00000108511.10	protein_coding	HOXB6	-1.170359809	0.008931993	0.133363903	122.20442	69.10311255	81.19823244	212.4625398	299.474972	102.1762046	Down
ENSG00000067208.17	protein_coding	EVI5	-0.683222305	0.008972536	0.133828337	336.1626172	302.3876461	299.6073687	470.6828234	649.1378802	391.1708815	Down
ENSG00000215270.3	processed_pseudogene	TOMM40P2	1.885049182	0.008979805	0.133828337	20.58625266	48.11089978	27.76136179	10.38910617	5.640376589	9.913145301	Up
ENSG00000107140.17	protein_coding	TESK1	-0.563763454	0.009009388	0.133954714	447.3474683	377.6093338	428.0984728	579.1074069	719.1163971	555.3617344	Down
ENSG00000114686.9	protein_coding	MRPL3	0.448956298	0.009010678	0.133954714	2554.508345	3212.839614	3003.767821	2110.849417	2201.699573	2112.796655	NotSig
ENSG00000114391.14	protein_coding	RPL24	0.426107144	0.009031351	0.133954714	9575.241562	11938.91711	10862.67478	7938.030759	8207.612919	7951.202478	NotSig
ENSG00000142611.17	protein_coding	PRDM16	-1.262734324	0.00903763	0.133954714	63.91062768	28.20659813	66.31765221	189.7932077	93.54932614	98.30434098	Down
ENSG00000112715.26	protein_coding	VEGFA	-0.794298678	0.009041396	0.133954714	1513.406566	1331.342879	1222.765786	2333.82919	1403.844589	3314.264618	Down
ENSG00000157911.11	protein_coding	PEX10	0.575901797	0.009053785	0.133954714	356.3516625	394.8301917	397.5861703	251.1904542	233.4051964	285.1284496	Up
ENSG00000118420.17	protein_coding	UBE3D	1.14399714	0.009066063	0.133954714	138.9976253	152.9380254	367.9852668	97.69037061	121.0930161	79.14161813	Up
ENSG00000120217.14	protein_coding	CD274	-1.740161693	0.009076248	0.133954714	54.26581334	16.17717171	18.9708852	107.534349	35.1398942	154.2440591	Down
ENSG00000136243.18	protein_coding	NUP42	0.639788626	0.009077631	0.133954714	422.1932522	551.3609832	664.7319031	367.0206625	352.6487847	331.4200406	Up
ENSG00000082068.9	protein_coding	WDR70	0.654758788	0.009077718	0.133954714	473.7166836	568.6556643	502.2443692	267.63767	413.1557316	302.686383	Up
ENSG00000229091.3	processed_pseudogene	HSPA8P8	-3.000036101	0.009080258	0.133954714	0	8.242462602	22.7028672	20.99535182	208.8525019	16.97638784	Down
ENSG00000140526.18	protein_coding	ABHD2	-0.508778762	0.009089149	0.133958341	552.1088181	475.6944651	461.1355458	753.1225004	703.7676773	662.2364737	Down
ENSG00000125875.15	protein_coding	TBC1D20	-0.592977535	0.009105499	0.133958341	483.051069	389.1084764	529.9618775	636.0789389	817.7788723	661.8972737	Down
ENSG00000169180.12	protein_coding	XPO6	0.466079344	0.009105589	0.133958341	2392.165668	2678.643368	2649.309608	1630.326217	2071.435192	1887.901973	NotSig
ENSG00000110693.19	protein_coding	SOX6	2.639815925	0.009120115	0.134048959	28.6393915	4.508317673	130.96144	9.259862499	12.25330482	3.81082192	Up
ENSG00000173542.9	protein_coding	MOB1B	-0.604654068	0.009184412	0.134861867	473.9100274	377.9018652	536.1825015	683.9342005	621.3159828	805.4116258	Down
ENSG00000142676.14	protein_coding	RPL11	0.540008961	0.009192258	0.134861867	15620.77759	19323.46215	21512.25124	12990.76919	10937.53525	14899.26482	Up
ENSG00000086598.11	protein_coding	TMED2	-0.438085722	0.009202371	0.134886727	4602.218457	4147.385493	4683.538727	5371.595266	6468.152301	6360.430542	NotSig
ENSG00000165424.7	protein_coding	ZCCHC24	-0.802265869	0.009298783	0.136175324	221.9517356	128.3109588	169.7783725	284.0611911	255.4502561	367.0274707	Down
ENSG00000104368.19	protein_coding	PLAT	-1.044114888	0.009361329	0.136966069	216.2067261	221.7981948	107.1576938	395.0668898	215.9080605	512.4857811	Down
ENSG00000005243.10	protein_coding	COPZ2	-1.61962963	0.009397476	0.137253436	26.84645203	24.72011746	49.21201689	43.08365566	195.8536896	71.47052493	Down
ENSG00000154920.15	protein_coding	EME1	0.757710318	0.009398104	0.137253436	274.1562625	305.8574341	273.9684164	171.46814	212.8954827	121.7916071	Up
ENSG00000234665.10	lncRNA	LERFS	1.560297717	0.009441061	0.137755233	30.48889961	53.54847729	36.80499806	18.05575874	10.63380762	11.92533792	Up
ENSG00000133216.17	protein_coding	EPHB2	-0.592974951	0.00946085	0.137918357	562.2391983	547.1685533	385.2478138	801.3110551	703.4028065	749.4618365	Down
ENSG00000184809.14	lncRNA	B3GALT5-AS1	-1.639775239	0.009527035	0.138756942	10.3330623	9.454174818	22.54616499	55.32156077	46.34013905	30.70341017	Down
ENSG00000156113.25	protein_coding	KCNMA1	-3.348909764	0.009542511	0.138856101	4.722932781	0	4.59763542	10.62557993	69.91955536	7.396077569	Down
ENSG00000137876.11	protein_coding	RSL24D1	0.549213466	0.009559594	0.138971945	2942.099122	3947.385259	4046.374811	2417.094994	2180.456283	2874.605024	Up
ENSG00000187621.17	lncRNA	TCL6	-2.388657931	0.009567821	0.138971945	2.649079513	1.54903698	16.30485566	44.87952014	35.78189298	25.1457205	Down
ENSG00000164104.12	protein_coding	HMGB2	0.464879423	0.009582237	0.139055272	5583.657477	5362.509887	6525.575371	3918.93313	4750.29583	3990.35777	NotSig
ENSG00000150401.15	protein_coding	DCUN1D2	0.659080725	0.009611873	0.13935911	314.1876016	360.6771097	479.7969771	238.0462135	245.147416	247.7501499	Up
ENSG00000153815.18	protein_coding	CMIP	-1.057212146	0.009626668	0.139447425	662.3224197	474.1997696	257.1809537	1185.866285	1213.953456	501.8313918	Down
ENSG00000112033.14	protein_coding	PPARD	-0.603442707	0.009653839	0.13971468	598.6821806	476.8080591	390.7064389	677.9352212	776.3146041	775.1955432	Down
ENSG00000170456.16	protein_coding	DENND5B	0.778773423	0.0096908	0.140123027	923.1257663	769.8372666	543.940082	541.6067317	305.6023276	456.4297181	Up
ENSG00000215021.10	protein_coding	PHB2	0.463145174	0.009706354	0.140221364	6145.794347	7625.824178	6616.144577	4612.253711	5519.819083	4658.104627	NotSig
ENSG00000226950.8	lncRNA	DANCR	0.780714862	0.009742626	0.140509629	672.5689342	916.6348765	1024.987742	471.0170906	696.5603868	354.9922515	Up
ENSG00000143742.14	protein_coding	SRP9	0.491924722	0.009744335	0.140509629	3803.225736	4414.095628	5222.349055	2937.406115	3366.968754	3253.112734	NotSig
ENSG00000260917.1	lncRNA	ENSG00000260917	0.756893932	0.009758909	0.140509629	308.0530501	367.1445001	272.8003583	147.051986	242.9562563	171.8032559	Up
ENSG00000233328.3	processed_pseudogene	PFN1P1	-1.459982894	0.009770042	0.140509629	187.4134667	137.3115025	274.7634182	191.5464743	1158.556246	299.3256815	Down
ENSG00000169871.13	protein_coding	TRIM56	-0.628851739	0.009770839	0.140509629	474.1279321	374.0827161	387.5630889	790.0504264	559.7813244	561.506609	Down
ENSG00000127884.5	protein_coding	ECHS1	0.498734603	0.00977893	0.140509629	1015.883643	1248.644899	1322.400007	806.4499778	895.0687762	836.9408199	NotSig
ENSG00000186468.13	protein_coding	RPS23	0.495604842	0.009795869	0.140516181	15150.61274	17909.21051	18632.36711	13357.55951	10160.02086	13144.74898	NotSig
ENSG00000125398.8	protein_coding	SOX9	-0.859024719	0.009805196	0.140516181	2985.761535	2725.87174	1113.896375	4162.555323	3836.515693	4381.846459	Down
ENSG00000142910.16	protein_coding	TINAGL1	-1.037057525	0.009813126	0.140516181	1185.428849	1152.455335	365.1639326	2304.882608	1342.70038	1901.480997	Down
ENSG00000115306.17	protein_coding	SPTBN1	-0.632481909	0.009815754	0.140516181	2222.666245	1759.213679	2145.141403	2536.76702	4190.025184	2773.237969	Down
ENSG00000082996.20	protein_coding	RNF13	-0.618763155	0.00982324	0.140516181	636.530282	531.1176565	688.0480166	738.1435555	1142.072779	973.3111414	Down
ENSG00000135945.10	protein_coding	REV1	1.392182342	0.009863826	0.140950588	2014.073961	362.7253547	411.5562891	386.2531426	323.3150739	349.2558573	Up
ENSG00000090376.11	protein_coding	IRAK3	-2.476324946	0.009877893	0.140950588	8.927402374	3.133344386	5.979034828	13.88972497	74.83459464	12.23729721	Down
ENSG00000102580.15	protein_coding	DNAJC3	-0.582714871	0.009880002	0.140950588	1208.387801	927.4007287	890.1680904	1272.815171	1785.413224	1474.411141	Down
ENSG00000125691.15	protein_coding	RPL23	0.620019694	0.00992003	0.141351176	11281.85384	15517.60596	17071.18543	8968.533643	7787.549362	11787.72071	Up
ENSG00000282278.1	protein_coding	ENSG00000282278	-2.920877255	0.009925727	0.141351176	3.838683711	17.52061913	0	27.34126802	121.2586498	13.34988631	Down
ENSG00000130147.16	protein_coding	SH3BP4	-0.695403455	0.009949808	0.141483444	1031.84965	749.5194593	953.2746841	1600.067095	1009.528518	1819.846852	Down
ENSG00000143476.18	protein_coding	DTL	0.524535442	0.009952677	0.141483444	627.7810727	744.6405139	587.1083283	461.6757608	426.813554	473.0829123	Up
ENSG00000164406.8	protein_coding	LEAP2	2.062809939	0.010003741	0.141670459	21.9628365	15.37550457	60.0609055	6.592367936	7.533291975	9.15058704	Up
ENSG00000137154.13	protein_coding	RPS6	0.56764833	0.010003911	0.141670459	39568.79162	51202.95373	41781.56974	31186.77719	23018.47846	35229.48644	Up
ENSG00000157510.14	protein_coding	AFAP1L1	-1.066131864	0.010019143	0.141670459	59.96216152	62.00702567	59.02986064	176.0838491	76.10376929	127.0156515	Down
ENSG00000047578.14	protein_coding	KATNIP	-0.637467036	0.010021647	0.141670459	287.0408414	232.3586488	342.8065859	394.7408983	490.4319114	453.9922637	Down
ENSG00000189007.16	protein_coding	ADAT2	0.80999504	0.010022364	0.141670459	371.7142068	662.2495947	343.5123045	242.3193903	244.3202854	298.0187668	Up
ENSG00000232992.2	processed_pseudogene	AHCYP4	3.788117405	0.010031407	0.141670459	151.9754149	34.0163415	485.8447233	3.852440878	43.23057263	1.769311837	Up
ENSG00000163840.10	protein_coding	DTX3L	-0.778527199	0.010038474	0.141670459	908.0877434	572.5174768	849.5395725	1573.510847	850.9040235	1571.96958	Down
ENSG00000158859.10	protein_coding	ADAMTS4	-1.94603933	0.010041543	0.141670459	32.52738892	6.501091725	13.62385324	85.37841929	91.65171122	21.7236634	Down
ENSG00000132334.17	protein_coding	PTPRE	-0.8101253	0.010045418	0.141670459	292.5969625	238.8489989	175.176502	400.7861075	303.8015981	533.9581723	Down
ENSG00000116251.11	protein_coding	RPL22	0.478612552	0.010069497	0.141885142	8816.960016	9881.585259	9614.927294	7983.988005	5861.212002	6475.896339	NotSig
ENSG00000148737.18	protein_coding	TCF7L2	0.545490961	0.010094059	0.142106253	2770.330913	2965.861562	3777.122647	2108.60267	2526.728397	1883.798253	Up
ENSG00000109586.12	protein_coding	GALNT7	-0.635585627	0.010120895	0.142358968	609.2982454	454.3253032	668.422368	720.8717963	1037.252602	933.1734981	Down
ENSG00000138378.20	protein_coding	STAT4	-1.989739278	0.010134615	0.142426908	27.3886167	7.434402728	11.03185335	30.43059589	120.6878349	30.33598017	Down
ENSG00000101391.21	protein_coding	CDK5RAP1	0.641864143	0.010152817	0.142557651	439.2642447	546.347136	701.4418589	391.8168006	348.6308938	339.2129642	Up
ENSG00000069998.12	protein_coding	HDHD5	0.443086962	0.010187674	0.142921825	1160.818768	1373.02949	1332.984131	947.5355083	956.330764	940.2921708	NotSig
ENSG00000291214.1	lncRNA	ENSG00000291214	-1.174950808	0.010259112	0.143667521	70.64171436	41.76576289	26.0319414	94.36222113	111.5902677	107.169257	Down
ENSG00000157388.20	protein_coding	CACNA1D	-1.437528082	0.010266457	0.143667521	20.78568315	34.58200177	51.11200562	63.90792199	159.5483546	63.73889736	Down
ENSG00000049541.11	protein_coding	RFC2	0.467749614	0.010274958	0.143667521	954.9178193	1009.005411	1109.270058	688.532089	733.7472857	799.3350104	NotSig
ENSG00000172493.23	protein_coding	AFF1	-0.745404539	0.010276698	0.143667521	481.094358	377.5879805	236.015602	633.5873131	579.0036279	622.9925197	Down
ENSG00000156966.8	protein_coding	B3GNT7	-0.943591968	0.01033098	0.144170891	221.1170804	110.7843159	111.907956	281.6610487	220.1447117	352.2399123	Down
ENSG00000182578.14	protein_coding	CSF1R	-2.344345608	0.010336755	0.144170891	160.2347783	177.4699811	238.1776751	225.7244615	2176.604878	522.8237227	Down
ENSG00000141510.19	protein_coding	TP53	0.526879679	0.010339701	0.144170891	1947.367283	2412.315439	2762.394983	1581.075347	1835.960632	1525.98317	Up
ENSG00000092621.13	protein_coding	PHGDH	0.684895163	0.010373619	0.144473817	1096.016047	1657.694905	983.4521632	710.7649037	935.9628618	678.0695372	Up
ENSG00000123384.14	protein_coding	LRP1	-1.193700601	0.010393379	0.144473817	990.2392113	660.980533	998.3494538	1225.411437	3941.132076	895.0669904	Down
ENSG00000176597.12	protein_coding	B3GNT5	-0.648659874	0.010395359	0.144473817	602.207837	375.4073288	467.1548683	643.7676786	759.8180092	859.2903692	Down
ENSG00000130176.8	protein_coding	CNN1	-2.800539165	0.010397498	0.144473817	1.75193529	10.01318316	20.99761014	4.214678877	167.2636627	47.84830744	Down
ENSG00000180138.7	protein_coding	CSNK1A1L	-1.843712244	0.010409806	0.144519495	12.6447271	9.27707797	16.48340365	29.27349461	85.93316276	23.11469909	Down
ENSG00000013364.19	protein_coding	MVP	-0.728485102	0.01043364	0.144724976	1203.255958	979.858214	649.8252087	1751.787804	1178.287765	1764.286394	Down
ENSG00000106591.4	protein_coding	MRPL32	0.554927613	0.010472597	0.145106531	672.0367644	913.7621599	956.547158	558.7447004	577.4874436	593.8799048	Up
ENSG00000081059.20	protein_coding	TCF7	-0.592895782	0.010479262	0.145106531	320.4786583	291.3426784	257.389632	483.6492964	372.4046751	455.2780858	Down
ENSG00000107554.17	protein_coding	DNMBP	-0.494892759	0.010493985	0.145184916	760.0251431	726.2210745	694.916686	1179.122666	917.4866502	976.8903612	NotSig
ENSG00000139800.9	protein_coding	ZIC5	0.703325055	0.010509159	0.145236238	423.1505997	464.0067697	289.0165009	267.057584	246.9733724	208.7176298	Up
ENSG00000145431.11	protein_coding	PDGFC	-0.815039534	0.010515825	0.145236238	111.0182523	120.1350919	126.8247519	175.3410177	174.3314765	279.4383808	Down
ENSG00000104915.15	protein_coding	STX10	0.521261259	0.010558178	0.145627595	1155.372629	1568.021923	1166.122029	894.7044305	883.5397715	931.9400399	Up
ENSG00000225639.1	processed_pseudogene	PGAM1P2	-1.347249813	0.010562341	0.145627595	50.81975814	72.43892199	54.02288338	81.97765545	279.0772433	90.81745769	Down
ENSG00000082641.16	protein_coding	NFE2L1	-0.55485956	0.010670676	0.146887028	2655.98442	1981.73287	1957.855182	3467.467892	3555.005371	2668.503451	Down
ENSG00000161544.10	protein_coding	CYGB	-1.604037019	0.010673778	0.146887028	90.7657132	36.03327253	51.65814849	94.12517022	375.5550422	74.08166443	Down
ENSG00000082269.17	protein_coding	FAM135A	0.652384396	0.010681193	0.146887028	368.2278697	485.5434362	416.7338533	316.2134024	276.9015354	215.9661406	Up
ENSG00000145246.14	protein_coding	ATP10D	-0.905477002	0.010738098	0.147520324	53.80224457	56.84422687	80.7662117	102.9570283	125.6319684	128.5146486	Down
ENSG00000293560.2	lncRNA	ENSG00000293560	-2.090547188	0.01074566	0.147520324	16.4886183	11.2642317	2.085068455	68.55752733	22.44959795	36.63102859	Down
ENSG00000116171.19	protein_coding	SCP2	0.957272635	0.010765188	0.147551655	2004.431423	1496.504514	4191.69924	923.2795513	1623.152211	1415.812199	Up
ENSG00000188158.17	protein_coding	NHS	-0.767695117	0.010766362	0.147551655	146.9884658	93.55150823	109.0762071	214.1318798	185.6650765	195.4121861	Down
ENSG00000122643.24	protein_coding	NT5C3A	0.502671693	0.010843656	0.148480643	720.0785775	662.1550552	610.4962853	458.1203401	435.0101036	512.0136414	Up
ENSG00000132423.12	protein_coding	COQ3	0.681818741	0.010852683	0.148480643	274.0229182	207.789704	287.9717897	145.2738873	174.0446969	160.419487	Up
ENSG00000294712.1	lncRNA	ENSG00000294712	-2.638303743	0.010902283	0.14900601	4.84231089	1.032741074	2.127732897	16.79250782	13.1688994	20.19529334	Down
ENSG00000109475.18	protein_coding	RPL34	0.633756324	0.010909684	0.14900601	6289.256424	8556.461558	10831.40915	5994.140663	4478.304502	6075.39163	Up
ENSG00000157168.22	protein_coding	NRG1	-2.389417676	0.010924022	0.14904525	17.0177564	12.0295153	7.088471929	9.02856448	155.9010792	26.46408948	Down
ENSG00000096060.15	protein_coding	FKBP5	0.618905337	0.010941204	0.14904525	1080.240791	1339.492933	1646.308564	896.9080183	1032.629314	718.8559914	Up
ENSG00000088833.18	protein_coding	NSFL1C	-0.492820704	0.010950199	0.14904525	781.5187009	740.004816	757.6687677	997.3626305	1246.530118	965.5527982	NotSig
ENSG00000263528.8	protein_coding	IKBKE	-1.041324305	0.010964261	0.14904525	70.2393212	59.78260891	88.95294498	124.2891819	223.1116992	103.7530439	Down
ENSG00000166598.16	protein_coding	HSP90B1	-0.532369538	0.010965381	0.14904525	17055.87412	12436.83091	13337.06497	17098.49622	22706.84093	22140.26829	Down
ENSG00000145016.17	protein_coding	RUBCN	-0.736511852	0.010968376	0.14904525	447.3788076	341.2025728	306.7503009	750.2149324	650.2985776	425.7481128	Down
ENSG00000116954.8	protein_coding	RRAGC	-0.890497069	0.010999207	0.149337535	398.6637805	373.7010768	437.8880966	419.4329336	1150.33069	678.322813	Down
ENSG00000067141.17	protein_coding	NEO1	-0.84597323	0.011020465	0.149499461	394.1014713	359.3911813	651.9016396	604.5088632	1171.56823	750.2489194	Down
ENSG00000103381.12	protein_coding	CPPED1	-0.841111304	0.011042165	0.14966711	260.6112706	210.5072721	193.701277	324.5678037	288.8936953	577.4443279	Down
ENSG00000165138.18	protein_coding	ANKS6	0.601825271	0.011056001	0.149727979	848.8143004	988.9830519	771.5872438	705.9180784	466.9856698	547.3134215	Up
ENSG00000176920.14	protein_coding	FUT2	-1.021664844	0.011143054	0.150648131	80.20223702	49.12572478	76.57821818	171.4969147	90.64713729	156.2988712	Down
ENSG00000109084.14	protein_coding	TMEM97	0.531694109	0.0111484	0.150648131	920.6278056	1248.872528	991.8884642	677.09371	804.5108035	705.683436	Up
ENSG00000179091.5	protein_coding	CYC1	0.445540885	0.011152156	0.150648131	3740.040592	4177.209794	3376.658141	2954.003918	2821.753095	2518.209106	NotSig
ENSG00000286058.3	lncRNA	ENSG00000286058	1.172190889	0.011166705	0.150717592	104.5312449	119.8312627	119.2156805	82.67300586	39.70346212	30.01800801	Up
ENSG00000206530.11	protein_coding	CFAP44	0.768293554	0.011198136	0.151014593	191.7275795	153.0773012	217.7132006	92.38839472	114.568485	123.8190307	Up
ENSG00000133083.15	protein_coding	DCLK1	-2.895487711	0.011208422	0.151026182	24.64596461	0.982241346	3.89676179	147.2545296	67.92447536	4.281790358	Down
ENSG00000104805.17	protein_coding	NUCB1	-0.525216681	0.011262438	0.151489331	1348.844071	913.9716546	1159.411641	1584.468039	1662.218248	1678.482255	Down
ENSG00000048162.22	protein_coding	NOP16	0.612318888	0.011269611	0.151489331	807.2831297	1087.199372	853.2829666	528.0539979	744.5211312	525.9444757	Up
ENSG00000188313.13	protein_coding	PLSCR1	-0.923608204	0.011271162	0.151489331	828.8331373	582.6631001	686.5329429	1373.384667	648.7314329	1957.553605	Down
ENSG00000189367.15	protein_coding	KIAA0408	-2.989314093	0.011281443	0.151500415	4.415590016	0	1.861209642	14.60969251	14.43076363	17.42584796	Down
ENSG00000142541.18	protein_coding	RPL13A	0.531071206	0.011304293	0.151586003	49033.07797	64639.22675	61645.17867	40872.54031	33111.46038	47341.31396	Up
ENSG00000162244.12	protein_coding	RPL29	0.491786844	0.011311854	0.151586003	14965.00397	17236.79775	14993.02987	12440.48945	9041.695188	12078.77276	NotSig
ENSG00000073111.15	protein_coding	MCM2	0.525407671	0.011316201	0.151586003	2100.015055	2409.888692	2422.51907	1514.998809	1951.049217	1351.672229	Up
ENSG00000099250.18	protein_coding	NRP1	-1.524700269	0.011328791	0.151627874	67.68133713	38.0514188	156.7016368	140.401855	480.6770216	138.6148612	Down
ENSG00000087086.16	protein_coding	FTL	0.478189133	0.011354067	0.151750809	14194.597	18496.15164	16210.19459	11995.27973	10191.53339	12916.94265	NotSig
ENSG00000179104.9	protein_coding	TMTC2	-0.779413362	0.011366093	0.151750809	224.2732141	170.5471156	140.9947775	357.9918839	229.1323369	332.8512498	Down
ENSG00000101986.12	protein_coding	ABCD1	-0.828954995	0.011366392	0.151750809	181.2426603	108.6169592	100.660145	260.6069214	216.9123665	217.8920756	Down
ENSG00000170584.12	protein_coding	NUDCD2	0.533956708	0.011429079	0.152460677	688.2887398	808.3622598	809.792136	541.3505097	450.4473206	600.4763376	Up
ENSG00000229117.9	protein_coding	RPL41	0.585664772	0.01150731	0.15337655	23379.16678	24587.18649	32638.26395	19985.33002	13677.17595	20046.3829	Up
ENSG00000163359.17	protein_coding	COL6A3	-2.219986226	0.011536887	0.153642955	50.6776374	12.98200471	6.489423507	30.73517606	232.9748891	43.24570166	Down
ENSG00000171435.15	protein_coding	KSR2	1.756932508	0.011553847	0.153741022	127.540987	505.0745932	45.03586793	78.50218948	82.45410694	39.76122509	Up
ENSG00000102032.13	protein_coding	RENBP	-1.707834439	0.011609329	0.154351084	10.46127229	17.66604425	9.759413629	36.57137834	63.26882391	22.5479621	Down
ENSG00000178538.10	protein_coding	CA8	2.06332501	0.011689612	0.155289613	221.0854996	35.97266005	263.8183332	20.37765874	96.3390005	9.295840532	Up
ENSG00000148459.16	protein_coding	PDSS1	0.708557617	0.011726853	0.155655266	366.7311913	463.592679	582.95546	233.8184578	277.6574827	352.3973924	Up
ENSG00000102760.13	protein_coding	RGCC	-1.073812075	0.01178566	0.156154612	52.36250037	29.41936692	39.89607251	70.99527864	84.81346093	100.6454565	Down
ENSG00000101336.18	protein_coding	HCK	-1.504166956	0.011787186	0.156154612	111.7421162	125.9357081	161.6005774	133.1377913	837.3449168	162.5865934	Down
ENSG00000155366.17	protein_coding	RHOC	-0.502711583	0.011802995	0.156154612	2183.082262	2103.802942	2808.815169	2948.936554	3642.417999	3462.405491	Down
ENSG00000074047.22	protein_coding	GLI2	-1.118474834	0.01180346	0.156154612	67.55565041	28.62554633	54.22020166	132.2733676	109.1586611	85.53818211	Down
ENSG00000164919.11	protein_coding	COX6C	0.459453633	0.011822272	0.156274441	2067.505143	2225.044301	2629.175442	1792.909561	1557.44788	1682.620124	NotSig
ENSG00000104687.14	protein_coding	GSR	0.53143459	0.01183814	0.156355187	2197.204387	2340.020963	1684.223056	1625.461548	1408.605993	1270.706385	Up
ENSG00000092931.12	protein_coding	MFSD11	-0.654045356	0.011866601	0.156601984	331.4813378	275.7270902	268.2499417	491.7552075	346.5082303	537.6234509	Down
ENSG00000166546.15	protein_coding	BEAN1	-1.915394571	0.011906974	0.157005459	20.22380003	4.101182547	21.23003125	47.42290108	26.62642833	96.80085571	Down
ENSG00000137076.22	protein_coding	TLN1	-0.772120581	0.011927401	0.157100843	2194.642268	2058.335976	2063.33749	2951.576892	5490.305459	2347.240236	Down
ENSG00000101670.12	protein_coding	LIPG	-1.743560968	0.01193382	0.157100843	38.63966467	94.24587042	27.81208552	154.3007696	39.57095183	341.9337182	Down
ENSG00000205730.7	protein_coding	ITPRIPL2	-0.763089651	0.011946971	0.157144846	1251.500499	1099.220795	645.7386312	2173.126725	1625.889584	1287.011552	Down
ENSG00000179335.20	protein_coding	CLK3	-0.493139293	0.011973646	0.15736651	841.4236953	731.1821023	729.298069	980.6635675	1239.638458	1021.085192	NotSig
ENSG00000143995.20	protein_coding	MEIS1	-1.904943659	0.01199799	0.157557213	26.31385077	8.074740976	33.94756826	55.60233463	172.9402229	27.94102703	Down
ENSG00000014138.10	protein_coding	POLA2	0.568013164	0.012029554	0.15784233	353.4747898	364.5417065	296.4177076	231.6136632	231.7863219	221.1974934	Up
ENSG00000116157.6	protein_coding	GPX7	-2.134026311	0.012061296	0.158036766	5.71581489	14.27918177	8.662052363	17.869237	89.14914049	19.04612824	Down
ENSG00000048028.12	protein_coding	USP28	0.584171507	0.012064101	0.158036766	329.3605829	389.9812673	311.4617891	210.5264454	246.8165072	230.7622757	Up
ENSG00000132688.11	protein_coding	NES	-0.904842083	0.012080535	0.158122749	143.4948069	142.8491121	90.71653732	318.110306	227.0949549	161.8407978	Down
ENSG00000100596.8	protein_coding	SPTLC2	-0.925881725	0.012153073	0.158942357	1170.433891	1199.616758	1023.610829	1285.079273	3679.065197	1491.345516	Down
ENSG00000172671.20	protein_coding	ZFAND4	0.804477182	0.012181893	0.159189323	176.5580949	158.4186238	132.4624695	103.4051966	71.29626961	92.77519734	Up
ENSG00000118503.18	protein_coding	TNFAIP3	-0.91891721	0.012226312	0.159464107	163.2440504	146.5381651	257.7782274	405.6900542	453.9855041	216.0569736	Down
ENSG00000279207.1	TEC	ENSG00000279207	-0.662609924	0.012236829	0.159464107	202.6212607	169.1753384	213.7460716	330.3112111	349.9042322	247.9997283	Down
ENSG00000297093.1	lncRNA	ENSG00000297093	1.356551569	0.012244193	0.159464107	61.47492359	107.6464092	203.8618651	26.99083041	55.36431482	63.32087807	Up
ENSG00000184117.12	protein_coding	NIPSNAP1	0.473431683	0.012244894	0.159464107	2049.539394	2566.580305	2200.243786	1755.516238	1718.592379	1435.942326	NotSig
ENSG00000149308.18	protein_coding	NPAT	0.519855257	0.012252688	0.159464107	436.7338307	396.3394647	418.1995602	295.2722959	268.9749172	307.6021052	Up
ENSG00000126351.13	protein_coding	THRA	-0.633623666	0.012318356	0.160188615	602.1112931	393.7074001	555.1182884	761.6156107	958.3762026	686.8406335	Down
ENSG00000135334.9	protein_coding	AKIRIN2	-0.555036161	0.012413157	0.161203217	540.7401787	551.1654412	614.8361308	661.5065477	892.7562039	954.3118506	Down
ENSG00000144908.14	protein_coding	ALDH1L1	3.964699155	0.012420523	0.161203217	502.4478406	213.9852464	2667.84194	190.1952272	23.70238807	2.888758202	Up
ENSG00000043355.12	protein_coding	ZIC2	0.537773054	0.012426563	0.161203217	522.3278407	508.2156689	425.1912637	331.1067836	364.4075304	308.5931392	Up
ENSG00000138326.21	protein_coding	RPS24	0.589664459	0.012474792	0.161696882	16376.0851	20887.38098	21830.77165	13531.73654	9744.626461	15990.86367	Up
ENSG00000129472.15	protein_coding	RAB2B	-0.52673355	0.012484804	0.161696882	308.2583626	318.5984859	279.6556433	412.8636661	415.805755	476.5140333	Down
ENSG00000249859.15	lncRNA	PVT1	0.646217996	0.01250979	0.161761459	832.556555	1377.734593	1025.826324	824.117115	596.6412754	646.5415301	Up
ENSG00000129534.14	protein_coding	MIS18BP1	0.588480876	0.012509984	0.161761459	498.9328506	530.4729181	618.8666972	299.7060116	428.5443371	369.1904033	Up
ENSG00000143320.9	protein_coding	CRABP2	-0.777168913	0.012575108	0.162463935	1697.097351	1276.224046	2546.012543	2143.112118	3550.99935	3763.853709	Down
ENSG00000186687.16	protein_coding	LYRM7	0.793193151	0.012593307	0.162463935	341.8224363	473.299786	234.2087263	231.8235823	188.220502	185.2639923	Up
ENSG00000205922.5	protein_coding	ONECUT3	-0.603369481	0.012594732	0.162463935	248.6036352	299.5347292	267.1082445	340.3138167	419.5837023	478.1528622	Down
ENSG00000214706.12	protein_coding	IFRD2	0.604325256	0.012624318	0.162714561	1058.193452	1218.88586	1035.710839	560.5990693	928.2268323	691.4434174	Up
ENSG00000101695.10	protein_coding	RNF125	-0.928757588	0.012649098	0.162795351	182.9903322	151.7398723	85.39018949	262.924692	194.0831259	341.1386073	Down
ENSG00000167653.5	protein_coding	PSCA	2.80857155	0.012654007	0.162795351	104.075388	16.39214161	3.147316035	10.28398169	3.915688325	3.399222999	Up
ENSG00000033327.13	protein_coding	GAB2	-1.299379852	0.01266107	0.162795351	40.85879458	89.97975151	24.3692815	131.0419874	160.1404431	93.05620078	Down
ENSG00000158467.17	protein_coding	AHCYL2	-0.8636645	0.012678305	0.162886232	273.8203614	332.576371	167.1775689	355.6343059	646.6349281	407.0491719	Down
ENSG00000147010.19	protein_coding	SH3KBP1	-0.725966781	0.012711974	0.163187929	1479.33593	1134.393209	738.7624913	1725.616178	1532.417883	2288.028323	Down
ENSG00000111731.13	protein_coding	C2CD5	0.480259051	0.012741384	0.163434513	646.9687163	699.9026856	790.8997541	490.4132365	509.540137	532.3571578	NotSig
ENSG00000168394.13	protein_coding	TAP1	-0.589440538	0.012762253	0.163478464	814.8716678	739.0640485	947.9661366	1306.660278	956.763899	1498.552288	Down
ENSG00000072501.19	protein_coding	SMC1A	-0.814376693	0.012765218	0.163478464	1464.63111	1134.638396	1320.449102	1742.816775	3616.848237	1539.029974	Down
ENSG00000128564.8	protein_coding	VGF	-1.311439879	0.012823687	0.163937846	55.3372954	53.70424857	29.5557582	196.8527606	70.08996603	78.22203041	Down
ENSG00000170542.7	protein_coding	SERPINB9	-0.804600481	0.012831189	0.163937846	934.1511787	689.8648937	461.9203041	1275.124453	828.8287433	1538.768398	Down
ENSG00000204370.14	protein_coding	SDHD	0.449508671	0.012836019	0.163937846	1766.041629	2092.741142	1753.772007	1238.745803	1427.93564	1443.295249	NotSig
ENSG00000109654.16	protein_coding	TRIM2	-0.831404753	0.01284202	0.163937846	1208.775161	592.6752723	826.527975	1324.188657	1145.497925	2205.331967	Down
ENSG00000142937.12	protein_coding	RPS8	0.504584807	0.01291824	0.164779561	26195.68583	32633.00938	32331.13224	20284.59987	18296.47662	25673.16178	Up
ENSG00000064932.16	protein_coding	SBNO2	-0.901753501	0.012929244	0.164788723	619.9161669	618.8937935	406.7519274	921.6075104	1581.025665	577.5876388	Down
ENSG00000169562.13	protein_coding	GJB1	4.811986299	0.012941288	0.164811111	541.6992003	163.382067	1392.029431	0	71.51443427	3.287891809	Up
ENSG00000144034.16	protein_coding	TPRKB	0.660207525	0.012977852	0.165049733	415.240718	444.060173	676.3165111	312.2293875	311.1169817	348.3915445	Up
ENSG00000204516.10	protein_coding	MICB	-0.586643613	0.012980629	0.165049733	283.5774046	261.8848058	232.0160068	376.275327	450.0208889	342.5760263	Down
ENSG00000071242.13	protein_coding	RPS6KA2	-0.89844446	0.013002212	0.165168822	134.7216541	86.19350142	203.4363967	220.9178769	270.7795002	298.8001569	Down
ENSG00000214357.9	protein_coding	NEURL1B	-0.603845534	0.013010614	0.165168822	224.7365918	185.1972042	226.2644895	319.9635356	362.156316	285.33281	Down
ENSG00000156831.9	protein_coding	NSMCE2	0.85934898	0.013034692	0.165343463	299.553783	678.8335484	761.0955003	311.9211173	315.6871643	330.9538247	Up
ENSG00000164985.15	protein_coding	PSIP1	0.489529689	0.013050748	0.165416168	1889.505392	2252.70383	2628.282952	1476.804039	1670.355764	1675.000079	NotSig
ENSG00000106089.12	protein_coding	STX1A	-0.723481321	0.013119459	0.166155612	229.3116393	175.9574694	202.7911978	405.933568	239.3811474	358.8124294	Down
ENSG00000145675.16	protein_coding	PIK3R1	-0.823448409	0.013166692	0.166530281	375.9150905	247.7828354	159.0986686	507.1766848	424.1777361	452.6517669	Down
ENSG00000182197.13	protein_coding	EXT1	-0.871008871	0.0131756	0.166530281	735.9007492	528.7966886	1009.785831	1073.433342	2108.291447	977.9209448	Down
ENSG00000116459.11	protein_coding	ATP5PB	0.467736909	0.013180226	0.166530281	3383.773441	4436.320152	4650.318439	3018.047527	3009.662963	2989.148973	NotSig
ENSG00000179218.15	protein_coding	CALR	-0.476005931	0.013196935	0.166610005	9043.175515	7768.176337	7091.056984	9910.856114	12848.98119	10487.98619	NotSig
ENSG00000109689.20	protein_coding	STIM2	0.491003829	0.013252638	0.167181512	708.8412684	606.8240326	632.1994098	462.2151464	502.1994381	421.7161902	NotSig
ENSG00000164169.13	protein_coding	PRMT9	0.747162536	0.013299687	0.167643026	292.0300838	296.9158055	184.8413974	160.1770863	132.0010844	168.4084332	Up
ENSG00000138311.18	protein_coding	ZNF365	-1.412168461	0.013353046	0.168183299	28.13002572	35.31291629	32.24008558	36.85292585	71.70472132	145.2819743	Down
ENSG00000140848.17	protein_coding	CPNE2	-0.464919858	0.013396016	0.168462698	810.095652	680.2346864	874.9884004	1108.048603	1059.344202	1097.198086	NotSig
ENSG00000196878.15	protein_coding	LAMB3	-0.972315507	0.01339626	0.168462698	2091.474914	2036.852919	1137.320895	4309.107595	1509.711457	4511.485687	Down
ENSG00000165801.10	protein_coding	ARHGEF40	-1.246255848	0.013442826	0.168915698	110.0514137	34.29782306	161.411577	271.4508208	278.0780543	172.1246795	Down
ENSG00000129226.14	protein_coding	CD68	-1.547426407	0.013457411	0.168966441	86.9032426	88.02914111	52.02648725	306.8150687	38.98142283	316.4015184	Down
ENSG00000126705.15	protein_coding	AHDC1	-0.750095774	0.013470384	0.168989849	381.6071628	304.5067381	193.0885403	577.7585319	476.8800228	425.9069904	Down
ENSG00000196139.14	protein_coding	AKR1C3	1.992874416	0.013502469	0.168989849	56.96521422	34.42856863	561.9891176	48.72314135	44.02174524	71.16399852	Up
ENSG00000137216.19	protein_coding	TMEM63B	-0.507283085	0.013506579	0.168989849	707.760751	648.8755461	770.3328972	1110.753853	1071.211157	841.8689422	Down
ENSG00000269113.4	protein_coding	TRABD2B	-2.67768788	0.013507853	0.168989849	1.422126889	12.24793801	1.649633747	26.75054669	31.30525465	11.2926438	Down
ENSG00000266967.7	protein_coding	AARSD1	0.627427708	0.013512015	0.168989849	560.2606034	725.01882	683.5584727	483.5652518	475.8133774	315.632038	Up
ENSG00000174173.7	protein_coding	TRMT10C	0.454123751	0.013596339	0.169887287	879.3784185	1035.728588	894.4759801	642.7451141	692.4658936	715.3237207	NotSig
ENSG00000129003.19	protein_coding	VPS13C	-0.512557138	0.01360498	0.169887287	403.9370213	357.644527	401.1891248	495.3359732	545.6037503	617.624924	Down
ENSG00000136161.13	protein_coding	RCBTB2	-1.674056271	0.013624995	0.170004711	46.50993093	43.94768463	94.76281362	73.38218387	450.9999746	73.56733561	Down
ENSG00000167986.15	protein_coding	DDB1	0.450259369	0.013663708	0.170355069	3728.195652	4573.114652	4800.634312	3342.941622	3335.977324	2908.067249	NotSig
ENSG00000166341.9	protein_coding	DCHS1	-1.690791545	0.013686683	0.170508823	18.6996709	14.87385272	11.98266737	22.97956722	89.46762351	35.42432182	Down
ENSG00000233276.9	protein_coding	GPX1	0.461653773	0.013698085	0.170518277	3560.926912	4744.777614	4671.267495	3014.838186	3097.9776	3309.604524	NotSig
ENSG00000260027.5	protein_coding	HOXB7	-0.62782362	0.013723112	0.170697182	374.9409843	362.5159185	376.3231017	433.183126	727.4368172	562.3150646	Down
ENSG00000278948.1	TEC	ENSG00000278948	-1.401987507	0.013759666	0.171019094	27.80888278	37.64537093	9.633332468	71.2433654	58.27270178	69.2294124	Down
ENSG00000231646.8	lncRNA	FSIP2-AS1	2.700170979	0.01383996	0.171794651	10.87603345	29.57187217	10.12677316	1.744233202	1.125141904	4.505678526	Up
ENSG00000100890.16	protein_coding	PRORP	0.685113963	0.013843511	0.171794651	343.9437457	406.0509266	545.8748271	215.2124752	294.0116617	296.5448885	Up
ENSG00000164465.19	protein_coding	DCBLD1	-0.635427685	0.013867268	0.171828205	485.5210338	431.2596838	453.3170418	598.9839799	584.2432225	943.3079424	Down
ENSG00000178952.11	protein_coding	TUFM	0.542115122	0.013867665	0.171828205	4539.260926	6212.174826	5810.851863	3632.970373	4575.476259	3166.437707	Up
ENSG00000197892.13	protein_coding	KIF13B	-0.786705899	0.013893648	0.172017108	223.2313448	159.9266985	160.0183337	414.7938667	225.3563129	298.0555088	Down
ENSG00000148229.13	protein_coding	POLE3	0.49474093	0.013975995	0.172903019	1625.929325	1801.407503	1854.529433	1164.25018	1498.480428	1087.074915	NotSig
ENSG00000166484.20	protein_coding	MAPK7	-0.63900543	0.013993884	0.172990749	209.6991901	163.5518214	174.6952101	332.4441742	259.7396763	261.2609745	Down
ENSG00000174780.17	protein_coding	SRP72	0.400099617	0.014025141	0.173147355	2761.32856	2944.615046	2637.699142	2268.722329	1957.770096	2096.117948	NotSig
ENSG00000126432.14	protein_coding	PRDX5	0.449452079	0.014028167	0.173147355	2380.450359	2693.149432	2388.60817	1812.987023	1592.952195	2057.751649	NotSig
ENSG00000028528.15	protein_coding	SNX1	-0.929300505	0.01404088	0.173170851	1104.657247	1020.583104	773.4654148	1415.889061	3099.574225	1012.309712	Down
ENSG00000136156.15	protein_coding	ITM2B	-0.5891787	0.014054357	0.173203736	2125.40611	1871.877231	2249.47089	2378.278634	2946.947044	4071.302519	Down
ENSG00000146674.16	protein_coding	IGFBP3	-2.60900395	0.014082533	0.173417577	301.458206	112.3685649	180.5956716	936.9867275	135.780332	2553.986897	Down
ENSG00000244198.8	lncRNA	ARHGEF35-AS1	-0.847197128	0.014111841	0.173479762	85.59404426	98.76113298	104.2706808	210.2447932	115.6953829	191.8727949	Down
ENSG00000196531.14	protein_coding	NACA	0.422818115	0.014116126	0.173479762	12494.5622	14818.81652	12487.70931	9768.626342	9032.292499	10888.71534	NotSig
ENSG00000126785.13	protein_coding	RHOJ	-2.018480586	0.014122675	0.173479762	12.20614391	11.39670921	8.151538267	23.89234181	90.97193762	14.49901853	Down
ENSG00000214944.10	protein_coding	ARHGEF28	-1.104520843	0.014130896	0.173479762	104.0703464	50.90325552	43.23257611	187.5985209	122.4115793	113.1837996	Down
ENSG00000072657.10	protein_coding	TRHDE	-1.630283893	0.014164673	0.173724495	25.11303852	11.71009089	40.36207835	96.05848216	28.5585525	98.75284055	Down
ENSG00000165914.15	protein_coding	TTC7B	-0.494275026	0.014181415	0.173724495	486.6229765	398.3330153	429.4781265	661.5001317	573.0881946	617.2000766	NotSig
ENSG00000173706.15	protein_coding	HEG1	-0.796193306	0.014183362	0.173724495	81.25609825	69.0406553	94.50632753	159.6143575	146.4236543	119.1704441	Down
ENSG00000166224.19	protein_coding	SGPL1	-0.446914777	0.014224937	0.174100629	1629.258275	1396.26744	1251.768166	1861.820626	1999.339781	1970.219637	NotSig
ENSG00000062282.15	protein_coding	DGAT2	1.170169436	0.014246625	0.174118361	417.8819877	173.7054087	726.729055	135.1964423	276.9001042	174.1838624	Up
ENSG00000213903.9	protein_coding	LTB4R	0.936476223	0.014248123	0.174118361	108.906082	146.7579815	234.3900934	74.15502611	84.86429414	96.44591658	Up
ENSG00000183605.17	protein_coding	SFXN4	0.583544493	0.014270762	0.1742621	752.468587	792.4324424	1149.344059	546.5158781	614.2166163	635.4209017	Up
ENSG00000197622.13	protein_coding	CDC42SE1	-0.46378447	0.014349381	0.175088682	930.3311011	944.9568224	799.9856352	1083.751708	1306.320753	1300.086304	NotSig
ENSG00000169184.7	protein_coding	MN1	-1.231442021	0.014407888	0.175668775	74.96896955	20.8472739	49.86702767	111.9768109	91.81261901	138.7506503	Down
ENSG00000211450.11	protein_coding	SELENOH	0.536637086	0.014452826	0.17608268	811.773169	1080.919758	1217.582511	697.9299494	742.6985725	702.8869788	Up
ENSG00000128604.21	protein_coding	IRF5	-0.764781105	0.014493354	0.176414086	240.4120287	189.5537777	169.9610649	250.0920042	458.7754794	314.4745545	Down
ENSG00000114166.8	protein_coding	KAT2B	-1.039532928	0.01450205	0.176414086	104.0611703	49.89948915	150.0432209	254.0985408	203.691783	167.691396	Down
ENSG00000162409.12	protein_coding	PRKAA2	-0.899507283	0.014521577	0.176458536	248.0019723	109.4096307	130.025624	366.6601991	250.9370201	291.2782982	Down
ENSG00000164733.23	protein_coding	CTSB	-0.603852158	0.014527733	0.176458536	3640.440634	2361.654012	2561.065719	4017.551606	3643.539844	5353.139224	Down
ENSG00000138246.17	protein_coding	DNAJC13	-0.620023999	0.014587734	0.177053097	544.9671475	440.3475312	530.8072172	572.1384745	946.9287553	811.8511363	Down
ENSG00000281383.1	lncRNA	ENSG00000281383	-1.691438377	0.014611323	0.177205155	30.8899307	30.09856094	90.21785053	339.6998338	96.14283337	51.2643964	Down
ENSG00000100379.18	protein_coding	KCTD17	-0.938236365	0.01468889	0.177988936	154.6917958	187.1216281	146.5843971	270.3023352	488.4898289	181.0084976	Down
ENSG00000174547.13	protein_coding	MRPL11	0.637274813	0.014698616	0.177988936	828.9529723	1087.162833	1445.219806	682.3547776	841.2421615	637.0850807	Up
ENSG00000134419.15	protein_coding	RPS15A	0.620134987	0.014709278	0.177988936	10640.14263	14266.45723	14943.27899	9375.517739	6077.926071	10472.19783	Up
ENSG00000142534.7	protein_coding	RPS11	0.520803638	0.014759345	0.178396687	19208.70768	25029.58713	27763.85276	16288.85003	14484.52433	19409.53588	Up
ENSG00000164683.19	protein_coding	HEY1	-1.668377685	0.014765246	0.178396687	9.344440761	14.50450011	8.603779995	20.20542161	48.12470936	34.02152616	Down
ENSG00000167711.14	protein_coding	SERPINF2	-0.909289731	0.014797055	0.178646289	108.2107431	98.98694081	60.49654472	156.2010453	130.0921088	216.6983847	Down
ENSG00000167680.18	protein_coding	SEMA6B	-0.474684701	0.014824288	0.178840295	723.0243824	581.1232361	728.4705076	914.7064501	1007.807495	902.1401268	NotSig
ENSG00000168000.16	protein_coding	BSCL2	0.904553415	0.014848257	0.178994671	256.788655	438.7825164	724.039218	233.2584981	288.5670828	235.4984945	Up
ENSG00000167900.12	protein_coding	TK1	0.36480795	0.014869645	0.17911773	3475.993929	3374.011556	3454.584585	2676.179731	2534.978295	2790.402144	NotSig
ENSG00000112667.13	protein_coding	DNPH1	0.65567674	0.014892528	0.179258594	778.9484664	723.9660733	467.93559	489.870693	385.6219002	375.5129198	Up
ENSG00000170745.12	protein_coding	KCNS3	-0.778069106	0.014922383	0.179483112	165.2468675	99.49942132	147.1934443	198.0430416	220.2747491	287.7614134	Down
ENSG00000132436.13	protein_coding	FIGNL1	0.561521636	0.014942289	0.179587707	396.4974101	413.0216075	444.9742001	258.4759711	337.1477642	255.4548602	Up
ENSG00000010810.18	protein_coding	FYN	-1.097518636	0.014958526	0.17964808	183.4578219	206.664752	315.7958153	260.5679029	902.2624119	349.9173499	Down
ENSG00000127603.32	protein_coding	MACF1	-0.423295605	0.015067461	0.180820816	1948.625737	2242.143087	1833.585255	2486.855397	2832.678424	2760.939664	NotSig
ENSG00000290374.2	lncRNA	FAM86EP	0.923355016	0.015106464	0.181153189	92.1027757	121.0183859	90.35779289	66.40656251	47.51467758	45.84491085	Up
ENSG00000079215.15	protein_coding	SLC1A3	-0.987781797	0.015143953	0.181466918	410.1054503	181.7305441	632.1403347	584.4348339	902.9588037	940.998572	Down
ENSG00000254772.10	protein_coding	EEF1G	0.377288948	0.015169391	0.181571943	34623.37216	39666.62587	40489.64447	30061.01787	28013.22537	30291.55976	NotSig
ENSG00000173226.17	protein_coding	IQCB1	0.541266645	0.015175384	0.181571943	414.5874939	546.5046555	466.8225038	304.4801983	355.4492054	322.3151126	Up
ENSG00000160551.12	protein_coding	TAOK1	-0.410738544	0.015205194	0.181792849	1255.542653	1252.983618	1237.742859	1491.253228	1786.430499	1702.620407	NotSig
ENSG00000108306.13	protein_coding	FBXL20	-0.903184173	0.015226392	0.181910534	185.0188306	227.1461966	126.70591	308.0526065	485.4037559	216.9981728	Down
ENSG00000146409.12	protein_coding	SLC18B1	0.533336573	0.015275603	0.182362475	504.6539464	556.3418087	542.0977919	358.6867322	433.31561	316.7165409	Up
ENSG00000167323.13	protein_coding	STIM1	-0.654295087	0.01530245	0.182370095	504.436017	353.6782948	317.6774465	608.8313761	510.3065217	731.8481724	Down
ENSG00000196704.14	protein_coding	AMZ2	0.462809154	0.015331337	0.182370095	1559.415425	1987.018464	2111.346062	1382.487775	1340.182616	1381.205514	NotSig
ENSG00000123240.17	protein_coding	OPTN	-0.6951332	0.01533596	0.182370095	712.1563986	766.4804149	815.3888186	1373.568448	761.779062	1577.750067	Down
ENSG00000082516.9	protein_coding	GEMIN5	0.737024555	0.015337842	0.182370095	960.169176	1241.856999	661.7103637	589.2373209	711.806548	417.8697626	Up
ENSG00000130520.11	protein_coding	LSM4	0.35801876	0.015338375	0.182370095	2923.498789	3023.878935	2931.599293	2282.128605	2376.478609	2269.474673	NotSig
ENSG00000068305.19	protein_coding	MEF2A	-0.509046567	0.015344541	0.182370095	1038.405652	726.2140606	813.0668495	1145.426577	1226.037737	1294.513515	Down
ENSG00000169410.11	protein_coding	PTPN9	-0.971974154	0.015378438	0.182637471	633.2431807	311.1301257	516.2011414	1173.523536	1247.761793	447.1989572	Down
ENSG00000119314.16	protein_coding	PTBP3	-0.545907466	0.015390468	0.182644955	2253.82563	2025.598448	1556.544325	2748.656019	2409.385488	3359.785435	Down
ENSG00000104325.7	protein_coding	DECR1	0.505604641	0.015408126	0.182719161	848.6903672	853.4502163	1135.626286	667.7570911	699.6824351	631.5253326	Up
ENSG00000187741.16	protein_coding	FANCA	0.661756347	0.015420932	0.182735759	747.1864655	860.6453828	1009.81302	572.0987789	698.4573031	385.0052735	Up
ENSG00000205643.11	protein_coding	CDPF1	0.75362951	0.015472465	0.183115915	139.1268323	196.9802047	225.1379614	102.8760278	114.5347964	114.6799747	Up
ENSG00000296530.1	lncRNA	ENSG00000296530	1.71850682	0.015483613	0.183115915	66.00387421	219.5031509	37.71869318	46.43900613	12.84552966	39.17465016	Up
ENSG00000109321.11	protein_coding	AREG	-1.045821238	0.015487302	0.183115915	1049.068585	774.0520846	1497.184791	955.9250238	2048.799225	3849.803835	Down
ENSG00000164850.16	protein_coding	GPER1	1.112021226	0.015618325	0.1845103	133.63567	78.75966545	60.4240608	50.07575227	39.75910144	36.62750997	Up
ENSG00000112561.19	protein_coding	TFEB	-0.911425089	0.015628268	0.1845103	99.40188012	62.33363756	63.55487075	105.0146319	172.6489513	147.4578633	Down
ENSG00000122591.13	protein_coding	HYCC1	-0.507040738	0.015654939	0.184689087	441.9196147	358.1108185	422.2612594	560.5624109	535.7809483	640.1712219	Down
ENSG00000006432.16	protein_coding	MAP3K9	-0.667613996	0.015690961	0.184977843	220.1885367	200.2531742	143.6791767	340.2755458	287.3910214	269.2040143	Down
ENSG00000163032.12	protein_coding	VSNL1	-1.120604534	0.015724456	0.185167558	104.1860198	64.56743772	36.20286153	135.5556296	111.2352224	199.5764587	Down
ENSG00000074527.13	protein_coding	NTN4	-1.42377442	0.01573017	0.185167558	32.01229337	14.60150755	80.60676301	121.7501584	84.06707198	133.8204342	Down
ENSG00000143079.15	protein_coding	CTTNBP2NL	-0.535153537	0.015743144	0.185184224	376.5380059	449.2678756	354.1137771	565.1766975	643.2480514	502.0654807	Down
ENSG00000128872.10	protein_coding	TMOD2	-0.721818661	0.015775672	0.185430701	129.2940004	132.4581665	195.5710901	208.4344278	266.3545528	279.0887182	Down
ENSG00000104381.14	protein_coding	GDAP1	0.624361499	0.01588156	0.186494873	413.2933973	547.2466811	569.7318831	263.6397307	394.1422274	335.3099083	Up
ENSG00000198225.6	protein_coding	FKBP1C	-2.31401705	0.015889489	0.186494873	4.877149795	7.263984952	3.120575302	12.26461491	52.15621338	11.79337733	Down
ENSG00000141934.10	protein_coding	PLPP2	-0.470653194	0.015912255	0.18662536	1531.544843	1460.177478	1315.449262	1672.929528	2027.297603	2268.791851	NotSig
ENSG00000129197.15	protein_coding	RPAIN	0.48723434	0.015939497	0.186808102	709.2908806	823.1596269	928.6300819	613.301701	540.1037494	601.6075945	NotSig
ENSG00000196937.11	protein_coding	FAM3C	-0.834313671	0.015993367	0.18730244	7057.757658	4037.48529	5166.523945	8289.191286	5812.243651	14892.03909	Down
ENSG00000280800.1	lncRNA	ENSG00000280800	-2.048932181	0.01602933	0.187558213	35220.31769	38108.69236	58319.25931	383735.7854	112814.8577	48211.75968	Down
ENSG00000197405.8	protein_coding	C5AR1	0.960745028	0.016038621	0.187558213	78.80841953	128.4698972	118.5828843	44.60821353	51.77566927	71.63343195	Up
ENSG00000118181.11	protein_coding	RPS25	0.581750593	0.016065896	0.187708324	9895.530967	13010.40186	14692.35479	8829.818366	6347.969361	9942.456956	Up
ENSG00000159063.14	protein_coding	ALG8	0.621786443	0.01607489	0.187708324	373.4015269	449.3374201	575.1656959	283.5369553	348.8019213	274.9150037	Up
ENSG00000118418.16	protein_coding	HMGN3	0.485293766	0.016115528	0.188045788	989.3594084	823.8401262	1082.627334	649.0478656	754.3097269	666.2163273	NotSig
ENSG00000143549.22	protein_coding	TPM3	-0.443290268	0.016137293	0.188162716	5536.865009	5285.492922	4198.178723	6655.454538	7366.411657	6403.455612	NotSig
ENSG00000109576.14	protein_coding	AADAT	0.545682285	0.016151231	0.188188274	371.7683158	435.841008	411.8429258	258.9596935	321.601426	255.6888813	Up
ENSG00000157107.14	protein_coding	FCHO2	-0.546544151	0.016168305	0.1882503	361.6099987	334.7965943	285.8338112	410.5664108	503.4892878	519.6410915	Down
ENSG00000100997.20	protein_coding	ABHD12	-0.501485116	0.016231377	0.188774661	688.8058055	496.4683947	638.0478165	901.010392	834.6053907	846.1120021	Down
ENSG00000071082.11	protein_coding	RPL31	0.55813938	0.016272859	0.188774661	11832.72864	14503.72519	17860.21416	11509.44266	7923.90015	10583.11007	Up
ENSG00000160957.15	protein_coding	RECQL4	0.580464166	0.016273672	0.188774661	870.4564784	1158.272067	1420.360332	753.5402217	860.6660236	691.3052611	Up
ENSG00000145416.14	protein_coding	MARCHF1	-1.606523475	0.016275082	0.188774661	61.16418821	36.86536354	36.91339137	60.14678405	305.9868746	49.97462348	Down
ENSG00000188372.15	protein_coding	ZP3	0.757447886	0.016281259	0.188774661	116.2074376	114.8455522	116.9699797	65.91520476	71.74868252	68.33712761	Up
ENSG00000069956.14	protein_coding	MAPK6	-0.41042356	0.016288104	0.188774661	1330.002325	1245.490771	1167.960616	1557.579273	1620.227063	1796.53832	NotSig
ENSG00000114021.12	protein_coding	NIT2	0.437537701	0.016295822	0.188774661	791.9729177	747.1402733	844.9406782	624.5990855	577.4959569	558.4411083	NotSig
ENSG00000187446.12	protein_coding	CHP1	-0.648062641	0.01632129	0.188933088	1360.515838	1159.71824	1009.936121	1424.768994	2543.489821	1572.164293	Down
ENSG00000170468.8	protein_coding	RIOX1	0.772732941	0.016353876	0.189173609	134.844636	143.4477815	131.4656689	76.23326299	66.17876254	96.89683116	Up
ENSG00000115919.15	protein_coding	KYNU	2.328618038	0.01638876	0.189390029	34.48404226	6.448526235	83.34318704	4.224022867	4.314547459	15.51117778	Up
ENSG00000135111.16	protein_coding	TBX3	-1.035136123	0.016407988	0.189390029	52.95266819	63.26361571	33.83090529	132.2155969	98.84574602	75.33576916	Down
ENSG00000053770.12	protein_coding	AP5M1	-0.52853961	0.016408049	0.189390029	378.3770292	457.1731901	345.9988701	582.8097383	611.878925	508.1229118	Down
ENSG00000119801.14	protein_coding	YPEL5	-0.848632434	0.01642704	0.189442965	311.2084655	321.5553067	659.7115641	603.7952777	1032.521283	691.5246702	Down
ENSG00000154222.15	protein_coding	CC2D1B	-0.673014352	0.016436285	0.189442965	284.0704793	367.3806556	312.4985373	459.3234969	686.8817168	395.3051051	Down
ENSG00000162078.12	protein_coding	ZG16B	2.248381561	0.016479519	0.189804732	19.47734004	23.02906092	28.95555731	9.745030645	4.479168157	0.886057876	Up
ENSG00000166073.12	protein_coding	GPR176	-1.14129083	0.016515974	0.190087943	23.4705371	22.38811071	28.06950841	50.60282768	66.40072594	46.70501995	Down
ENSG00000170448.12	protein_coding	NFXL1	0.446987477	0.016536123	0.190183219	621.3510557	666.028525	620.9117238	438.0159475	468.4636022	493.5903803	NotSig
ENSG00000163814.8	protein_coding	CDCP1	-0.794575254	0.016562433	0.190349164	2994.958201	2333.951403	1668.755009	4929.188007	2283.443977	4925.281105	Down
ENSG00000116014.10	protein_coding	KISS1R	1.117981388	0.016588831	0.190515888	48.19692864	87.23203811	85.81514724	27.52622537	40.34710739	33.9384718	Up
ENSG00000108950.12	protein_coding	FAM20A	-1.257068259	0.016627371	0.190749228	30.39159157	21.13007438	44.01478985	50.11260903	113.0057748	65.27176902	Down
ENSG00000169925.17	protein_coding	BRD3	-0.542461927	0.016632961	0.190749228	436.8711544	485.7810144	476.296521	640.705454	828.8126005	569.0856668	Down
ENSG00000134369.17	protein_coding	NAV1	-0.666473308	0.016669358	0.190906926	511.685719	553.7246076	345.2926141	782.9212148	890.9357673	566.4816574	Down
ENSG00000066322.15	protein_coding	ELOVL1	-0.45089804	0.016670544	0.190906926	1174.333525	1025.87045	1038.878826	1502.718577	1284.237717	1639.817441	NotSig
ENSG00000149050.10	protein_coding	ZNF214	-1.976327291	0.016705595	0.191171669	13.59303121	2.847199059	18.25505468	19.46543965	82.40448012	36.27825765	Down
ENSG00000088305.19	protein_coding	DNMT3B	0.650807378	0.016751233	0.191427825	287.6478724	394.8727934	321.4643637	196.9231494	261.7769271	181.6026941	Up
ENSG00000126012.14	protein_coding	KDM5C	-0.610186167	0.016751876	0.191427825	756.949802	630.2842029	605.3045433	987.3929357	1299.086487	757.510127	Down
ENSG00000043514.17	protein_coding	TRIT1	0.528976345	0.016773945	0.191543389	494.855797	667.9760284	646.4307338	403.5797901	395.2764683	454.4427983	Up
ENSG00000082196.21	protein_coding	C1QTNF3	-2.562839665	0.016809015	0.19161743	55.97258062	41.5030532	61.82178571	21.66595268	464.0472422	457.7527261	Down
ENSG00000171163.16	protein_coding	ZNF692	0.609938714	0.016816259	0.19161743	382.0605225	550.5704188	561.1255318	351.9321579	349.0451207	276.7839956	Up
ENSG00000114107.9	protein_coding	CEP70	0.524243741	0.01681631	0.19161743	487.545155	654.6323063	552.0831309	405.1593306	357.3420839	414.5573661	Up
ENSG00000129990.15	protein_coding	SYT5	-1.477266759	0.016839984	0.1917508	22.93141235	11.57223228	18.50777958	33.67900901	85.38053978	35.79103013	Down
ENSG00000135480.17	protein_coding	KRT7	-1.237378736	0.016859561	0.191780948	271.6703795	502.7822508	180.4023072	429.5699181	377.9752283	1442.423369	Down
ENSG00000155313.16	protein_coding	USP25	-0.789073278	0.016890972	0.191780948	568.5560574	618.9328152	482.3609025	547.4985178	1387.796288	958.5052815	Down
ENSG00000166197.17	protein_coding	NOLC1	0.51551499	0.016895068	0.191780948	5534.398717	7122.049763	5063.327474	4442.737214	4543.051316	3410.918665	Up
ENSG00000136754.18	protein_coding	ABI1	-0.514089593	0.016896219	0.191780948	1000.034085	961.9611503	939.6979493	1155.281939	1714.021505	1276.122948	Down
ENSG00000197168.14	protein_coding	NEK5	-1.028936799	0.016907996	0.191780948	36.5919511	35.08122932	28.49461783	63.14788829	82.35565285	59.27412804	Down
ENSG00000226754.4	lncRNA	MAGOH-DT	1.988772693	0.016917137	0.191780948	26.82493373	13.6135466	23.40426977	6.001956822	2.899646429	7.405953484	Up
ENSG00000187955.13	protein_coding	COL14A1	-1.819385395	0.016931662	0.191780948	12.27328842	5.380916732	10.21171536	21.87204616	56.20273041	21.13581271	Down
ENSG00000101546.13	protein_coding	RBFA	0.509346195	0.016938441	0.191780948	618.7215153	795.4622243	733.0057191	549.3208594	438.8384149	519.7699986	Up
ENSG00000067048.17	protein_coding	DDX3Y	-1.440028305	0.016950367	0.191780948	42.26825882	32.5464461	54.64554856	48.28029971	231.6357951	73.12464188	Down
ENSG00000166171.13	protein_coding	DPCD	0.4759388	0.016978586	0.19196466	478.0962234	530.5197015	522.9565078	383.6954767	336.7651746	379.9304815	NotSig
ENSG00000157214.14	protein_coding	STEAP2	-0.602172936	0.017029433	0.192403773	377.8535208	274.4181476	317.6974181	394.4969481	515.7846859	562.5684338	Down
ENSG00000078124.13	protein_coding	ACER3	-1.00426895	0.017044814	0.192406426	285.1626256	313.5236433	269.0656561	329.6861365	1051.381076	369.969278	Down
ENSG00000069482.7	protein_coding	GAL	0.623203035	0.017055825	0.192406426	672.2138718	971.2135964	560.2370891	518.1982201	451.2727424	461.2184549	Up
ENSG00000169021.6	protein_coding	UQCRFS1	0.404420752	0.017065697	0.192406426	1532.038948	1723.096892	1669.860557	1173.068771	1343.792459	1204.740704	NotSig
ENSG00000167972.14	protein_coding	ABCA3	-0.852429734	0.017111944	0.192691383	162.4879957	143.3712074	100.7151896	340.8032567	173.0906681	220.7033833	Down
ENSG00000108651.10	protein_coding	UTP6	0.560408177	0.017115026	0.192691383	648.4795124	876.5766028	1011.761684	596.3596119	601.1673405	521.2720922	Up
ENSG00000144815.18	protein_coding	NXPE3	-0.648726478	0.017179079	0.193204492	121.8728247	144.7566479	176.7985606	217.7895606	238.1551875	238.0244225	Down
ENSG00000069702.11	protein_coding	TGFBR3	1.119655846	0.017191652	0.193204492	129.9224858	210.3254077	74.71414086	80.6935066	65.91604277	44.55946497	Up
ENSG00000140743.8	protein_coding	CDR2	-0.700137491	0.017203065	0.193204492	395.4521588	379.3235289	269.6839157	475.7332982	766.2389818	459.1794113	Down
ENSG00000185697.17	protein_coding	MYBL1	-0.640423207	0.017208839	0.193204492	215.1062401	141.5075178	184.5660074	301.5211764	282.4918494	260.1585825	Down
ENSG00000159199.14	protein_coding	ATP5MC1	0.558033816	0.017243348	0.193337013	1328.665098	1319.554173	997.0569717	804.5521482	997.5914022	675.4630221	Up
ENSG00000178035.13	protein_coding	IMPDH2	0.480169675	0.017244778	0.193337013	8773.86048	9920.263597	6727.094245	6507.699871	5722.300879	5994.598335	NotSig
ENSG00000196924.19	protein_coding	FLNA	-0.427690205	0.017345231	0.194327236	6117.121472	5765.07882	5516.198759	7660.400039	8991.739845	6754.291754	NotSig
ENSG00000109680.11	protein_coding	TBC1D19	-0.792358179	0.017372448	0.194496153	66.92559218	68.42961579	63.4650653	108.6136563	134.4398031	101.8141851	Down
ENSG00000138363.15	protein_coding	ATIC	0.46095162	0.017398938	0.194656697	1219.371275	1458.4665	1568.049366	954.598301	993.3245746	1134.643915	NotSig
ENSG00000126953.8	protein_coding	TIMM8A	0.560436362	0.017438599	0.194964262	257.2425743	255.5701467	270.11517	166.2013445	192.8831678	172.2594134	Up
ENSG00000290831.2	lncRNA	NSUN5P2	0.672102531	0.017471504	0.195144125	298.6955094	396.9165321	333.5522139	278.7564188	183.3185093	183.8868318	Up
ENSG00000136250.13	protein_coding	AOAH	-2.15227783	0.017479047	0.195144125	8.59908238	14.46466149	1.439571043	21.22405788	56.90786807	25.89536468	Down
ENSG00000136942.15	protein_coding	RPL35	0.552204543	0.017519633	0.19546103	9286.340116	12446.23184	13470.80347	7812.139591	6462.895776	9731.835931	Up
ENSG00000213859.8	protein_coding	KCTD11	-0.920738257	0.01755065	0.195670815	330.4615272	221.5085966	222.7579939	619.4482957	234.6054804	612.1002717	Down
ENSG00000140263.15	protein_coding	SORD	0.624609244	0.017621423	0.196323236	3091.064694	3591.660115	2040.66752	1978.598891	2174.38545	1505.621848	Up
ENSG00000007047.16	protein_coding	MARK4	-0.585288968	0.017645029	0.196449629	517.9662102	399.3904023	415.4306513	684.2311564	795.3267938	523.9531995	Down
ENSG00000124207.17	protein_coding	CSE1L	0.485868001	0.017657453	0.196451423	2833.880643	3478.378081	3454.917844	2155.774647	2787.440507	2032.517305	NotSig
ENSG00000228412.10	lncRNA	LNC-LBCS	2.526437845	0.017686505	0.196519795	17.99665644	13.89577985	11.76637749	2.807993606	4.057734065	0.89336432	Up
ENSG00000172009.15	protein_coding	THOP1	0.417248981	0.017688131	0.196519795	1501.415875	1374.626777	1299.504311	1097.895216	1078.044247	951.8985031	NotSig
ENSG00000186469.9	protein_coding	GNG2	-1.943800764	0.01774665	0.197033317	11.84458034	11.27004528	16.84151397	9.02596561	100.1684847	45.24452165	Down
ENSG00000115267.10	protein_coding	IFIH1	-0.732134209	0.017807075	0.197567277	373.7625916	252.9636421	398.133581	648.3328901	377.8433838	675.4367937	Down
ENSG00000132510.11	protein_coding	KDM6B	-0.629178338	0.017828094	0.19766359	561.2143021	561.332263	396.4679296	897.1891034	873.978772	580.3341587	Down
ENSG00000261373.1	lncRNA	VPS9D1-AS1	0.572910729	0.017867009	0.19795806	288.3162811	347.3961429	272.8401846	220.3737829	189.2377826	201.3646734	Up
ENSG00000172578.12	protein_coding	KLHL6	-1.679896128	0.017897574	0.198159667	21.14249249	11.22690886	13.64526886	31.60149313	92.79648795	23.75269712	Down
ENSG00000115844.11	protein_coding	DLX2	1.513096698	0.017919557	0.198266037	24.17608064	68.008642	74.34197969	26.56030829	20.35436045	11.49217339	Up
ENSG00000213762.12	protein_coding	ZNF134	0.931622199	0.017948989	0.198454628	198.4494614	222.2527798	138.8314553	62.00604262	91.57165844	140.9324063	Up
ENSG00000140416.26	protein_coding	TPM1	-0.996705376	0.017965537	0.198500597	815.3846332	685.2099154	1063.969025	841.4146742	3070.659086	1207.144226	Down
ENSG00000265681.8	protein_coding	RPL17	0.557301661	0.017990582	0.198625189	14560.44449	18451.4512	20525.29125	12679.85518	9173.876792	14527.40498	Up
ENSG00000197302.11	protein_coding	KRBOX5	-0.86023949	0.018001609	0.198625189	135.1813309	75.89489366	80.95560333	141.2454987	216.1596343	171.1320496	Down
ENSG00000143632.15	protein_coding	ACTA1	-2.657593186	0.018122144	0.199602805	3.771153745	5.080255693	16.56701957	21.65995223	135.4429152	2.756601884	Down
ENSG00000050820.17	protein_coding	BCAR1	-0.539221341	0.018125304	0.199602805	630.9983378	617.3340325	531.6759186	875.6059655	684.5103995	1025.812127	Down
ENSG00000054965.11	protein_coding	FAM168A	-0.516184512	0.018138594	0.199602805	758.4700856	543.4712502	655.0123199	834.0316194	915.6956161	1048.957582	Down
ENSG00000117592.9	protein_coding	PRDX6	0.528033892	0.018140046	0.199602805	3420.153028	4225.029977	5433.649575	2727.178244	3001.443623	3341.163172	Up
ENSG00000124784.9	protein_coding	RIOK1	0.449812654	0.01817164	0.199813209	729.6050082	865.5935509	711.301955	566.4589455	573.4435267	548.8619047	NotSig
ENSG00000111906.18	protein_coding	HDDC2	0.45248166	0.018227559	0.200290619	844.6228555	992.7146179	991.4996633	759.8944466	633.5095609	673.412648	NotSig
ENSG00000007237.19	protein_coding	GAS7	-1.805847978	0.018253454	0.200365357	101.7477157	44.47683432	42.64549787	89.32685674	543.1330447	39.54477349	Down
ENSG00000146540.15	protein_coding	C7orf50	0.527965994	0.018265216	0.200365357	590.6497253	616.4369178	800.1468768	455.4936361	421.2865633	514.1042329	Up
ENSG00000109452.13	protein_coding	INPP4B	-0.835556331	0.018286434	0.200365357	569.2054498	553.7188816	973.6422905	809.9571249	1064.994465	1867.402942	Down
ENSG00000160124.9	protein_coding	MIX23	0.492692775	0.018290043	0.200365357	478.0083623	533.8883654	467.5721318	332.0596291	391.2823961	328.7161457	NotSig
ENSG00000183760.11	protein_coding	ACP7	-1.308120666	0.018296893	0.200365357	30.51132893	22.77872685	17.13771557	87.970469	45.00064413	41.80973936	Down
ENSG00000273841.6	protein_coding	TAF9	0.534469433	0.01833087	0.200600321	1264.793934	1661.386162	1704.243974	872.3009148	1075.177168	1248.982141	Up
ENSG00000276168.1	misc_RNA	RN7SL1	-0.893317308	0.01835923	0.20076086	519.5911242	296.9287599	397.1382557	993.6566016	889.6157928	371.1654931	Down
ENSG00000144566.11	protein_coding	RAB5A	-0.517390129	0.018370602	0.20076086	939.1656738	880.8342707	735.6608235	1393.907152	987.3809564	1275.923858	Down
ENSG00000125848.10	protein_coding	FLRT3	-2.602176664	0.018410585	0.20106066	14.97377095	0	5.437718674	10.35103839	80.40729428	33.55471261	Down
ENSG00000101974.15	protein_coding	ATP11C	0.54890952	0.01845811	0.201442354	568.195992	528.1979694	731.364124	361.2451887	430.3539921	457.9082725	Up
ENSG00000273420.1	lncRNA	ENSG00000273420	1.393632517	0.018530455	0.202094222	36.31094676	64.65088249	83.69448228	33.75422663	11.75051328	24.31867973	Up
ENSG00000165271.17	protein_coding	NOL6	0.562698725	0.018601291	0.202669082	548.9650015	795.1278631	698.9487383	436.1488603	537.4200439	409.5505183	Up
ENSG00000131015.5	protein_coding	ULBP2	-1.023743042	0.01861866	0.202669082	199.1891896	104.5330532	70.43622062	285.5578919	165.4969939	310.1397047	Down
ENSG00000229931.4	lncRNA	ATXN1-AS1	-1.168666416	0.018621115	0.202669082	21.26946649	27.28206076	33.64552711	80.54910375	60.93153513	43.99364739	Down
ENSG00000135454.14	protein_coding	B4GALNT1	-0.728101535	0.018686253	0.203239962	373.9675277	231.0883205	336.6246419	706.9363322	411.575906	442.7901507	Down
ENSG00000198755.11	protein_coding	RPL10A	0.495738055	0.018725475	0.203403237	15912.37985	19889.48037	20213.95049	11949.15107	11545.64191	16230.75162	NotSig
ENSG00000158164.7	protein_coding	TMSB15A	1.055472332	0.01873567	0.203403237	196.1333247	268.2844296	633.3833787	155.6431135	238.9881443	134.1839553	Up
ENSG00000277443.3	protein_coding	MARCKS	-0.947585969	0.018750027	0.203403237	1229.203856	1352.47481	1031.708751	987.7995425	3890.956738	2090.900038	Down
ENSG00000213763.4	processed_pseudogene	ACTBP2	-1.881753333	0.018764049	0.203403237	597.0618876	551.0109886	808.4300007	819.6821209	5165.094274	1225.640393	Down
ENSG00000183087.15	protein_coding	GAS6	-0.616906932	0.018764745	0.203403237	516.5879688	682.0117705	444.6658324	793.087882	686.5971023	1039.976886	Down
ENSG00000181085.15	protein_coding	MAPK15	0.909534742	0.018791734	0.203558063	139.18424	192.2642467	128.9684224	89.6600802	51.52156943	104.4772335	Up
ENSG00000111676.15	protein_coding	ATN1	-0.482643663	0.018869601	0.204211815	1438.555578	1524.723181	1288.047523	1830.211265	2392.31207	1719.114506	NotSig
ENSG00000164362.21	protein_coding	TERT	1.390907012	0.018877579	0.204211815	63.51020893	160.5181454	63.34146627	20.15796813	61.16982629	27.98106846	Up
ENSG00000070614.15	protein_coding	NDST1	-0.5446269	0.018906148	0.204382858	463.7151517	440.4702355	632.6550615	674.5155401	831.6292974	733.7974374	Down
ENSG00000056277.16	protein_coding	ZNF280C	0.671032571	0.018944424	0.204658541	319.6060765	425.6675778	267.3232245	239.8304205	222.3877479	174.0874819	Up
ENSG00000168481.9	protein_coding	LGI3	-1.474084358	0.019039471	0.205546744	32.41459146	10.18561039	41.26111974	117.2623303	73.34218004	42.24540657	Down
ENSG00000173085.15	protein_coding	COQ2	0.504507983	0.019075678	0.205729661	366.5996134	428.6914959	361.8950932	269.8162117	263.9511924	281.6224367	Up
ENSG00000112118.20	protein_coding	MCM3	0.4085788	0.019082097	0.205729661	2934.814146	2809.493516	2795.462907	2146.173591	2408.144417	1880.529928	NotSig
ENSG00000136143.16	protein_coding	SUCLA2	0.42731681	0.019137025	0.206126248	866.8910064	942.4001064	960.7663608	626.8903579	742.7945277	690.6014062	NotSig
ENSG00000197894.12	protein_coding	ADH5	0.38176792	0.019161915	0.206126248	2867.919168	3011.145212	3294.193285	2259.906266	2522.069811	2258.878357	NotSig
ENSG00000141378.15	protein_coding	PTRH2	0.432947372	0.019167683	0.206126248	980.8010699	1220.025483	1118.684958	776.8462608	824.1447057	857.850215	NotSig
ENSG00000117525.14	protein_coding	F3	-2.57459435	0.019170346	0.206126248	849.5926931	281.8734308	198.5261259	5083.197495	325.0400076	2515.226067	Down
ENSG00000135074.16	protein_coding	ADAM19	-2.114855309	0.019224091	0.206419854	770.0647545	78.80605979	214.0782141	972.1556546	1952.959726	1680.737119	Down
ENSG00000135540.12	protein_coding	NHSL1	-0.641970637	0.019238078	0.206419854	224.9175007	222.2429125	167.5256826	256.1610625	375.1966383	327.5384899	Down
ENSG00000100129.18	protein_coding	EIF3L	0.456170317	0.01924225	0.206419854	6007.504217	8244.968624	6262.913017	5165.139035	4573.486101	5215.020072	NotSig
ENSG00000178573.7	protein_coding	MAF	-2.154966427	0.019262214	0.206419854	180.0295996	79.14593222	143.6940213	191.9339142	1362.445247	240.7443901	Down
ENSG00000145337.5	protein_coding	PYURF	0.539907401	0.019269745	0.206419854	1163.512406	1176.294262	1637.1578	820.7181163	843.5583227	1070.615738	Up
ENSG00000100814.19	protein_coding	CCNB1IP1	0.596276693	0.019280806	0.206419854	1089.008705	1567.996027	1633.308685	939.7216309	745.2010884	1151.934395	Up
ENSG00000198734.12	protein_coding	F5	1.859802184	0.019287842	0.206419854	75.02517533	49.66872933	71.69538406	47.52571191	8.335713046	4.638076007	Up
ENSG00000125775.15	protein_coding	SDCBP2	-1.585592453	0.019389109	0.207365095	39.53659439	11.3792227	25.450086	61.87539346	31.47398981	135.2991026	Down
ENSG00000187961.15	protein_coding	KLHL17	0.625794416	0.019575691	0.209112759	529.500669	595.2696763	460.6023395	444.3774358	266.1985651	317.6056489	Up
ENSG00000154380.19	protein_coding	ENAH	0.418896945	0.019587782	0.209112759	1863.321717	2407.126299	2143.065252	1663.581789	1562.185356	1571.981406	NotSig
ENSG00000188895.12	protein_coding	MSL1	-0.441060161	0.019594815	0.209112759	1241.890738	1222.477019	1369.837472	1567.004045	2016.38307	1621.45082	NotSig
ENSG00000166750.10	protein_coding	SLFN5	-0.838692186	0.019604729	0.209112759	303.9867794	245.6956002	575.0228114	719.5946762	478.4613606	813.1545594	Down
ENSG00000142892.15	protein_coding	PIGK	-0.604230645	0.019644221	0.209368081	532.9124631	337.6761791	402.9962355	530.7020803	681.7324351	722.0368215	Down
ENSG00000105519.18	protein_coding	CAPS	-1.320250594	0.019654803	0.209368081	27.03082491	22.63582878	54.31819196	71.01357677	49.58185584	136.5215666	Down
ENSG00000163531.17	protein_coding	NFASC	-2.058547738	0.019687929	0.209507688	19.89103176	4.920152557	40.30166973	65.72132175	184.7628859	16.20456242	Down
ENSG00000079308.21	protein_coding	TNS1	-0.914324247	0.01970179	0.209507688	134.0441892	130.174105	95.56392898	259.1952632	299.1290966	122.2216827	Down
ENSG00000184743.13	protein_coding	ATL3	-0.770105418	0.01970714	0.209507688	1141.743346	590.1318484	921.6790058	1492.687626	982.8504047	2048.91762	Down
ENSG00000147475.17	protein_coding	ERLIN2	-0.460480582	0.019772313	0.210061156	488.7837515	465.3514524	426.4476655	624.1830557	696.6562236	580.5417415	NotSig
ENSG00000104343.21	protein_coding	UBE2W	-0.466749369	0.019805346	0.210272665	1064.834699	1033.649542	920.4236634	1181.775879	1614.897083	1377.215887	NotSig
ENSG00000135643.5	protein_coding	KCNMB4	-0.752125816	0.019830113	0.210301508	126.6604402	95.51786556	111.7403453	151.1235255	169.4862257	241.7186785	Down
ENSG00000138231.14	protein_coding	DBR1	0.5689271	0.019836626	0.210301508	460.2965997	521.1508505	668.0642722	325.6997188	363.1515894	422.5146962	Up
ENSG00000135372.10	protein_coding	NAT10	0.549517664	0.019860447	0.210301508	1488.23653	1745.6655	1491.885749	1147.38881	1290.90388	792.4530328	Up
ENSG00000140859.16	protein_coding	KIFC3	-0.723668539	0.019860569	0.210301508	495.038779	279.0315872	362.4614475	799.6703618	451.055129	624.6672439	Down
ENSG00000133687.16	protein_coding	TMTC1	-1.371001246	0.019873883	0.21030349	44.71713435	20.26231339	21.2267342	87.7423959	34.32029218	99.55715582	Down
ENSG00000163138.19	protein_coding	PACRGL	0.515198188	0.019912838	0.210339226	393.5076103	480.5453271	373.4881093	285.9078673	290.0643653	296.7717036	Up
ENSG00000002586.20	protein_coding	CD99	-0.602083773	0.019915074	0.210339226	1002.179221	758.7256083	927.6187948	1299.139046	1011.711816	1769.145205	Down
ENSG00000070214.17	protein_coding	SLC44A1	-0.541881272	0.01991727	0.210339226	1651.206488	1184.684128	1049.934464	1686.21341	2106.712895	1861.768499	Down
ENSG00000164649.20	protein_coding	CDCA7L	0.430575931	0.019929776	0.210339226	1350.598522	1630.160071	1645.337235	1142.928403	1051.127547	1237.045532	NotSig
ENSG00000236857.3	processed_pseudogene	RAP1BP1	-1.622192898	0.019957091	0.210488843	42.24503621	27.84447929	56.34657967	44.05948991	290.6826643	55.20150435	Down
ENSG00000072518.23	protein_coding	MARK2	-0.619601043	0.020018437	0.210831515	687.1485141	596.2091181	512.3202377	783.4880408	1231.36433	746.2967085	Down
ENSG00000102921.8	protein_coding	N4BP1	-0.694671821	0.020026403	0.210831515	483.4343746	494.7300434	248.4841227	606.4828989	697.813024	679.8456685	Down
ENSG00000120899.18	protein_coding	PTK2B	-0.646910937	0.020029888	0.210831515	235.0052188	181.495345	153.3331314	259.130554	295.7434133	337.9628126	Down
ENSG00000179918.19	protein_coding	SEPHS2	0.599501067	0.020042219	0.210831515	1283.94304	1227.760667	1956.583137	798.6446948	1024.3643	1125.49689	Up
ENSG00000204149.16	protein_coding	AGAP6	0.698956348	0.020079819	0.211088439	275.4457397	371.9061427	477.41476	203.9714976	285.6129868	203.6906788	Up
ENSG00000214279.13	protein_coding	SCART1	1.288051765	0.020136172	0.211542044	46.79439204	43.51185122	53.88696958	22.46065958	25.63508853	11.27527249	Up
ENSG00000004766.17	protein_coding	VPS50	-0.833944716	0.020191298	0.211947801	260.7472151	230.6376647	306.6057835	291.1146021	737.3118018	397.3433841	Down
ENSG00000141448.11	protein_coding	GATA6	-0.831828342	0.020201254	0.211947801	85.43555378	80.97321041	79.79063489	148.7277889	190.1935071	100.2224327	Down
ENSG00000132003.10	protein_coding	ZSWIM4	-0.874887037	0.020326373	0.213007946	91.21510813	55.42235385	50.14059192	128.8122208	119.2358893	113.3822428	Down
ENSG00000147996.17	protein_coding	ZNG1E	0.565464709	0.02032889	0.213007946	971.1984217	1376.434143	1407.983513	839.7145661	1007.098136	692.0752333	Up
ENSG00000156531.18	protein_coding	PHF6	0.411849604	0.020344288	0.213029961	1431.165441	1396.33001	1368.946725	978.4197459	1187.864246	988.8806893	NotSig
ENSG00000119969.16	protein_coding	HELLS	0.435297699	0.020375133	0.213179036	1489.754563	1700.457457	1633.34701	1111.714025	1371.30902	1085.3793	NotSig
ENSG00000130640.15	protein_coding	TUBGCP2	0.602758767	0.020385137	0.213179036	651.3618583	571.9420375	816.4427272	565.8976328	379.2155757	395.4520571	Up
ENSG00000044574.9	protein_coding	HSPA5	-0.716511544	0.020398852	0.213183307	14588.06406	11200.03682	11112.29067	14718.70939	30982.46607	14935.47492	Down
ENSG00000184983.11	protein_coding	NDUFA6	0.54159256	0.0204692	0.213779048	793.8521951	1004.006635	1230.386799	691.7769344	768.634566	619.9556874	Up
ENSG00000136286.16	protein_coding	MYO1G	-1.760572243	0.020499104	0.213951891	21.87800914	12.35209676	5.758877947	30.93346817	82.40118392	23.74351088	Down
ENSG00000185811.21	protein_coding	IKZF1	-2.196757977	0.020535037	0.214145411	7.885782052	9.102917183	5.938320552	4.64295579	67.23548795	33.32967667	Down
ENSG00000118217.7	protein_coding	ATF6	-0.444964027	0.020544379	0.214145411	629.4904811	540.1342179	583.6620857	834.8158643	712.3881715	838.9676624	NotSig
ENSG00000198034.11	protein_coding	RPS4X	0.379664129	0.020581906	0.214397087	24689.18325	28751.41151	29111.07192	20431.33013	20032.38882	22985.79204	NotSig
ENSG00000248538.11	lncRNA	PPP1R3B-DT	-1.340396401	0.020650542	0.214972273	13.2498119	18.37434617	21.26065367	60.13345829	30.99207443	40.98592217	Down
ENSG00000165392.11	protein_coding	WRN	0.611501829	0.020668149	0.21501585	393.6288938	453.6125456	639.5580709	292.110519	317.3658139	361.4274315	Up
ENSG00000151929.10	protein_coding	BAG3	-0.747057731	0.020691358	0.215117619	1267.914517	1566.573981	1007.687617	1781.954799	3229.184562	1439.317964	Down
ENSG00000205220.12	protein_coding	PSMB10	0.608500254	0.020704865	0.215118443	294.3051485	440.1126095	462.2130484	244.6641308	276.7839754	262.6428216	Up
ENSG00000290922.2	lncRNA	ENSG00000290922	-2.168283663	0.02073362	0.21527759	33.54397794	2.377723498	2.521883639	71.32774693	33.9073266	68.14223444	Down
ENSG00000076356.7	protein_coding	PLXNA2	-1.396300076	0.020762516	0.215284905	26.69927118	11.7549105	20.0849224	55.57657445	70.11097763	29.10530753	Down
ENSG00000159131.17	protein_coding	GART	0.509927578	0.020768787	0.215284905	2090.631494	2683.394061	1739.222359	1642.6062	1552.25334	1379.322861	Up
ENSG00000128059.8	protein_coding	PPAT	0.515545634	0.020774637	0.215284905	1540.090587	1919.623041	1207.898972	1073.035733	1126.76497	1065.162274	Up
ENSG00000142039.4	protein_coding	CCDC97	-0.568736654	0.020829454	0.21557664	437.1571205	404.2543075	278.2580311	564.3415945	522.360306	574.3137112	Down
ENSG00000134910.14	protein_coding	STT3A	-0.589716861	0.020842876	0.21557664	2353.678363	1640.658922	1594.329011	2876.275335	3408.445384	2127.972051	Down
ENSG00000007168.15	protein_coding	PAFAH1B1	-0.59316553	0.020843157	0.21557664	2024.808866	1921.839352	1680.599099	2302.653713	3896.221306	2292.626686	Down
ENSG00000063854.13	protein_coding	HAGH	-0.560933352	0.020874847	0.215765108	345.5105455	262.7663532	303.5271818	483.6442672	368.6994322	492.8156034	Down
ENSG00000111897.7	protein_coding	SERINC1	-0.604043954	0.020889315	0.215775442	1829.94242	1076.807057	1250.343842	1982.31495	1785.893182	2549.672849	Down
ENSG00000063241.8	protein_coding	ISOC2	0.446389115	0.020984167	0.216397342	521.312965	587.5443628	523.6570654	393.6017916	389.378591	415.044851	NotSig
ENSG00000290758.3	lncRNA	POLR2J4	0.62755462	0.020991031	0.216397342	168.0207661	197.6864534	223.3232379	129.4447334	125.8661424	125.6613	Up
ENSG00000188015.10	protein_coding	S100A3	0.991266421	0.021000858	0.216397342	201.0051712	367.1134976	175.6651939	181.5895423	72.79576153	119.1228381	Up
ENSG00000155629.15	protein_coding	PIK3AP1	-0.721496188	0.021017218	0.216397342	193.9834554	222.2898543	169.746162	212.3313961	392.1675687	362.008447	Down
ENSG00000134717.18	protein_coding	BTF3L4	0.404447548	0.02102933	0.216397342	1422.078936	1538.123538	1594.249391	1042.912757	1254.656388	1143.865596	NotSig
ENSG00000134138.22	protein_coding	MEIS2	-0.601346216	0.021033438	0.216397342	179.4012663	175.0061277	143.3679359	222.8128149	248.6182197	283.2637887	Down
ENSG00000148584.16	protein_coding	A1CF	2.330611534	0.021044071	0.216397342	27.77109904	10.78711913	16.1116298	3.020775456	6.278640769	1.614990073	Up
ENSG00000162636.16	protein_coding	EEIG2	-0.637680296	0.021102791	0.216861977	453.1857642	320.7081302	260.1949455	463.0448455	539.2276272	606.1220046	Down
ENSG00000145919.11	protein_coding	BOD1	0.584628574	0.021158355	0.21715493	918.6490998	1272.181916	1151.557967	613.2275511	960.8204051	656.0415366	Up
ENSG00000189120.5	protein_coding	SP6	-0.703160848	0.021172637	0.21715493	156.4455134	96.12269972	130.9109932	235.8712739	195.5087886	193.2145032	Down
ENSG00000167325.15	protein_coding	RRM1	0.510292538	0.021180542	0.21715493	1904.097668	1847.549016	2601.085155	1357.63263	1731.335305	1370.982564	Up
ENSG00000165731.22	protein_coding	RET	-0.883599573	0.021196648	0.21715493	98.63541212	83.33601299	63.11124909	209.6243135	112.3102718	129.8863886	Down
ENSG00000176834.14	protein_coding	VSIG10	0.839928933	0.021199071	0.21715493	711.4981785	1259.618125	460.0563064	560.209842	371.5318675	427.0379096	Up
ENSG00000196465.11	protein_coding	MYL6B	0.442229512	0.0212806	0.217850796	683.2356045	822.3662062	783.1579508	560.1638544	598.6862371	525.7218349	NotSig
ENSG00000155621.15	protein_coding	C9orf85	0.578616117	0.021317988	0.218094178	276.7797097	347.1481689	322.3042886	227.4726161	175.6762546	230.2152573	Up
ENSG00000167100.15	protein_coding	SAMD14	-1.904202851	0.021357247	0.218356386	14.43874045	3.086247148	9.996059396	58.10293517	20.76000483	22.53949214	Down
ENSG00000116678.20	protein_coding	LEPR	-0.888858188	0.021411724	0.218773743	56.57185241	43.26786761	81.59876813	109.4236578	101.6360487	125.4827094	Down
ENSG00000164142.16	protein_coding	FHIP1A	-0.667176974	0.021467065	0.219199395	252.0986153	214.4347769	197.7097916	410.4501857	246.2158613	398.0563812	Down
ENSG00000147224.13	protein_coding	PRPS1	0.503879549	0.021504528	0.219442061	1245.583013	1250.476018	1054.667949	837.355853	993.6643974	674.5849697	Up
ENSG00000128274.17	protein_coding	A4GALT	-0.811014662	0.021536165	0.219537675	223.8074123	158.3789241	131.5423431	329.4602468	192.5505915	379.3049748	Down
ENSG00000100345.23	protein_coding	MYH9	-0.520968154	0.021541304	0.219537675	6512.899267	5884.190645	4252.281604	9342.980135	6984.999129	7565.567529	Down
ENSG00000124831.20	protein_coding	LRRFIP1	-0.672279524	0.021558291	0.219571127	1669.513661	1421.290689	918.2105854	2443.132314	1496.87343	2448.110165	Down
ENSG00000180834.8	protein_coding	MAP6D1	0.807712579	0.021584132	0.21966419	126.7505283	162.4752287	172.7712573	76.97644736	118.0449463	69.47332314	Up
ENSG00000159905.15	protein_coding	ZNF221	-2.134696994	0.021602962	0.21966419	5.89470755	2.818091073	3.959751331	21.38389732	27.24138721	8.549537314	Down
ENSG00000121897.15	protein_coding	LIAS	0.597402178	0.021613576	0.21966419	314.798968	460.5384959	312.3771581	244.5882204	228.9809858	245.1980131	Up
ENSG00000114353.17	protein_coding	GNAI2	-0.516382521	0.021622273	0.21966419	4486.353345	4024.872316	4265.080379	5239.164623	7941.881235	5095.44636	Down
ENSG00000139278.10	protein_coding	GLIPR1	-1.059743505	0.021656189	0.219869332	47.28711929	61.7129167	115.3687097	103.9389201	142.5193458	221.7801008	Down
ENSG00000155265.12	protein_coding	GOLGA7B	-0.964713881	0.021757803	0.220457536	34.57677862	41.87392642	40.72887607	76.82468744	60.01598126	89.35126075	Down
ENSG00000181274.7	protein_coding	FRAT2	0.82692636	0.02177156	0.220457536	111.8772855	172.9440106	203.6355872	89.16982205	75.26453556	110.2013822	Up
ENSG00000125148.7	protein_coding	MT2A	-0.755774106	0.021799587	0.220457536	3860.613513	2097.506537	2277.856443	6234.734699	2900.760389	4771.362848	Down
ENSG00000259112.2	protein_coding	NDUFC2-KCTD14	2.307096705	0.021802701	0.220457536	18.18777771	28.7790571	26.79832553	0	7.475118539	7.412636876	Up
ENSG00000113356.13	protein_coding	POLR3G	0.500799436	0.021804111	0.220457536	884.1920045	1248.659632	880.2037088	697.3550089	708.9894797	722.3818233	Up
ENSG00000131495.9	protein_coding	NDUFA2	0.445059552	0.021807673	0.220457536	519.2084368	556.8767428	589.505937	394.4803118	395.0191147	433.5601424	NotSig
ENSG00000152240.13	protein_coding	HAUS1	0.580467504	0.021810448	0.220457536	486.982782	516.0642373	773.7061796	384.1113635	406.9111783	397.3308555	Up
ENSG00000177879.17	protein_coding	AP3S1	0.676183457	0.021830346	0.220519532	5218.924733	7496.266051	3236.270555	3248.326879	3053.09915	3680.571815	Up
ENSG00000236081.2	lncRNA	ELFN1-AS1	0.882328649	0.021872887	0.22081003	275.7179728	257.3109358	138.0361761	164.0102142	89.61668427	110.1884968	Up
ENSG00000155330.10	protein_coding	C16orf87	-1.287060458	0.021961738	0.221440019	378.5034423	110.5940238	127.9508372	304.9080535	944.384004	255.5258839	Down
ENSG00000100170.10	protein_coding	SLC5A1	-1.482214794	0.021962935	0.221440019	44.58916867	7.203205219	28.55110373	72.69217604	52.04583101	99.81723114	Down
ENSG00000093144.19	protein_coding	ECHDC1	0.416605473	0.021994786	0.221573325	1095.588107	1236.389446	1367.827906	888.2305713	962.319374	921.7272722	NotSig
ENSG00000177600.10	protein_coding	RPLP2	0.47228781	0.022003818	0.221573325	13355.18378	18242.70273	12805.61428	11288.58719	9474.446212	11243.3547	NotSig
ENSG00000167105.8	protein_coding	TMEM92	-0.975367404	0.022098108	0.222383037	102.2590009	70.83201831	80.59487649	222.9397285	84.74337241	190.837096	Down
ENSG00000064989.13	protein_coding	CALCRL	-1.088945365	0.022197663	0.22312633	25.74676182	29.61945327	20.66116029	45.84688439	54.42129189	60.73902386	Down
ENSG00000166326.7	protein_coding	TRIM44	-0.446942544	0.022199823	0.22312633	905.9852294	804.3031863	781.0495507	1103.622638	1293.979922	1001.304199	NotSig
ENSG00000196782.13	protein_coding	MAML3	-1.312754378	0.022225828	0.223247639	54.00090112	16.07582128	20.4204217	94.33731912	58.83938227	72.20428354	Down
ENSG00000070778.13	protein_coding	PTPN21	-0.581281966	0.022251444	0.2233649	192.8712082	177.9641923	146.1916313	257.4946432	238.766895	277.4238935	Down
ENSG00000079246.16	protein_coding	XRCC5	0.367532012	0.022360259	0.224316667	7678.237372	9115.281916	8963.184303	6334.920736	6931.443003	6697.837453	NotSig
ENSG00000248854.1	processed_pseudogene	HNRNPH1P3	-2.221447094	0.022378682	0.224360988	5.779772764	10.32869587	5.399222541	8.473340535	77.7261076	14.44884171	Down
ENSG00000165757.9	protein_coding	JCAD	-0.616162021	0.022449561	0.224930841	516.9228821	287.4317602	346.4694323	593.7454836	596.8198145	574.1462099	Down
ENSG00000086712.13	protein_coding	TXLNG	0.501983114	0.022497921	0.225274497	593.1533015	794.5052514	717.5277519	441.3808695	558.6375125	486.6585859	Up
ENSG00000162704.16	protein_coding	ARPC5	-0.505111394	0.022551012	0.225617531	1866.588408	1824.56097	1955.875161	1990.945611	3177.666583	2848.45988	Down
ENSG00000168496.4	protein_coding	FEN1	0.549323016	0.022560345	0.225617531	1697.513817	1684.556711	2240.404346	1116.689128	1630.709865	1095.599233	Up
ENSG00000198668.14	protein_coding	CALM1	-0.644267873	0.02257486	0.225621852	3777.521104	3381.776235	3736.258232	3895.017433	8253.645464	4884.134118	Down
ENSG00000169570.10	protein_coding	DTWD2	-0.606066883	0.022650566	0.226133198	170.5090801	142.601232	157.9064485	238.6835426	202.4551132	275.0102104	Down
ENSG00000168843.14	protein_coding	FSTL5	2.097657303	0.022654253	0.226133198	113.891115	103.2394567	8.571223917	37.39842405	6.01327445	9.19492778	Up
ENSG00000080561.14	protein_coding	MID2	-0.976970151	0.022690516	0.226333487	122.9641733	68.63766274	65.80942432	143.224391	116.5908225	247.7912166	Down
ENSG00000198464.14	protein_coding	ZNF480	0.627838876	0.022702572	0.226333487	289.6205485	419.5374667	282.9219294	235.2979894	184.0217792	223.8535021	Up
ENSG00000023734.11	protein_coding	STRAP	0.615249095	0.022777681	0.22694106	2606.97258	3565.067464	5268.557099	2363.019933	2369.544828	2734.416859	Up
ENSG00000091127.14	protein_coding	PUS7	0.50314675	0.022800529	0.227027516	900.7394624	1154.022333	780.7759527	649.3004764	635.5468828	716.069457	Up
ENSG00000082701.17	protein_coding	GSK3B	-0.459161922	0.022906905	0.227806939	929.9143332	1119.105361	922.4053774	1518.608038	1408.278493	1159.036345	NotSig
ENSG00000293314.2	lncRNA	SDAD1P1	-1.508507702	0.022907245	0.227806939	17.11885278	10.30939986	16.25535554	40.54110382	20.76326175	61.91454105	Down
ENSG00000139163.16	protein_coding	ETNK1	0.371721814	0.022960621	0.228196096	1743.538813	1908.940902	1764.958775	1386.609683	1485.010107	1315.550981	NotSig
ENSG00000115041.14	protein_coding	KCNIP3	-2.004933006	0.023059456	0.229036299	24.93876194	1.413940444	10.80196905	61.78046672	22.58566277	61.69997826	Down
ENSG00000261884.2	protein_coding	ENSG00000261884	1.09682014	0.023124043	0.229421051	45.71496592	71.42491656	81.51879871	31.04201511	38.46114945	22.94143519	Up
ENSG00000272617.3	protein_coding	ENSG00000272617	0.712952875	0.023126833	0.229421051	118.5139435	130.5348473	142.2165474	84.50326467	68.88094593	84.83474946	Up
ENSG00000140332.18	protein_coding	TLE3	-0.630811988	0.023147929	0.229472721	498.0231826	393.8804473	473.0274966	602.2202848	962.0236193	549.0177726	Down
ENSG00000184840.12	protein_coding	TMED9	-0.424117486	0.023171068	0.229472721	1855.256049	1857.218377	2166.094401	2250.315771	2788.920931	2848.511924	NotSig
ENSG00000126561.18	protein_coding	STAT5A	-1.929051915	0.023175238	0.229472721	9.220339038	3.057842997	22.38043181	18.88241338	72.3474273	34.75866996	Down
ENSG00000241343.10	protein_coding	RPL36A	0.549991258	0.023189335	0.229472721	4505.882794	4594.876533	7164.440289	3895.612706	3148.724474	4062.668511	Up
ENSG00000107771.17	protein_coding	CCSER2	-0.644601948	0.023231933	0.22975234	508.9012162	483.892882	324.9330028	815.4312999	502.3627355	741.3614694	Down
ENSG00000094975.15	protein_coding	SUCO	-0.484210515	0.023259911	0.229887129	682.5965303	522.3532087	740.1774196	845.097351	934.3626504	941.4091568	NotSig
ENSG00000095383.20	protein_coding	TBC1D2	-0.744882661	0.023299431	0.230027087	224.1062027	259.1728616	158.2104052	385.272942	240.8669213	449.9596195	Down
ENSG00000163132.8	protein_coding	MSX1	-0.622790061	0.023303023	0.230027087	640.7255996	749.1643251	620.5924415	714.5617562	1379.51355	1002.93078	Down
ENSG00000272888.9	lncRNA	CHASERR	0.585337562	0.023317146	0.230027087	947.0082084	1195.066491	1296.904397	829.1688554	548.5302502	913.2283655	Up
ENSG00000071575.12	protein_coding	TRIB2	-0.736599936	0.023342403	0.230134545	337.2912732	270.8966215	186.761063	422.914625	323.8084156	579.3131976	Down
ENSG00000135124.16	protein_coding	P2RX4	-0.699331443	0.023362081	0.230150183	267.406938	169.7396737	256.9356992	277.5565647	380.6755306	468.8676345	Down
ENSG00000065057.9	protein_coding	NTHL1	0.538771245	0.02337272	0.230150183	285.7761672	357.0426724	306.7113557	234.7061677	222.0016456	197.4183445	Up
ENSG00000114854.8	protein_coding	TNNC1	1.478996645	0.023388658	0.230165659	72.69617573	150.3929883	50.18085034	24.33171657	13.15418872	60.28095965	Up
ENSG00000231298.9	lncRNA	MANCR	-2.952414391	0.023406764	0.230191064	0	0	13.14513077	40.90405861	19.4060402	34.93452995	Down
ENSG00000286587.2	lncRNA	ENSG00000286587	1.129019305	0.023419976	0.230191064	47.16033997	50.18809528	42.12109306	21.60565308	23.90196708	18.33260997	Up
ENSG00000111328.7	protein_coding	CDK2AP1	0.422202143	0.023514054	0.230974039	2477.171872	2809.405083	2941.98432	1852.590695	1931.560266	2355.809811	NotSig
ENSG00000204977.10	protein_coding	TRIM13	0.445515219	0.023591301	0.231559914	697.8808488	833.5831851	801.6309581	544.7914735	533.8723731	634.1302617	NotSig
ENSG00000214204.4	processed_pseudogene	HNRNPA1P43	-1.501528501	0.023602605	0.231559914	24.83870759	16.67240235	28.4530555	23.97426803	121.1255279	53.38864706	Down
ENSG00000163960.13	protein_coding	UBXN7	-0.614499401	0.023642804	0.231812342	645.0888363	702.7900977	420.870886	1101.774733	852.6458123	753.2312398	Down
ENSG00000080503.25	protein_coding	SMARCA2	-0.720070707	0.023679385	0.232029011	238.5443835	135.3486476	242.3756093	303.6573134	415.7205241	294.472838	Down
ENSG00000170275.15	protein_coding	CRTAP	-0.592740112	0.02377662	0.23278571	1458.526885	1144.257755	772.6677076	1856.125658	1713.339879	1521.470251	Down
ENSG00000291186.2	lncRNA	ENSG00000291186	0.596256414	0.023805137	0.23278571	198.5936887	241.2545261	193.5987196	131.4814544	149.3715804	138.2429239	Up
ENSG00000198624.13	protein_coding	CCDC69	-0.807749921	0.023819053	0.23278571	87.55486883	77.81401484	130.7856957	158.8970828	221.9982954	139.1902927	Down
ENSG00000204178.11	protein_coding	MACO1	-0.538445793	0.023826318	0.23278571	398.7469246	428.4789411	491.2889058	546.6436471	792.0891636	577.449167	Down
ENSG00000132382.15	protein_coding	MYBBP1A	0.463949011	0.023859464	0.23278571	1007.443194	1342.092275	1088.019223	915.6872911	755.3645322	820.7471248	NotSig
ENSG00000141524.19	protein_coding	TMC6	-0.589060531	0.023869578	0.23278571	975.0810038	710.9208823	728.6124503	1370.727883	868.2728027	1393.844436	Down
ENSG00000259024.7	protein_coding	TVP23C-CDRT4	1.495221483	0.023872954	0.23278571	123.43271	35.492972	65.12448414	45.26457404	18.90589557	13.64476144	Up
ENSG00000187051.9	protein_coding	RPS19BP1	0.485767834	0.023875231	0.23278571	838.5290453	1035.627018	1122.423934	704.2128192	810.2211614	625.6225484	NotSig
ENSG00000084234.18	protein_coding	APLP2	-0.413679689	0.023895116	0.23278571	5160.852235	3818.240554	4204.073408	5711.926474	5750.364326	6099.329761	NotSig
ENSG00000137460.10	protein_coding	FHDC1	-0.918496606	0.02390191	0.23278571	46.42078219	36.42257481	72.17162934	96.49929695	102.8017785	93.30797544	Down
ENSG00000163050.18	protein_coding	COQ8A	0.499134022	0.023930657	0.232924091	539.4470343	682.6446773	597.9258383	479.1959304	365.6708073	441.9950079	NotSig
ENSG00000076248.12	protein_coding	UNG	0.410179002	0.023953347	0.23293596	1409.091212	1633.655054	1512.963707	1070.58021	1283.200844	1075.295744	NotSig
ENSG00000226051.11	lncRNA	ZNF503-AS1	0.856804487	0.023969912	0.23293596	158.2962248	202.6954087	187.7472619	120.099523	55.82734878	126.0937389	Up
ENSG00000168116.15	protein_coding	KIAA1586	0.691734792	0.023975495	0.23293596	379.4628936	492.9785277	398.7682663	248.6159748	180.7333857	356.8653454	Up
ENSG00000109674.4	protein_coding	NEIL3	0.55490165	0.024000085	0.233023521	321.3916276	356.717956	275.7286898	226.6759153	234.3043793	188.7733082	Up
ENSG00000100299.18	protein_coding	ARSA	-0.996475232	0.024013597	0.233023521	101.0841552	72.46697578	67.41137655	213.0569454	78.52020333	188.9233654	Down
ENSG00000101384.12	protein_coding	JAG1	-0.835303124	0.024089099	0.233614678	1247.521819	467.7059244	778.2015551	999.2020067	1963.035431	1487.49389	Down
ENSG00000102316.17	protein_coding	MAGED2	-0.645532387	0.024110084	0.233676745	649.3109793	483.8535099	606.9900291	791.6029627	1260.970015	672.5459431	Down
ENSG00000148925.11	protein_coding	BTBD10	-0.41754497	0.024156554	0.23398558	448.4110617	478.5400137	474.8902302	628.9634604	588.9870818	653.6543654	NotSig
ENSG00000140612.14	protein_coding	SEC11A	0.36323733	0.024185468	0.234117867	2762.911625	2934.861915	2965.495442	2054.00484	2278.341537	2402.560807	NotSig
ENSG00000011422.12	protein_coding	PLAUR	-0.991943135	0.024199437	0.234117867	904.6313038	796.0199466	346.6389321	1311.313246	642.8049143	2117.853813	Down
ENSG00000116285.13	protein_coding	ERRFI1	-0.691229567	0.024332219	0.234962977	14490.95096	14754.24768	10770.31216	23485.18514	12285.34015	28839.50204	Down
ENSG00000111678.11	protein_coding	C12orf57	0.49655841	0.024342225	0.234962977	1149.230418	1282.963508	1738.951974	926.7242762	1005.213517	1024.054514	NotSig
ENSG00000165474.8	protein_coding	GJB2	-1.058184398	0.024343114	0.234962977	608.5531656	258.6028733	513.7399006	503.961214	611.6774957	1759.382288	Down
ENSG00000100485.12	protein_coding	SOS2	-0.485013164	0.024345455	0.234962977	272.3690242	266.4806514	257.5595125	333.8583159	394.5359996	386.3277236	NotSig
ENSG00000110721.12	protein_coding	CHKA	0.513315069	0.024384308	0.235080425	863.0290103	925.5810612	631.159122	618.8695842	554.8305229	521.6558149	Up
ENSG00000143947.15	protein_coding	RPS27A	0.445718022	0.024399649	0.235080425	18897.6084	22328.65883	25895.00369	15461.43827	14967.47409	18851.92323	NotSig
ENSG00000169851.16	protein_coding	PCDH7	0.420958204	0.024416314	0.235080425	2881.843284	2882.244589	2216.632453	2096.579987	1894.553759	1969.525577	NotSig
ENSG00000149273.15	protein_coding	RPS3	0.412692634	0.024424189	0.235080425	26015.97376	32517.1944	28932.19404	23087.77865	18865.30853	23751.29824	NotSig
ENSG00000065911.13	protein_coding	MTHFD2	0.412542207	0.024441635	0.235080425	3903.81746	5206.00224	4503.044176	3362.672916	3220.668371	3642.915548	NotSig
ENSG00000070961.17	protein_coding	ATP2B1	-0.8092915	0.024467884	0.235080425	958.6261509	790.6605343	1147.726505	1020.848539	2767.199598	1293.720497	Down
ENSG00000232499.2	processed_pseudogene	ENSG00000232499	-1.620938968	0.024469604	0.235080425	37.81270651	26.12474702	48.93510947	53.85039943	261.5844457	32.30177871	Down
ENSG00000109466.14	protein_coding	KLHL2	-0.545392392	0.024486881	0.235080425	542.703003	403.5956841	471.8995651	558.1699295	826.7152554	685.4474846	Down
ENSG00000080371.6	protein_coding	RAB21	-0.674111094	0.024489684	0.235080425	913.597651	861.8783324	958.6124031	1178.662541	2171.000155	1018.142797	Down
ENSG00000291044.2	lncRNA	ENSG00000291044	1.568730013	0.02456385	0.23565116	26.80921747	27.20684459	45.9121255	5.621137338	15.23328827	13.57880683	Up
ENSG00000113048.19	protein_coding	MRPS27	0.478612203	0.024667708	0.236482535	1734.97643	2171.758901	1639.459428	1246.784236	1562.401813	1172.338879	NotSig
ENSG00000230170.1	processed_pseudogene	HNRNPA1P28	-2.092465586	0.024680032	0.236482535	1.927439117	8.297285323	7.660108393	15.70499496	46.76958933	13.64814703	Down
ENSG00000111254.8	protein_coding	AKAP3	-1.311549404	0.024724227	0.236764397	16.08348649	13.34101752	34.47006439	46.43863851	69.94005734	43.22450662	Down
ENSG00000140199.13	protein_coding	SLC12A6	-0.546218951	0.024765917	0.237021959	284.9416025	266.4497293	246.3244809	331.4705698	468.4999135	365.7846454	Down
ENSG00000160221.18	protein_coding	GATD3	0.472372099	0.024793322	0.237142571	626.9646427	612.8173604	667.965045	427.8394175	539.4932232	408.7310568	NotSig
ENSG00000178498.16	protein_coding	DTX3	-1.114071633	0.024884751	0.237875059	36.23692442	34.945901	27.27537642	43.40053564	101.7082128	68.83892176	Down
ENSG00000170430.10	protein_coding	MGMT	0.58157042	0.024911966	0.237907886	243.1743475	249.1625609	208.5419596	152.8020149	139.2169691	175.9418772	Up
ENSG00000145741.17	protein_coding	BTF3	0.392963465	0.024917885	0.237907886	10157.26118	11798.22751	11439.7842	8464.209836	7466.50554	9500.77128	NotSig
ENSG00000149177.15	protein_coding	PTPRJ	-0.444937467	0.024949172	0.238064728	441.5127129	366.5257506	433.8749722	571.9816443	571.8759039	546.7111144	NotSig
ENSG00000167920.13	lncRNA	KRT10-AS1	0.501874281	0.02501278	0.238529615	377.7649057	449.9083479	372.8195725	303.5000258	253.0864601	290.772128	Up
ENSG00000143457.11	protein_coding	GOLPH3L	-0.533768513	0.025056033	0.23866872	471.3631636	330.170936	370.8922147	520.940972	649.2701702	528.2022367	Down
ENSG00000164687.11	protein_coding	FABP5	0.450314932	0.025064106	0.23866872	1840.505493	2471.573261	2127.858758	1366.965932	1708.777499	1638.060241	NotSig
ENSG00000177954.14	protein_coding	RPS27	0.49859318	0.025072059	0.23866872	10961.38687	12400.9211	16896.70966	9745.825914	8217.163847	10531.09339	NotSig
ENSG00000065150.21	protein_coding	IPO5	0.395849227	0.02513997	0.239173073	4102.557154	4129.046108	4378.967531	3176.738395	3634.069597	2775.094105	NotSig
ENSG00000143001.7	protein_coding	TMEM61	-1.791801486	0.025284717	0.240407394	26.24302255	11.17896172	3.699198338	61.1735954	19.12328357	64.03545397	Down
ENSG00000171385.11	protein_coding	KCND3	-1.479120935	0.025341098	0.240800555	15.02846979	16.01530987	25.53027535	81.5921359	19.63312788	56.29296844	Down
ENSG00000197498.13	protein_coding	RPF2	0.473580763	0.025443578	0.24163104	1182.454119	1472.78376	1005.4478	893.5095101	831.6557937	910.7042738	NotSig
ENSG00000167862.10	protein_coding	MRPL58	0.403902666	0.025483903	0.241870621	648.5270556	655.0872721	709.4950068	520.0877811	502.3794572	498.7129269	NotSig
ENSG00000073614.13	protein_coding	KDM5A	-0.930035464	0.025524881	0.242016962	348.3706603	431.7919044	222.7422542	423.9756059	1086.533812	406.7620576	Down
ENSG00000242498.8	protein_coding	ARPIN	-0.70368487	0.025529534	0.242016962	270.7068176	148.3829247	277.6389566	435.4540661	312.7417518	385.5768466	Down
ENSG00000183077.16	protein_coding	AFMID	0.526464743	0.025604844	0.242587344	554.207637	653.7162742	510.7984698	371.2229678	343.6583834	478.3763828	Up
ENSG00000100365.16	protein_coding	NCF4	-1.331357729	0.02563087	0.242690407	49.26018394	48.04958267	37.52758537	52.21263604	225.9797269	62.29305764	Down
ENSG00000065320.9	protein_coding	NTN1	-0.582278806	0.025713492	0.243328914	191.5632749	142.4958046	158.0014143	268.4855284	231.512873	237.0626679	Down
ENSG00000162645.13	protein_coding	GBP2	-1.816083736	0.025752392	0.243553169	21.4856122	13.72102695	27.73291362	74.9637332	9.194072251	140.2062598	Down
ENSG00000103047.8	protein_coding	TANGO6	0.610193565	0.025794234	0.243598903	248.4804245	215.7317373	308.7038942	186.5565928	172.0501907	146.162377	Up
ENSG00000135083.17	protein_coding	CCNJL	-0.664522269	0.025804103	0.243598903	112.8973586	95.42187763	124.8521788	158.8929369	208.2398026	161.1876965	Down
ENSG00000115380.20	protein_coding	EFEMP1	-2.650894601	0.025807257	0.243598903	9.549882132	0	14.31977054	4.952839054	117.3841095	27.88338017	Down
ENSG00000172058.16	protein_coding	SERF1A	2.09104861	0.025818047	0.243598903	15.36051922	10.3431306	45.6237651	5.101362081	7.156399837	4.38381457	Up
ENSG00000152818.20	protein_coding	UTRN	0.559327636	0.025874907	0.243991696	585.1936774	721.6310704	694.5107542	394.7621626	586.5289413	381.3260862	Up
ENSG00000144120.13	protein_coding	TMEM177	0.572928461	0.025930021	0.244280734	348.0486592	391.2229078	359.8323747	219.9726058	311.4915364	208.5703749	Up
ENSG00000176731.12	protein_coding	RBIS	0.426406662	0.025949599	0.244280734	775.5857673	890.6216087	865.5640211	634.5017917	562.4705649	686.5356	NotSig
ENSG00000130702.15	protein_coding	LAMA5	0.58024267	0.025977722	0.244280734	1920.963619	2133.008288	1634.840256	1670.404279	914.1394555	1221.043161	Up
ENSG00000172765.19	protein_coding	TMCC1	0.762922481	0.025981284	0.244280734	573.2749989	1119.69797	625.6236946	486.3275157	303.8311554	576.2313294	Up
ENSG00000104147.9	protein_coding	OIP5	0.708413495	0.025981797	0.244280734	233.7499394	200.1383147	287.3650048	125.316665	195.786291	121.1191846	Up
ENSG00000143502.16	protein_coding	SUSD4	1.523440953	0.026012074	0.244421953	50.76535148	44.8179036	23.85768078	8.60204749	9.724896552	23.24642538	Up
ENSG00000156398.13	protein_coding	SFXN2	0.567954978	0.026191507	0.24591494	315.5518106	320.3547096	283.7023054	210.6625389	243.4706491	167.3039223	Up
ENSG00000119772.19	protein_coding	DNMT3A	-0.758305456	0.02620166	0.24591494	209.5724258	111.0892264	140.8589015	203.7107734	253.76954	324.1134096	Down
ENSG00000176641.11	protein_coding	RNF152	-1.66439832	0.026231135	0.246047433	11.00412895	22.05588051	18.83692944	31.52872206	20.20420584	115.6703034	Down
ENSG00000121621.7	protein_coding	KIF18A	0.404077834	0.026283803	0.246227265	709.168318	717.0791456	687.8424942	562.7982418	540.2376453	495.0590361	NotSig
ENSG00000165264.11	protein_coding	NDUFB6	0.490305969	0.026306382	0.246227265	613.0108762	798.7286409	582.9618701	435.9306201	481.5248714	502.040546	NotSig
ENSG00000144821.11	protein_coding	MYH15	1.267818222	0.0263066	0.246227265	268.1680285	752.8821601	93.84223137	155.9812774	155.84056	151.0169839	Up
ENSG00000069974.17	protein_coding	RAB27A	-0.682676026	0.026340115	0.246227265	155.3487775	108.1478516	115.9415309	176.0331382	186.3736746	245.8564487	Down
ENSG00000006747.15	protein_coding	SCIN	-3.40012349	0.026363581	0.246227265	0	11.33851947	0	9.702444926	106.3661711	3.558548929	Down
ENSG00000143222.12	protein_coding	UFC1	0.518671576	0.026380832	0.246227265	1118.678587	1431.062436	1807.341398	911.3266236	1095.650355	1033.993278	Up
ENSG00000128050.9	protein_coding	PAICS	0.432347253	0.026394799	0.246227265	7716.57826	8816.886102	6453.009708	6063.629412	5982.404763	4989.041865	NotSig
ENSG00000166321.14	protein_coding	NUDT13	1.124901224	0.026401118	0.246227265	61.73581983	44.60109648	47.02169748	29.93592968	22.22678397	17.72836016	Up
ENSG00000107185.10	protein_coding	RGP1	-0.713738291	0.026403425	0.246227265	390.5231355	328.3818825	248.1415647	708.8432011	529.6095892	348.6061271	Down
ENSG00000172476.4	protein_coding	RAB40A	1.725863079	0.026410562	0.246227265	30.02374783	34.95291888	35.40405195	15.65812577	2.097080439	12.58122026	Up
ENSG00000136052.10	protein_coding	SLC41A2	-0.729688716	0.026419366	0.246227265	234.3282019	121.877434	195.6552769	307.2283167	241.2781742	365.7374462	Down
ENSG00000186272.13	protein_coding	ZNF17	1.035654031	0.026441028	0.246285874	53.9465012	114.4035175	76.39685205	48.62290422	30.00376088	40.82624856	Up
ENSG00000163541.12	protein_coding	SUCLG1	0.440872874	0.026558142	0.247233001	1070.783961	1037.764386	952.3692152	878.5225963	673.5153853	702.5848695	NotSig
ENSG00000107815.10	protein_coding	TWNK	0.511671448	0.026603309	0.247509647	1076.377653	1209.993322	980.217978	885.5800085	822.1997446	584.8924111	Up
ENSG00000242485.6	protein_coding	MRPL20	0.448754902	0.026658647	0.247880551	759.1561856	926.5658112	954.0264088	585.9095678	712.3938894	636.000442	NotSig
ENSG00000169689.15	protein_coding	CENPX	0.554440954	0.026705733	0.24814288	921.6571062	1139.259411	1482.665964	789.4608574	944.3438432	679.213536	Up
ENSG00000076641.4	protein_coding	PAG1	-1.088801822	0.026734219	0.24814288	46.46014341	46.54884514	39.36012525	115.6111534	43.9135828	122.4571756	Down
ENSG00000173480.11	protein_coding	ZNF417	-1.196300205	0.026744985	0.24814288	37.93966153	21.19012244	55.69376188	74.34547864	132.5108168	55.28609034	Down
ENSG00000123684.13	protein_coding	LPGAT1	-0.582246258	0.026748814	0.24814288	1282.908145	827.8897313	910.3695174	1569.973339	1144.284773	1807.98253	Down
ENSG00000079819.20	protein_coding	EPB41L2	-0.497032295	0.026769302	0.248189231	1371.387062	1132.792903	1120.44414	1659.715878	2085.905094	1371.959682	NotSig
ENSG00000278845.5	protein_coding	MRPL45	0.382307216	0.026800317	0.248333074	1296.170304	1522.530353	1305.452726	1062.480649	1024.319524	1077.001648	NotSig
ENSG00000066933.17	protein_coding	MYO9A	-0.683275346	0.026847529	0.248626739	239.5032245	242.3814937	243.5363432	269.4805155	351.5390194	545.8591881	Down
ENSG00000204520.14	protein_coding	MICA	-0.52856672	0.026884805	0.248828115	222.8257851	253.6366302	241.1878125	327.7058019	302.8576874	403.6021206	Down
ENSG00000166068.13	protein_coding	SPRED1	-0.482931652	0.026968856	0.249415922	946.3350808	895.7542807	773.8003995	967.2959315	1314.785717	1372.841566	NotSig
ENSG00000164647.9	protein_coding	STEAP1	-0.624171157	0.026979452	0.249415922	326.4229634	202.7247434	281.8374936	332.1227547	437.0342364	481.0857465	Down
ENSG00000138587.6	protein_coding	MNS1	-2.649990105	0.027004225	0.24950097	4.896727993	0	11.0839031	3.998923741	33.65143892	62.69294201	Down
ENSG00000155189.12	protein_coding	AGPAT5	0.446301847	0.027043353	0.249718474	1445.5408	1754.4204	1310.239934	1001.026911	1085.646378	1222.421454	NotSig
ENSG00000142156.16	protein_coding	COL6A1	-0.579967543	0.027071565	0.249834989	2086.804589	1488.430449	2139.206741	2619.739024	2182.136272	3738.972011	Down
ENSG00000075213.11	protein_coding	SEMA3A	-1.99885191	0.027104244	0.249992571	284.1073146	34.97715289	152.4652007	1104.309395	330.1970413	448.6071841	Down
ENSG00000166128.13	protein_coding	RAB8B	-0.930672058	0.027192958	0.250666502	361.8210353	367.5176335	330.6302038	367.5785971	1230.539302	434.23412	Down
ENSG00000162614.19	protein_coding	NEXN	-2.164096366	0.027245916	0.25101025	8.073733772	6.027532981	14.33769406	3.402336177	74.60017	51.47670222	Down
ENSG00000135446.17	protein_coding	CDK4	0.468454076	0.02738676	0.252162805	3285.703985	4400.15144	4186.722064	2505.628333	3412.377453	2663.439922	NotSig
ENSG00000099617.4	protein_coding	EFNA2	-0.553865929	0.027418464	0.252309715	222.9523381	170.5073692	241.8455918	316.6679769	325.0984168	290.6489913	Down
ENSG00000291145.2	lncRNA	ENSG00000291145	-1.054980593	0.027441644	0.25237806	195.7353807	140.5489191	143.2836195	239.6172281	610.0604069	147.9424919	Down
ENSG00000110422.12	protein_coding	HIPK3	-0.412766759	0.027527501	0.252856283	1067.13704	921.1157332	922.920703	1149.240486	1421.716552	1304.957733	NotSig
ENSG00000026036.23	protein_coding	RTEL1-TNFRSF6B	0.945811341	0.027529997	0.252856283	203.4512729	155.2341961	104.4118827	46.24262494	104.7669793	89.73175319	Up
ENSG00000205413.8	protein_coding	SAMD9	-0.816933872	0.027588191	0.252856283	642.5105702	438.7751814	672.6743687	1178.838308	494.7773434	1415.401951	Down
ENSG00000136682.16	protein_coding	ZNG1B	0.441369005	0.027595233	0.252856283	684.3415325	887.9733375	837.5956763	602.4680644	556.3826749	615.3145781	NotSig
ENSG00000117748.10	protein_coding	RPA2	0.38264238	0.027601011	0.252856283	1173.151749	1305.798196	1369.579285	931.2133585	1035.391285	985.4127959	NotSig
ENSG00000289694.1	protein_coding	ENSG00000289694	-0.414541237	0.027601667	0.252856283	2821.869619	2900.655563	3340.551703	3636.880312	4692.084338	3752.017603	NotSig
ENSG00000170855.4	protein_coding	TRIAP1	0.589231913	0.027604122	0.252856283	595.0614677	1019.027378	1006.56386	520.137072	654.2556394	567.7304812	Up
ENSG00000153976.3	protein_coding	HS3ST3A1	2.879471563	0.027678514	0.253392841	7.468099245	7.124731605	21.87234854	0	2.383828897	1.834046901	Up
ENSG00000141542.11	protein_coding	RAB40B	0.563531794	0.027733523	0.25375144	305.5118501	430.1120531	400.1986327	275.5868455	215.1681006	276.6878649	Up
ENSG00000123600.21	protein_coding	METTL8	0.613624867	0.027793609	0.253963536	488.4399854	840.2547311	542.5851187	425.8309852	343.2596805	453.4713605	Up
ENSG00000159267.17	protein_coding	HLCS	-0.453462723	0.027796297	0.253963536	380.0827623	360.1700736	320.1363555	488.5788383	514.8930388	449.5378852	NotSig
ENSG00000071994.11	protein_coding	PDCD2	0.434622706	0.02780426	0.253963536	1512.615244	2085.66888	1737.527832	1216.585278	1361.715535	1369.194517	NotSig
ENSG00000291124.2	lncRNA	ENSG00000291124	0.762164666	0.027931026	0.254976049	151.3134917	244.8531812	310.0249351	161.6096299	117.0845981	137.2532792	Up
ENSG00000153233.13	protein_coding	PTPRR	-2.374756382	0.028016589	0.255294618	15.70014903	0	4.252814317	32.1221412	12.49043999	58.05779558	Down
ENSG00000170852.12	protein_coding	KBTBD2	-0.426243311	0.02804191	0.255294618	731.2474299	608.375376	691.2075543	819.1608464	911.5259543	997.8322167	NotSig
ENSG00000140395.9	protein_coding	SKIC8	0.547097606	0.028043376	0.255294618	827.2880095	1124.503409	1201.027752	613.9385866	893.8965722	650.3883065	Up
ENSG00000173020.11	protein_coding	GRK2	-0.510975068	0.028066336	0.255294618	1884.778884	1602.123188	1541.429837	2048.837056	3086.895929	2031.631291	Down
ENSG00000111639.8	protein_coding	MRPL51	0.473851021	0.028073509	0.255294618	1023.991629	1309.833039	1489.975408	832.0558686	922.8763201	997.4367009	NotSig
ENSG00000006459.11	protein_coding	KDM7A	-0.570200762	0.028073609	0.255294618	187.5502045	226.3814358	225.1129443	292.3400016	384.3040368	272.9197571	Down
ENSG00000011028.14	protein_coding	MRC2	-0.863073573	0.028089783	0.255294618	257.8390713	100.823224	318.9327114	374.536407	438.0253055	416.3877702	Down
ENSG00000102996.5	protein_coding	MMP15	-0.484685459	0.028093403	0.255294618	692.6156253	522.7532871	480.5609741	799.7975667	826.7391448	747.7757573	NotSig
ENSG00000174444.15	protein_coding	RPL4	0.420778208	0.028143249	0.255602601	39652.79402	49550.96349	36785.59862	34143.70573	27881.44144	32090.73487	NotSig
ENSG00000155229.21	protein_coding	MMS19	0.437909545	0.028192228	0.255902372	1195.554305	1279.358732	1028.479743	943.9000761	897.2001865	746.3648982	NotSig
ENSG00000013561.18	protein_coding	RNF14	-0.409497482	0.028256658	0.256341969	561.546487	629.8453657	593.758854	721.5597695	853.7552081	796.9263043	NotSig
ENSG00000124541.7	protein_coding	RRP36	0.425340878	0.028357273	0.257109155	657.4130164	818.5852657	777.2126238	571.865717	572.6410603	533.2959734	NotSig
ENSG00000166483.12	protein_coding	WEE1	0.433445488	0.028384676	0.257212042	968.017761	1191.18708	1137.938302	889.9162608	711.826421	839.042713	NotSig
ENSG00000169220.18	protein_coding	RGS14	-0.87138514	0.028401429	0.257218368	141.7206367	139.0990713	205.1073081	306.2570404	155.3648567	427.2906511	Down
ENSG00000141556.22	protein_coding	TBCD	0.360088511	0.028451921	0.257530069	1582.210645	1690.819711	1812.686642	1376.582545	1275.68283	1308.035097	NotSig
ENSG00000088766.12	protein_coding	CRLS1	0.521899254	0.028557024	0.25833545	957.8990066	715.0874617	1185.980361	661.3527456	673.2724153	655.5587677	Up
ENSG00000133858.17	protein_coding	ZFC3H1	-0.6123199	0.028582579	0.258420711	490.8214395	404.8567736	477.3232935	565.4694434	970.2154697	564.6786461	Down
ENSG00000284820.1	protein_coding	ENSG00000284820	1.321853763	0.028603417	0.258463254	28.21160883	42.81966028	75.19103662	22.57900909	13.66420362	21.91601277	Up
ENSG00000177409.12	protein_coding	SAMD9L	-1.977966589	0.02862626	0.258523848	16.66881363	1.312447265	11.33701461	48.99772648	12.90992777	55.33188939	Down
ENSG00000140406.4	protein_coding	TLNRD1	-0.575381359	0.028688182	0.258937108	777.9593159	667.5268298	483.1602465	774.6203593	1161.785068	938.7698203	Down
ENSG00000213239.3	processed_pseudogene	NPM1P32	-1.308220847	0.028769406	0.259524019	52.01832647	58.05139129	83.746764	62.09021152	327.3179361	90.71611645	Down
ENSG00000145623.13	protein_coding	OSMR	-0.814055846	0.028836834	0.259985882	863.9207809	812.9566411	542.1363268	1554.341974	613.7051085	1733.586585	Down
ENSG00000259520.7	lncRNA	SLC28A2-AS1	1.668766095	0.028925257	0.260636417	30.61423711	14.64538516	37.54431616	12.75241895	5.95305967	6.815112499	Up
ENSG00000134339.9	protein_coding	SAA2	-2.901661747	0.028983171	0.26101146	0	0	13.43565772	12.27077961	49.69033094	36.11780756	Down
ENSG00000105011.9	protein_coding	ASF1B	0.409390158	0.029007251	0.261056973	1268.86893	1137.644301	1434.088598	887.3605249	1021.044697	983.1692909	NotSig
ENSG00000132478.10	protein_coding	UNK	0.446514874	0.029043973	0.261056973	503.8124596	641.4412523	609.334204	441.7164728	425.6506031	419.1027069	NotSig
ENSG00000146872.19	protein_coding	TLK2	-0.545734504	0.029046791	0.261056973	956.858088	965.7565212	1218.163578	1107.490759	1612.010689	1866.642216	Down
ENSG00000279033.1	TEC	ENSG00000279033	0.723967086	0.029053404	0.261056973	149.7523996	183.6368926	245.6427735	92.45748689	119.3604212	138.4802771	Up
ENSG00000112306.8	protein_coding	RPS12	0.509896938	0.029081637	0.261071509	19864.39697	24028.77113	26001.18582	16616.07449	12227.25351	20240.51938	Up
ENSG00000075239.15	protein_coding	ACAT1	0.604414122	0.029101432	0.261071509	1293.317744	1202.041012	2225.033774	903.4856649	1109.957576	1090.53954	Up
ENSG00000233459.1	processed_pseudogene	ENSG00000233459	-1.821091333	0.029112863	0.261071509	8.527289442	18.41722216	20.63683697	26.58100938	125.9469187	15.71710143	Down
ENSG00000140983.15	protein_coding	RHOT2	0.547502907	0.029122031	0.261071509	599.8333393	814.2524921	701.4765013	606.7453882	441.6975005	399.9344164	Up
ENSG00000102543.14	protein_coding	CDADC1	0.663082258	0.029176051	0.261071509	130.3700577	173.7301573	177.0435218	107.7336179	90.23729983	105.4024529	Up
ENSG00000105270.15	protein_coding	CLIP3	-1.573751417	0.029176872	0.261071509	19.00918987	7.329739723	17.74011944	47.74660212	67.65805328	17.46533313	Down
ENSG00000251022.6	lncRNA	THAP9-AS1	0.480669886	0.02918933	0.261071509	1385.846869	1674.448935	1627.978386	1237.637029	866.5204504	1254.700752	NotSig
ENSG00000254470.3	protein_coding	AP5B1	-0.506004721	0.029199121	0.261071509	355.6026453	320.4195605	287.8312382	451.2827741	390.542043	526.5122426	Down
ENSG00000072506.14	protein_coding	HSD17B10	0.546768424	0.029216631	0.261071509	946.9739388	1236.828514	845.1302172	627.1917425	859.9225099	587.5777921	Up
ENSG00000268858.3	lncRNA	ENSG00000268858	-1.34555358	0.029217977	0.261071509	32.06968382	22.35010106	10.64087577	75.24894015	33.38098325	51.97518997	Down
ENSG00000167578.18	protein_coding	RAB4B	-0.787698018	0.029313367	0.261777848	185.9781407	135.0719508	264.7553908	233.5843193	459.0475514	318.0699509	Down
ENSG00000225308.2	processed_pseudogene	ASS1P11	1.820817711	0.029383604	0.262258894	45.67457369	19.11478765	88.13609663	3.814546324	28.94069706	10.80542079	Up
ENSG00000130720.13	protein_coding	FIBCD1	-0.88002118	0.029445389	0.262664015	192.0372519	158.7304607	83.03232489	347.7710605	169.4156971	280.5413959	Down
ENSG00000217930.8	protein_coding	PAM16	0.510449886	0.029467462	0.262714643	289.6618329	358.8779777	285.9107305	215.8952254	223.5445847	216.662646	Up
ENSG00000118162.14	protein_coding	KPTN	0.612121835	0.029508793	0.262936803	178.4752577	210.9522083	189.538872	106.6712936	146.870489	125.5879454	Up
ENSG00000125630.16	protein_coding	POLR1B	0.521947137	0.029572104	0.263219128	1012.068742	1396.007276	1098.579759	783.5774119	995.9451236	664.0678342	Up
ENSG00000153157.14	protein_coding	SYCP2L	0.819840347	0.029582048	0.263219128	96.10429668	100.2735415	115.3671613	54.28979741	78.19115391	46.17091895	Up
ENSG00000277161.2	protein_coding	PIGW	0.453362665	0.029594841	0.263219128	362.5545017	409.2216132	414.8596023	286.1757874	298.4555709	282.1235367	NotSig
ENSG00000243649.10	protein_coding	CFB	-1.477661685	0.029606196	0.263219128	14.45621303	25.74400694	121.195743	123.016459	122.6263797	196.7100048	Down
ENSG00000160588.10	protein_coding	MPZL3	1.419331297	0.029648585	0.263449798	137.5020065	857.9865227	101.4950791	131.0258157	106.116131	170.5164439	Up
ENSG00000110074.12	protein_coding	FOXRED1	0.572109248	0.029681918	0.263599787	445.9815709	542.324761	551.2403368	360.6905978	420.3648	254.6627118	Up
ENSG00000288066.1	lncRNA	ENSG00000288066	0.617982949	0.029752388	0.263937295	213.2543053	220.1863346	274.1171256	124.0624306	181.9844334	155.3615045	Up
ENSG00000137177.20	protein_coding	KIF13A	-0.526158959	0.029752872	0.263937295	295.7268944	261.1728045	383.9879527	412.1791542	462.1474048	478.7572181	Down
ENSG00000112699.11	protein_coding	GMDS	-1.291713824	0.029836604	0.264254783	174.2821735	188.5894044	251.9644249	177.0993013	1133.729319	199.9351192	Down
ENSG00000156928.5	protein_coding	MALSU1	0.474682201	0.029839713	0.264254783	741.0124194	1065.25864	1039.175459	659.6906309	711.012337	676.2852051	NotSig
ENSG00000214113.11	protein_coding	LYRM4	0.504532447	0.0298505	0.264254783	360.101775	437.059503	440.4850005	278.520173	259.5445929	333.6258968	Up
ENSG00000105989.10	protein_coding	WNT2	-2.228146065	0.029854638	0.264254783	1.230760997	3.9051642	11.76048965	31.9923864	21.7498302	12.03309143	Down
ENSG00000140931.20	protein_coding	CMTM3	-0.85821787	0.029881113	0.264343073	488.2598896	545.9085664	707.5620288	615.283267	1826.784942	721.4970135	Down
ENSG00000139266.6	protein_coding	MARCHF9	-0.527431376	0.029979342	0.264957373	283.3422114	238.9908823	292.7250722	360.7305806	347.2916862	466.3293937	Down
ENSG00000140374.17	protein_coding	ETFA	0.614242405	0.029983629	0.264957373	1843.645341	1651.451297	3011.016938	1195.42295	1752.887241	1302.518586	Up
ENSG00000160352.16	protein_coding	ZNF714	0.606924303	0.030003973	0.264990986	269.7184789	389.3243576	291.8065419	227.348426	230.9592665	166.0944325	Up
ENSG00000131876.18	protein_coding	SNRPA1	0.408696017	0.03007616	0.265416832	999.6645641	1066.156	971.6698208	661.8861237	805.3667558	821.3282291	NotSig
ENSG00000104731.14	protein_coding	KLHDC4	0.49567345	0.030098416	0.265416832	730.8922972	869.6606595	691.1568193	558.5736833	629.3397685	438.7709188	NotSig
ENSG00000265491.5	protein_coding	RNF115	-0.549367889	0.030105991	0.265416832	555.0498514	370.9639947	408.9537865	539.7660768	751.1328835	662.4791093	Down
ENSG00000060762.20	protein_coding	MPC1	0.797939036	0.030118457	0.265416832	462.5091361	363.5204581	954.7843984	301.2557375	403.6999092	318.6570675	Up
ENSG00000108021.22	protein_coding	TASOR2	0.397581168	0.030213305	0.266106297	1235.732588	1439.534247	1584.965308	1033.611074	1098.295068	1100.966912	NotSig
ENSG00000175455.16	protein_coding	CCDC14	0.605473791	0.030244568	0.266235284	1212.371109	986.2334704	1887.721544	1039.224956	790.1066567	856.5500386	Up
ENSG00000184441.4	lncRNA	ENSG00000184441	-1.272561165	0.030303467	0.266607272	25.20030528	20.93354622	19.69420314	27.86201904	83.77081143	47.9640312	Down
ENSG00000013288.9	protein_coding	MAN2B2	-0.534330679	0.030342593	0.266713276	464.9854556	319.8577664	432.8448893	643.434755	488.7721819	630.9642396	Down
ENSG00000227617.10	lncRNA	CERS6-AS1	0.73426938	0.030348811	0.266713276	458.5786891	339.2651825	349.8586535	249.3868846	136.3168707	304.3028855	Up
ENSG00000286122.2	lncRNA	LINC02964	0.927495374	0.030381387	0.266799187	101.7224961	209.0825225	97.68104194	81.47043611	55.87929914	77.82367493	Up
ENSG00000215252.12	protein_coding	GOLGA8B	0.589963317	0.030406554	0.266799187	1045.523198	728.4282455	1301.344827	813.6622665	652.7616665	576.4701523	Up
ENSG00000171097.14	protein_coding	KYAT1	0.861214712	0.030408546	0.266799187	114.2265225	92.82178442	70.15439359	60.69852258	45.009412	46.84318811	Up
ENSG00000083290.20	protein_coding	ULK2	-0.750243629	0.030425562	0.266802365	340.7171265	221.8586834	303.9278398	411.6204261	724.9606938	324.9511749	Down
ENSG00000156453.14	protein_coding	PCDH1	-0.758688721	0.030467807	0.266889234	466.1785201	363.1566413	178.2909971	669.7292523	531.6824044	504.950143	Down
ENSG00000154229.12	protein_coding	PRKCA	-0.735997939	0.030468785	0.266889234	309.0009774	307.4155312	272.5768318	502.3831902	278.8371069	698.3576445	Down
ENSG00000116675.16	protein_coding	DNAJC6	-0.572627402	0.030555404	0.267399591	147.8198147	144.270419	180.9027754	210.1410265	265.5257438	228.3718926	Down
ENSG00000214019.2	processed_pseudogene	RBM39P1	-1.557007876	0.03056043	0.267399591	42.32471353	23.73657213	71.03443415	59.8578027	300.8418459	43.0642441	Down
ENSG00000117143.14	protein_coding	UAP1	-0.439364279	0.030609571	0.267683372	1025.236519	874.2150539	964.6058091	1523.131047	1112.458469	1249.525173	NotSig
ENSG00000136531.19	protein_coding	SCN2A	-1.9980703	0.030663361	0.268007475	21.55734066	6.697330153	4.000493136	13.25840812	95.38496279	24.75127003	Down
ENSG00000143384.14	protein_coding	MCL1	-0.414131451	0.030760095	0.268706367	2741.694405	2755.305158	2200.565953	3705.791545	3589.081215	2963.002526	NotSig
ENSG00000108179.14	protein_coding	PPIF	0.374851173	0.030816135	0.269049207	1527.864191	1643.233605	1679.83556	1226.989679	1375.275273	1139.420996	NotSig
ENSG00000064012.24	protein_coding	CASP8	0.465433967	0.030847428	0.269109487	750.9543735	652.218526	746.1193024	569.9965498	424.5380956	561.241614	NotSig
ENSG00000166126.11	protein_coding	AMN	1.688208334	0.030874957	0.269109487	33.71198877	31.32487358	15.78348252	5.675727824	5.538210475	14.08970117	Up
ENSG00000099284.15	protein_coding	MACROH2A2	0.891593164	0.030880276	0.269109487	1833.698619	577.0037467	884.5320313	422.0305276	825.3980603	524.1782497	Up
ENSG00000143799.14	protein_coding	PARP1	0.459345698	0.030890228	0.269109487	3127.636921	3543.940803	3698.510192	2292.751188	3127.585751	2121.683791	NotSig
ENSG00000112514.18	protein_coding	CUTA	0.436606159	0.030981812	0.269658072	1071.901984	1167.635767	893.5813601	849.3846272	767.3223108	698.5916149	NotSig
ENSG00000116641.18	protein_coding	DOCK7	-0.455858155	0.030986862	0.269658072	644.615569	673.2157333	523.355507	730.8342457	874.0321154	921.0444787	NotSig
ENSG00000294187.1	lncRNA	ENSG00000294187	-3.056058435	0.031029569	0.26988313	10.16490911	3.023855339	1.077424398	106.2944521	0	13.07497142	Down
ENSG00000260916.8	protein_coding	CCPG1	-0.611226709	0.03105468	0.269954983	197.8684714	226.454217	193.3455248	346.9026279	226.0438774	369.1408312	Down
ENSG00000178607.17	protein_coding	ERN1	-0.573729736	0.031080338	0.270031504	280.6598434	185.0294085	208.4218052	374.99812	312.3182989	316.2973656	Down
ENSG00000106829.21	protein_coding	TLE4	-1.449147036	0.031127227	0.270292303	34.36647789	27.88033956	73.94802145	50.73122185	259.0269432	61.01297543	Down
ENSG00000205363.7	protein_coding	INSYN1	-1.731897093	0.031144408	0.270294995	3.25399832	37.24401055	85.42840778	104.9161452	177.2767865	127.1840889	Down
ENSG00000172428.11	protein_coding	COPS9	0.591873083	0.031223315	0.270783992	276.5811726	361.3518691	454.0243898	265.0202643	245.8208823	212.7413324	Up
ENSG00000132466.20	protein_coding	ANKRD17	-0.7407338	0.031245613	0.270783992	1032.305491	667.1607395	1708.306929	1609.208354	2459.958659	1620.161488	Down
ENSG00000256546.5	lncRNA	LINC02985	0.996466339	0.031251458	0.270783992	110.8888239	94.76662147	65.81242022	61.15293318	26.99406166	48.31750139	Up
ENSG00000295921.1	lncRNA	ENSG00000295921	-1.534837259	0.031301281	0.271069096	25.86289602	15.54487252	66.51646361	60.01072381	208.8789966	44.62108598	Down
ENSG00000112851.16	protein_coding	ERBIN	-0.455383397	0.031319488	0.271080232	1224.820268	1154.994109	1286.485323	1449.370117	1503.939	2073.126135	NotSig
ENSG00000167646.14	protein_coding	DNAAF3	0.537448474	0.03133819	0.271095645	560.7619743	746.9840968	519.8892239	481.5554041	431.2616877	346.4319946	Up
ENSG00000159714.12	protein_coding	ZDHHC1	-0.66974112	0.031388136	0.271316983	76.48442969	103.8553159	117.0721931	156.238567	151.651618	163.7781884	Down
ENSG00000008516.19	protein_coding	MMP25	-1.282962826	0.031402163	0.271316983	12.36444435	19.42248413	12.18639875	28.99063521	42.84194408	35.54381512	Down
ENSG00000196781.16	protein_coding	TLE1	-0.673967059	0.031414581	0.271316983	609.795595	315.217773	558.3769288	821.3890062	584.8932926	959.677308	Down
ENSG00000184100.6	processed_pseudogene	BRD7P2	-1.970029946	0.031505114	0.271952276	12.4243689	5.14865154	6.521911334	10.56627421	67.46120545	16.99354088	Down
ENSG00000100393.16	protein_coding	EP300	-0.628195482	0.031533609	0.272051673	813.6703858	854.6343758	521.6482244	1291.419811	1313.172363	780.9565559	Down
ENSG00000132109.10	protein_coding	TRIM21	-0.605335857	0.031642323	0.272832694	288.2530491	252.2975266	310.1513518	439.5246479	307.0684438	546.616437	Down
ENSG00000167548.18	protein_coding	KMT2D	-0.676408634	0.031681472	0.272832694	655.8455404	610.8203661	472.1952709	798.72268	1355.906934	627.6234125	Down
ENSG00000069535.14	protein_coding	MAOB	-0.589646949	0.031692814	0.272832694	287.1721054	388.881095	334.7706596	426.0789182	429.3451501	664.6008532	Down
ENSG00000151835.17	protein_coding	SACS	0.404523953	0.031721405	0.272832694	1010.996889	1137.110822	1135.975362	764.744776	937.0563517	779.8126608	NotSig
ENSG00000102886.15	protein_coding	GDPD3	1.258429901	0.031742003	0.272832694	79.30807712	50.66360303	30.73660443	20.60263367	15.6116671	31.59091233	Up
ENSG00000166847.10	protein_coding	DCTN5	-0.679433841	0.031763665	0.272832694	916.3908161	877.0586491	903.4234396	1092.634534	2236.809143	998.0772937	Down
ENSG00000104835.15	protein_coding	SARS2	0.399198069	0.031765076	0.272832694	601.2933739	639.343957	664.3070167	474.6577501	508.9021897	460.7282535	NotSig
ENSG00000124802.12	protein_coding	EEF1E1	0.489989171	0.031780226	0.272832694	743.7923785	881.7900505	1120.935222	600.3934978	639.6219733	715.5460699	NotSig
ENSG00000135506.17	protein_coding	OS9	-0.443774031	0.031780623	0.272832694	1774.030998	1314.430904	1643.768893	2206.829406	1842.099943	2387.108152	NotSig
ENSG00000176624.12	protein_coding	MEX3C	-0.459089171	0.031794435	0.272832694	1175.744329	1337.634959	1252.785837	1401.454385	2104.070142	1672.583157	NotSig
ENSG00000119943.13	protein_coding	PYROXD2	1.181388052	0.031918606	0.273539374	60.2729363	176.0666062	117.6055007	37.28082867	88.03547733	32.31835431	Up
ENSG00000273611.5	protein_coding	ZNHIT3	0.508623878	0.031938105	0.273539374	571.937546	573.2158826	757.138	440.4653213	377.9542244	517.8468194	Up
ENSG00000090776.6	protein_coding	EFNB1	-0.549777703	0.031954442	0.273539374	473.2532831	498.5127682	402.8215541	495.9683873	825.5284044	691.7982549	Down
ENSG00000143554.14	protein_coding	SLC27A3	-1.026207553	0.031959352	0.273539374	57.4994121	39.6125274	119.2988243	152.3575306	100.2779917	183.4013408	Down
ENSG00000105193.9	protein_coding	RPS16	0.495140176	0.031974418	0.273539374	13026.09682	16992.5084	11809.82248	10781.30534	7688.241823	11205.94657	NotSig
ENSG00000196233.14	protein_coding	LCOR	-0.469233814	0.03197923	0.273539374	1044.37387	857.576922	732.4591088	1053.928759	1255.787083	1336.44484	NotSig
ENSG00000196950.14	protein_coding	SLC39A10	0.661221821	0.032016433	0.273711459	1352.485755	2066.209258	870.8467153	895.4529677	978.1543019	838.9313506	Up
ENSG00000079435.11	protein_coding	LIPE	-1.049139636	0.032054671	0.273892201	34.95467404	55.12574678	43.46722307	71.34724745	147.5234926	59.31315397	Down
ENSG00000184292.7	protein_coding	TACSTD2	-2.490000312	0.032147494	0.274538912	290.0839082	51.78389339	120.3280704	145.73708	409.1090803	2041.991533	Down
ENSG00000178105.12	protein_coding	DDX10	1.003160847	0.032184324	0.274707009	600.6318402	982.9244441	2975.948233	719.1020787	823.6086876	728.8969822	Up
ENSG00000186907.8	protein_coding	RTN4RL2	-0.668960893	0.032313684	0.275449756	215.5506523	193.6146873	208.426467	329.5240995	436.5764555	216.9490481	Down
ENSG00000290880.2	lncRNA	ENSG00000290880	-2.010605055	0.032314312	0.275449756	10.57682055	3.059692206	9.221980191	11.1618185	61.30620102	16.12550202	Down
ENSG00000134294.14	protein_coding	SLC38A2	0.47960278	0.032325029	0.275449756	9813.702351	14848.74269	10100.74126	7944.762538	7592.026203	9393.144793	NotSig
ENSG00000164576.12	protein_coding	SAP30L	-0.788348852	0.032356266	0.275449756	223.9279947	309.2296682	431.7584273	324.8225806	766.7179941	574.6648758	Down
ENSG00000289537.3	lncRNA	ENSG00000289537	0.940241755	0.032357309	0.275449756	69.6619828	168.1663568	198.2205659	71.24220889	78.04645931	77.8842899	Up
ENSG00000135636.16	protein_coding	DYSF	-1.388982183	0.032441107	0.276016449	30.051838	9.702969516	68.18728994	61.52124924	126.1829748	94.58973416	Down
ENSG00000111845.5	protein_coding	PAK1IP1	0.479507798	0.032470236	0.27611765	661.7921596	856.1041539	599.3865138	463.482794	523.1253374	531.8154457	NotSig
ENSG00000110844.14	protein_coding	PRPF40B	-0.543469298	0.032501722	0.276238773	278.3597299	206.1375956	300.2734411	394.1140764	333.9341058	415.4603987	Down
ENSG00000080345.18	protein_coding	RIF1	0.431410455	0.032534795	0.276373253	1220.262159	1082.537173	961.5612677	869.0631272	851.6860951	700.5601453	NotSig
ENSG00000148187.18	protein_coding	MRRF	0.469746412	0.032561855	0.276456535	1410.181293	1812.663629	1312.495676	1188.161827	1173.694943	914.0800614	NotSig
ENSG00000136167.15	protein_coding	LCP1	-2.142843607	0.032660507	0.27701303	203.7560289	255.4178956	82.52695191	229.1680553	1863.377723	299.2161277	Down
ENSG00000138316.11	protein_coding	ADAMTS14	-0.836024254	0.032661982	0.27701303	165.5893059	160.6439772	196.0977804	152.3057753	339.1372603	440.355354	Down
ENSG00000251361.2	lncRNA	ENSG00000251361	0.633910914	0.032700864	0.277196051	228.0510679	381.9863415	371.6259234	186.5716371	242.9405979	202.670214	Up
ENSG00000110628.16	protein_coding	SLC22A18	-0.841192529	0.032775487	0.277399989	174.3909129	151.1251875	105.067047	198.5211559	176.1638309	397.3849653	Down
ENSG00000187513.9	protein_coding	GJA4	-1.462931531	0.032777273	0.277399989	13.42118257	17.87144178	15.28879666	19.44893099	75.36152366	33.71936666	Down
ENSG00000269378.1	processed_pseudogene	ITGB1P1	-0.913557662	0.032784355	0.277399989	264.8692551	250.9979419	154.4934499	239.6801594	717.1735048	307.2695015	Down
ENSG00000144554.13	protein_coding	FANCD2	0.452574443	0.032799266	0.277399989	880.4154995	723.4060352	642.8078852	550.6965196	508.9838348	581.2659807	NotSig
ENSG00000175582.20	protein_coding	RAB6A	-0.459221797	0.032834801	0.277399989	2556.959127	2457.031319	1717.432971	2838.877708	3354.32307	3061.298648	NotSig
ENSG00000161671.17	protein_coding	EMC10	-0.502336221	0.032834834	0.277399989	1980.556701	1642.555513	2791.19262	2889.926401	3237.259844	2957.635797	Down
ENSG00000213741.11	protein_coding	RPS29	0.589873754	0.032846126	0.277399989	3742.718711	5076.610198	5510.287737	3943.107486	2096.750595	3479.803975	Up
ENSG00000143067.5	protein_coding	ZNF697	-0.58909693	0.0328723	0.277474772	142.433806	112.5885312	143.7608055	179.4925435	199.4849862	220.7247431	Down
ENSG00000162889.11	protein_coding	MAPKAPK2	-0.427346631	0.032916322	0.277600571	919.8911285	964.4934365	1030.47513	1149.287603	1553.096117	1218.094921	NotSig
ENSG00000157450.16	protein_coding	RNF111	-0.605982293	0.032921858	0.277600571	553.4165197	498.2241819	506.3472119	610.5737174	1124.709217	638.981087	Down
ENSG00000110042.8	protein_coding	DTX4	-0.599301441	0.033017899	0.278263942	342.4183461	227.9351597	204.9604042	365.0388209	444.6901774	365.9870341	Down
ENSG00000167513.9	protein_coding	CDT1	0.427574325	0.033075654	0.278604133	1544.246693	1721.987474	1400.270759	1304.248313	976.0609332	1188.597008	NotSig
ENSG00000258077.3	lncRNA	ENSG00000258077	0.819482206	0.033157786	0.279149178	280.9055811	387.4342795	221.7570583	102.0655617	247.5637174	157.4683839	Up
ENSG00000156521.14	protein_coding	TYSND1	0.497367927	0.033241356	0.279705757	256.1223633	280.4227284	267.9236412	205.9296139	178.2043782	185.3917626	NotSig
ENSG00000197021.9	protein_coding	EOLA2	0.530369668	0.033274379	0.279720691	325.4344533	358.2440362	370.204786	290.7188265	198.2228319	240.2117429	Up
ENSG00000134046.12	protein_coding	MBD2	-0.567289629	0.03327805	0.279720691	1266.736784	1156.567609	1088.887509	1556.349596	2393.159705	1257.721463	Down
ENSG00000173436.15	protein_coding	MICOS10	0.583322877	0.033348513	0.280127987	512.8160303	606.6863448	928.694193	447.7517381	496.6258658	421.3780127	Up
ENSG00000258365.1	lncRNA	ENSG00000258365	1.961268505	0.033361475	0.280127987	14.26037049	15.73156066	25.41836688	7.370699481	2.600004937	3.935646726	Up
ENSG00000249353.2	processed_pseudogene	NPM1P27	-1.13393921	0.033384177	0.280171766	148.3369693	66.04262919	160.8695772	148.777058	518.5186458	156.9599922	Down
ENSG00000100852.14	protein_coding	ARHGAP5	-0.494857963	0.033427585	0.280389184	823.123767	587.9119608	799.3181031	886.9313613	1008.176414	1219.387886	NotSig
ENSG00000240990.10	lncRNA	HOXA11-AS	1.894517443	0.033491147	0.280746106	22.07337437	12.60845743	14.37549607	3.967241036	4.618715931	4.774244747	Up
ENSG00000167889.13	protein_coding	MGAT5B	-0.841814215	0.033534237	0.280746106	97.25764501	47.68975006	101.0663775	145.1727773	120.5063168	173.715142	Down
ENSG00000104613.12	protein_coding	INTS10	0.485990646	0.033535736	0.280746106	969.1385077	1485.734165	1368.189227	814.3919081	953.8998198	960.435411	NotSig
ENSG00000204237.5	protein_coding	OXLD1	0.561333149	0.033540231	0.280746106	517.3700726	618.3737281	423.0023233	385.1084582	271.4262139	398.3786138	Up
ENSG00000129675.16	protein_coding	ARHGEF6	-1.072303179	0.033557856	0.28074695	38.11703248	36.44360706	31.85012163	55.19138369	118.687521	50.48178906	Down
ENSG00000108510.10	protein_coding	MED13	-0.3373148	0.033596585	0.280894004	1634.178565	1625.975813	1563.075099	1915.783858	2166.437922	2011.68576	NotSig
ENSG00000092529.26	protein_coding	CAPN3	0.959348992	0.033610499	0.280894004	66.32933749	52.67180507	105.9013891	40.89289673	36.74883246	37.79920603	Up
ENSG00000137965.11	protein_coding	IFI44	-1.188025794	0.033643213	0.280969578	134.3847599	74.60263229	301.4216555	374.2960306	151.0352642	636.5497901	Down
ENSG00000186204.15	protein_coding	CYP4F12	-1.276935468	0.033670608	0.280969578	34.83830407	15.82295016	15.13278785	33.37349368	74.25119532	52.81038842	Down
ENSG00000125485.18	protein_coding	DDX31	0.562566897	0.033672155	0.280969578	441.4904555	670.5027666	481.935013	312.8415193	432.4309983	334.0902444	Up
ENSG00000122696.14	protein_coding	SLC25A51	-0.733892847	0.033725552	0.281268649	101.5037309	79.83013089	62.88618229	154.6397595	114.9719505	136.5592898	Down
ENSG00000204519.11	protein_coding	ZNF551	0.605266356	0.033822815	0.281700064	189.5621523	190.4954621	216.417271	154.2719295	132.0983812	106.2258836	Up
ENSG00000165629.20	protein_coding	ATP5F1C	0.392512114	0.033828415	0.281700064	3169.156104	3367.977888	3785.090396	2494.344394	2358.581869	3009.529094	NotSig
ENSG00000136854.26	protein_coding	STXBP1	-0.585894739	0.033840133	0.281700064	565.1756619	371.3708029	374.3668591	765.7951557	505.8457992	697.4555681	Down
ENSG00000166444.19	protein_coding	DENND2B	-0.886571111	0.033847614	0.281700064	219.9339948	84.6646533	284.7273196	290.8484726	379.9310124	415.0947935	Down
ENSG00000183111.12	protein_coding	ARHGEF37	-0.855563807	0.033879521	0.281719226	165.6664703	115.8212956	101.7798792	242.87525	126.7003108	323.5369248	Down
ENSG00000147274.14	protein_coding	RBMX	0.335908066	0.033895131	0.281719226	4027.554955	4348.757643	4680.114748	3349.669536	3635.965925	3359.132	NotSig
ENSG00000189266.13	protein_coding	PNRC2	0.419215493	0.033924737	0.281719226	1694.055192	1953.390979	2178.434469	1463.388467	1628.554223	1266.262621	NotSig
ENSG00000072110.17	protein_coding	ACTN1	-0.453905391	0.033930082	0.281719226	2380.184162	2457.219549	1786.900086	2941.220678	3511.087188	2623.853171	NotSig
ENSG00000132563.17	protein_coding	REEP2	0.83988435	0.033937838	0.281719226	75.5237216	123.5652113	138.6437348	65.58132707	73.08340642	50.53917244	Up
ENSG00000115268.10	protein_coding	RPS15	0.440133757	0.034006865	0.282100565	8739.227387	11131.20521	10645.30545	7117.678179	6341.561935	9031.903279	NotSig
ENSG00000105364.14	protein_coding	MRPL4	0.430741695	0.034018993	0.282100565	1287.808696	1679.145482	1304.163196	993.2832072	1181.752144	994.4998655	NotSig
ENSG00000158578.21	protein_coding	ALAS2	2.206776456	0.034094824	0.282505209	24.7255821	30.38300906	85.14376272	21.42156783	9.036517212	0	Up
ENSG00000162998.5	protein_coding	FRZB	-1.473986925	0.034103057	0.282505209	8.929845218	18.64304283	24.68033896	28.70293392	86.15750877	30.74704512	Down
ENSG00000138399.18	protein_coding	FASTKD1	0.526955077	0.034147044	0.282639409	471.8644073	551.285358	642.5609282	339.3919306	473.8805621	342.3554242	Up
ENSG00000100410.8	protein_coding	PHF5A	0.53393103	0.034154541	0.282639409	825.0413701	876.3969475	1215.519111	600.1414475	826.8622228	588.0279557	Up
ENSG00000272273.4	lncRNA	IER3-AS1	-1.656734922	0.034177533	0.282683661	7.248734723	11.40013591	7.644225165	14.05285146	22.69908748	45.8373665	Down
ENSG00000049323.16	protein_coding	LTBP1	-0.732852318	0.034326458	0.283718231	123.6608168	85.5672983	117.8171977	143.8920369	244.0748971	156.8287482	Down
ENSG00000180776.17	protein_coding	ZDHHC20	-0.537526349	0.034338034	0.283718231	2182.16038	1612.848171	1755.650449	2319.95047	2160.636314	3574.519733	Down
ENSG00000142530.11	protein_coding	GARIN5A	0.89279949	0.034404168	0.284118131	231.436021	229.0489764	100.8247308	68.6498617	111.1344475	122.9755456	Up
ENSG00000125531.7	protein_coding	FNDC11	-1.665214712	0.034481682	0.284498726	13.3258742	2.967285956	30.09203106	41.40097628	63.17760312	37.24586227	Down
ENSG00000186919.13	protein_coding	ZACN	0.443323196	0.03448577	0.284498726	625.568309	583.6453663	645.4934865	528.1694714	435.6140437	400.3510387	NotSig
ENSG00000281406.2	protein_coding	BLACAT1	-1.133701365	0.034520541	0.284639009	120.6784254	82.10609266	40.84578475	197.8174336	73.91518859	262.8562105	Down
ENSG00000107611.16	protein_coding	CUBN	1.991580612	0.034592862	0.284985339	49.68416208	4.980449921	34.62266973	10.79983299	4.733951953	5.923536776	Up
ENSG00000122026.12	protein_coding	RPL21	0.46816179	0.034598691	0.284985339	15431.38667	19145.24661	20966.80597	13308.26949	10706.38949	16135.95208	NotSig
ENSG00000167895.16	protein_coding	TMC8	-0.829192315	0.034622418	0.284985339	114.525159	57.15694972	65.22277146	112.8987843	151.7025745	155.8296594	Down
ENSG00000140987.21	protein_coding	ZSCAN32	0.501728695	0.034636732	0.284985339	303.1917442	324.1021334	405.0721288	245.0719263	230.2203221	253.2196382	Up
ENSG00000147576.17	protein_coding	ADHFE1	1.951198316	0.034651485	0.284985339	19.35975399	14.34393817	29.57255368	9.813549328	2.180523115	5.965543257	Up
ENSG00000156469.9	protein_coding	MTERF3	0.43383139	0.034698622	0.285192734	548.107947	614.7918144	600.6734002	376.8015516	458.0801729	470.6495054	NotSig
ENSG00000196498.15	protein_coding	NCOR2	-0.44655614	0.034712305	0.285192734	1367.576116	1182.901394	912.1324571	1591.120876	1498.405486	1632.544215	NotSig
ENSG00000255182.2	lncRNA	ENSG00000255182	-1.680661973	0.034854893	0.286217447	3.560219367	10.1557793	11.42321983	15.24059987	29.012906	37.18668551	Down
ENSG00000125798.15	protein_coding	FOXA2	1.80350558	0.034907747	0.286502152	31.346443	14.24385471	113.2516177	5.653755923	23.66720716	16.22348411	Up
ENSG00000181481.14	protein_coding	RNF135	0.538218638	0.034933164	0.286502152	227.0502413	247.652858	297.4588399	160.3280207	187.2973773	183.9619187	Up
ENSG00000169131.13	protein_coding	ZNF354A	0.524112743	0.034943212	0.286502152	370.7870631	529.3205487	584.6293665	344.9036688	345.7720053	341.79671	Up
ENSG00000153015.17	protein_coding	CWC27	0.585843662	0.034978094	0.286571478	459.1892587	707.5100807	656.4061357	365.4929525	515.6562534	333.7683957	Up
ENSG00000110876.11	protein_coding	SELPLG	-2.087638268	0.034987442	0.286571478	1.321448585	8.797990828	2.898798355	17.62193102	14.02689801	23.29294217	Down
ENSG00000117262.19	protein_coding	GPR89A	0.471266779	0.035025376	0.286735586	350.9001709	342.9236446	402.0112297	275.3406166	279.4217451	236.459561	NotSig
ENSG00000146109.5	protein_coding	ABT1	0.449354527	0.035137181	0.287444222	831.9790308	1032.487683	805.5966454	620.4394895	586.5867034	747.5428939	NotSig
ENSG00000177084.19	protein_coding	POLE	0.471046001	0.03514782	0.287444222	1151.443387	841.6398763	1188.138497	812.2843978	819.8403726	662.2905827	NotSig
ENSG00000124212.6	protein_coding	PTGIS	-1.975171158	0.03517066	0.287450479	3.815809845	3.465189071	16.67064316	37.0178012	42.98071565	9.277705398	Down
ENSG00000053372.5	protein_coding	MRTO4	0.398456524	0.03518447	0.287450479	1280.740417	1429.070148	1548.363061	1060.181235	1204.44206	966.2306035	NotSig
ENSG00000114646.10	protein_coding	CSPG5	-0.735130905	0.035269332	0.287889827	72.96520486	59.04646325	61.41625393	121.723048	88.4509409	111.6119129	Down
ENSG00000132122.12	protein_coding	SPATA6	-0.841692625	0.035286919	0.287889827	103.2893896	93.98662758	92.67439537	139.4390624	271.5738661	112.3534069	Down
ENSG00000179820.17	protein_coding	MYADM	-0.879594533	0.035292155	0.287889827	1505.736425	1333.964221	562.4047033	2821.286593	1032.666464	2405.793252	Down
ENSG00000183971.10	protein_coding	NPW	0.492466874	0.035341271	0.288143768	1103.134008	1352.362692	867.7602081	864.2732353	689.7949515	807.4583466	NotSig
ENSG00000213026.4	processed_pseudogene	CFL1P4	-1.713064815	0.035393637	0.288370498	10.16730929	9.402377389	19.17463188	18.49061884	88.81965312	19.44714589	Down
ENSG00000113318.11	protein_coding	MSH3	1.165840549	0.035419764	0.288370498	320.8166172	122.6849264	81.94291924	52.22561205	61.60060169	121.0232779	Up
ENSG00000198176.13	protein_coding	TFDP1	0.319110103	0.035423078	0.288370498	3290.304373	3626.060249	3666.897108	2810.979944	2867.045006	2804.622396	NotSig
ENSG00000174652.20	protein_coding	ZNF266	0.856327605	0.035456904	0.288499266	220.6987275	298.9539581	561.1893998	141.8008306	178.8564109	275.9501322	Up
ENSG00000130600.23	lncRNA	H19	2.857415798	0.035512245	0.288562868	4615.480885	2114.009357	92.13585357	435.9525018	67.48984478	437.7282616	Up
ENSG00000290842.2	lncRNA	CROCCP3	-1.263602464	0.035550787	0.288562868	16.73359307	11.24982662	25.44930129	38.51915314	31.45815138	57.1175537	Down
ENSG00000174446.13	protein_coding	SNAPC5	0.604877033	0.035563313	0.288562868	228.6332998	293.5177433	383.4743266	219.2819151	200.2546051	175.680537	Up
ENSG00000108064.11	protein_coding	TFAM	0.370903261	0.035564299	0.288562868	1037.927579	1146.650835	996.476212	767.2318578	846.5792309	845.8126905	NotSig
ENSG00000161800.13	protein_coding	RACGAP1	0.371057512	0.035569514	0.288562868	1895.662177	1813.683947	1606.917714	1490.292603	1359.145929	1261.605773	NotSig
ENSG00000175938.7	protein_coding	ORAI3	-0.660726357	0.03557279	0.288562868	172.5079425	103.2960115	168.8343431	205.9614772	224.0063107	272.1937654	Down
ENSG00000171988.20	protein_coding	JMJD1C	0.367827071	0.035595498	0.288600945	1150.290872	1253.510652	1309.509687	880.3945437	992.5690038	1004.586196	NotSig
ENSG00000141574.8	protein_coding	SECTM1	-1.171677279	0.035671602	0.289071696	29.39764829	32.15580128	83.00312246	102.2006886	61.98839887	161.955823	Down
ENSG00000148154.10	protein_coding	UGCG	-0.477286056	0.035690445	0.28907817	864.5924999	853.903542	760.5812042	877.5930895	1359.387573	1214.266706	NotSig
ENSG00000169282.19	protein_coding	KCNAB1	-1.623741922	0.035722756	0.289193669	11.81332618	4.674523898	7.803088839	16.75359542	34.9284013	23.31391369	Down
ENSG00000000938.13	protein_coding	FGR	-1.685785547	0.035763294	0.289375621	29.95939698	40.03205848	28.6924395	27.69623329	262.2402207	28.29792881	Down
ENSG00000131747.15	protein_coding	TOP2A	0.410736094	0.035810127	0.289608302	2380.666022	2496.24303	3212.555309	1894.878327	1989.737645	2199.478084	NotSig
ENSG00000168404.13	protein_coding	MLKL	0.599524137	0.035862678	0.289673025	183.0488444	266.1728053	187.4453733	136.3900663	141.901906	141.2816485	Up
ENSG00000155307.19	protein_coding	SAMSN1	-1.685633546	0.035871287	0.289673025	11.91612412	31.39035249	10.85739892	38.45822859	119.3107209	16.69142853	Down
ENSG00000037897.17	protein_coding	METTL1	0.477819374	0.035890291	0.289673025	392.2699563	451.6871092	488.5479455	333.8798147	349.279683	273.923907	NotSig
ENSG00000251493.5	protein_coding	FOXD1	-0.825530989	0.035905252	0.289673025	328.0009208	407.5113767	320.2772287	788.9102411	265.5909464	815.2082373	Down
ENSG00000250317.9	protein_coding	SMIM20	0.502470284	0.035914583	0.289673025	459.7165121	548.3016979	634.4897564	340.4700471	364.1414737	454.2609352	Up
ENSG00000134321.13	protein_coding	RSAD2	-1.1424474	0.035926615	0.289673025	30.89027337	19.48628138	40.89306713	75.27475106	37.16464972	88.63202204	Down
ENSG00000138031.15	protein_coding	ADCY3	0.626274526	0.036002657	0.290140127	537.3536399	740.5233556	712.613385	589.352764	300.3134682	400.8520729	Up
ENSG00000250644.3	protein_coding	ENSG00000250644	-0.844120394	0.036030173	0.290149931	73.49737708	69.59118851	55.76846293	159.4675383	76.03925922	121.3521308	Down
ENSG00000184220.12	protein_coding	CMSS1	0.408398913	0.036040095	0.290149931	657.1725099	809.6705801	818.7055509	571.9504963	588.4594456	561.1564267	NotSig
ENSG00000148399.13	protein_coding	DPH7	0.450419403	0.036134055	0.29076027	523.8024212	590.0037399	650.2956891	462.7961264	456.5277511	371.9620416	NotSig
ENSG00000145782.13	protein_coding	ATG12	0.799852894	0.036212041	0.291241523	2492.817191	5074.856272	1700.611735	1936.47225	1224.82569	2162.276282	Up
ENSG00000122034.17	protein_coding	GTF3A	0.378634737	0.036264853	0.291498403	1877.134373	2110.9033	2186.006762	1636.380338	1390.107706	1721.150782	NotSig
ENSG00000078369.19	protein_coding	GNB1	-0.330967322	0.03628037	0.291498403	5730.883564	5667.310419	5423.003845	6768.645511	6603.486265	7786.25774	NotSig
ENSG00000185507.21	protein_coding	IRF7	-0.926765231	0.036313299	0.291525139	269.5601636	155.3197025	283.9135489	572.1740647	180.420438	594.2353213	Down
ENSG00000187186.15	protein_coding	ENSG00000187186	1.592589394	0.036320091	0.291525139	35.71390977	33.52638247	43.45431781	19.15325248	3.331822243	16.1593526	Up
ENSG00000007968.7	protein_coding	E2F2	0.525961039	0.036342804	0.291561371	280.9404297	275.4988501	297.3124405	227.4345445	203.3136671	162.5592456	Up
ENSG00000114054.14	protein_coding	PCCB	0.409621995	0.03639738	0.291853063	886.4403634	781.0180323	875.7234317	557.0419517	703.1012105	655.1358816	NotSig
[truncated: 4,618 more rows]
