# Supplementary material for: Methyltransferase MGMT upregulation drives metastasis by activating epithelial-mesenchymal transition in KRAS mutant colon cancer
Source: Cell Death Dis. 2026 May 16;17(1):628. doi: 10.1038/s41419-026-08858-z (PMC13346676; doi:10.1038/s41419-026-08858-z)
Supplement: Supplementary file 6 — Dataset 3 [file 41419_2026_8858_MOESM6_ESM.csv]

Supplementary Data 3. differential expression gene analysis of RNA-seq data in liver metastic tumors from orthotopic HCT116 metastatic mice compared with orthotopic HKE3 metastatic mice
gene_id	gene_type	gene_name	log2FoldChange	pvalue	padj	CDX_HCT116_L1	CDX_HCT116_L2	CDX_HCT116_L3	CDX_HKE3_L1	CDX_HKE3_L2	CDX_HKE3_L3	Group
ENSG00000142875.21	protein_coding	PRKACB	-4.078765182	3.30E-90	5.19E-86	6670.705223	7544.979441	5157.222081	352.9708767	369.8590577	424.8618591	Down
ENSG00000124813.23	protein_coding	RUNX2	5.494252121	7.72E-52	6.06E-48	8.041862454	9.747653606	9.772641872	423.1412147	428.4193268	394.4754763	Up
ENSG00000134531.10	protein_coding	EMP1	2.248948584	1.49E-37	7.83E-34	787.5898651	801.4927531	627.016509	3333.573829	3581.273156	3669.777052	Up
ENSG00000109255.11	protein_coding	NMU	2.720320277	6.54E-33	2.57E-29	328.3507192	298.0879136	371.2634631	2491.4002	2468.051753	1612.705989	Up
ENSG00000135480.17	protein_coding	KRT7	3.836453139	4.81E-26	1.51E-22	248.1732984	456.9648412	163.6145768	6163.827324	2900.650299	3343.061101	Up
ENSG00000176463.14	protein_coding	SLCO3A1	3.213371288	1.03E-25	2.71E-22	64.36820408	51.49041257	66.29350501	718.8579188	608.0418429	374.0796291	Up
ENSG00000149294.18	protein_coding	NCAM1	5.119238065	4.41E-25	9.90E-22	11.79723415	14.48110009	1.674179479	456.6671017	275.7586082	240.6742592	Up
ENSG00000167779.9	protein_coding	IGFBP6	2.776111116	1.51E-20	2.96E-17	230.581894	306.0625252	127.2216634	1584.544465	1722.772176	1248.253263	Up
ENSG00000163762.7	protein_coding	TM4SF18	4.982205296	1.37E-19	2.39E-16	9.505828912	3.295486734	24.01076667	206.530504	376.2618241	761.9158068	Up
ENSG00000169908.12	protein_coding	TM4SF1	7.662186945	2.06E-18	3.23E-15	5.727310594	5.413766845	33.8802141	3013.091214	1924.689604	4383.190925	Up
ENSG00000012779.12	protein_coding	ALOX5	3.172339632	6.53E-18	8.87E-15	28.1099911	19.44363223	32.54196853	257.2141883	291.3417895	170.5525732	Up
ENSG00000128274.17	protein_coding	A4GALT	2.242944124	7.20E-18	8.87E-15	188.4310993	132.6678191	109.953949	594.0884259	722.4396602	727.3589254	Up
ENSG00000175745.15	protein_coding	NR2F1	-2.617884824	7.34E-18	8.87E-15	1582.464344	1755.353713	1972.606551	194.3689677	220.0603177	451.8792235	Down
ENSG00000158470.5	protein_coding	B4GALT5	1.780456013	1.19E-17	1.34E-14	3590.924559	3406.683978	2657.791548	9065.295847	10760.91585	13346.83471	Up
ENSG00000145349.20	protein_coding	CAMK2D	-1.922018128	1.77E-17	1.85E-14	2137.948402	3103.174735	2829.01667	767.7201982	552.9561954	808.9732622	Down
ENSG00000163032.12	protein_coding	VSNL1	3.81360326	7.90E-16	7.76E-13	96.04687743	59.2212324	33.13476117	304.6884386	1328.649676	1018.919263	Up
ENSG00000183778.19	protein_coding	B3GALT5	2.892836079	8.51E-16	7.86E-13	30.46218403	33.88706968	24.77152326	274.6505606	233.9067749	157.0582023	Up
ENSG00000023839.12	protein_coding	ABCC2	-2.310323927	2.28E-15	1.99E-12	1222.881824	1601.818685	2744.082191	395.0365947	325.4293999	401.7152817	Down
ENSG00000265190.7	protein_coding	ANXA8	4.061266914	6.98E-15	5.77E-12	35.68411139	25.25986169	5.502400409	589.1487911	221.037509	302.7233546	Up
ENSG00000295561.1	lncRNA	ENSG00000295561	4.789485539	9.59E-15	7.53E-12	5.146688034	2.74470162	3.711548067	67.22189311	150.5879959	105.2567916	Up
ENSG00000167755.15	protein_coding	KLK6	2.948800918	1.30E-14	9.71E-12	538.1492359	243.9259445	225.4837217	4108.8216	1611.058653	2061.646024	Up
ENSG00000142798.20	protein_coding	HSPG2	1.595648078	1.90E-14	1.35E-11	473.3833866	336.2659864	458.3301028	1361.480449	1161.075381	1308.020563	Up
ENSG00000169126.16	protein_coding	ODAD2	-3.427380509	1.97E-14	1.35E-11	178.6930883	372.4398783	393.1173611	17.07833679	48.24923876	24.93201618	Down
ENSG00000148737.18	protein_coding	TCF7L2	-1.423472272	2.14E-14	1.40E-11	2461.064035	2621.393552	3331.344109	1018.323438	1101.445553	1017.063758	Down
ENSG00000184292.7	protein_coding	TACSTD2	5.158665785	5.93E-14	3.66E-11	254.169523	45.1423976	104.6728215	3803.121288	5849.336849	4785.461864	Up
ENSG00000124107.5	protein_coding	SLPI	3.883180891	6.05E-14	3.66E-11	23.51286448	3.530882787	11.19154289	206.891055	216.1082928	143.7577704	Up
ENSG00000133424.22	protein_coding	LARGE1	2.948724965	8.64E-14	5.03E-11	20.39789467	25.01905137	14.91256496	180.3823488	154.6791714	127.0762408	Up
ENSG00000150051.14	protein_coding	MKX	-2.89922648	1.30E-13	7.29E-11	841.9899358	779.459506	935.08843	115.741836	184.5523996	41.76326946	Down
ENSG00000079385.23	protein_coding	CEACAM1	3.333405163	2.00E-13	1.09E-10	16.61749456	19.41675581	7.321753168	177.6958388	112.169927	147.8976045	Up
ENSG00000167693.17	protein_coding	NXN	1.281739329	2.09E-13	1.10E-10	948.6510153	799.9287934	831.3026315	2298.099287	1949.142378	2024.035225	Up
ENSG00000141574.8	protein_coding	SECTM1	3.481165528	2.23E-13	1.10E-10	25.75477167	28.02815664	72.1949279	756.9838235	421.2256998	231.9658012	Up
ENSG00000143507.18	protein_coding	DUSP10	2.289564627	2.24E-13	1.10E-10	75.43482477	47.11886416	46.62157904	292.4181554	293.5416479	235.3698258	Up
ENSG00000168528.12	protein_coding	SERINC2	1.664460158	7.03E-13	3.35E-10	969.808571	686.643821	837.2401206	3144.425921	1970.64687	2788.315247	Up
ENSG00000064651.14	protein_coding	SLC12A2	1.5976039	8.23E-13	3.80E-10	893.6734089	954.6186776	778.3521508	2210.909657	3439.095288	2300.119404	Up
ENSG00000203943.9	protein_coding	SAMD13	-2.641742294	8.95E-13	4.01E-10	198.1495895	327.3288864	228.9960326	33.28787013	57.40720865	30.24658086	Down
ENSG00000175198.17	protein_coding	PCCA	-2.584453436	2.26E-12	9.84E-10	1414.997718	564.2040729	685.7370294	95.64566186	188.1445727	162.7299803	Down
ENSG00000134757.5	protein_coding	DSG3	5.769542882	4.53E-12	1.92E-09	3.493422077	1.82103364	0.888982667	30.12476887	137.1329484	173.1684708	Up
ENSG00000025708.14	protein_coding	TYMP	1.570345855	4.74E-12	1.92E-09	420.7559247	295.8792665	377.7814595	1272.317993	909.4190148	1066.99887	Up
ENSG00000111371.16	protein_coding	SLC38A1	-1.272363854	4.77E-12	1.92E-09	2445.087332	2983.927659	2315.481904	968.6907394	1082.730615	1155.845985	Down
ENSG00000002587.10	protein_coding	HS3ST1	-2.135815872	1.23E-11	4.85E-09	1093.510481	1617.630014	630.2916863	224.5555556	276.25404	260.5387714	Down
ENSG00000165949.13	protein_coding	IFI27	1.722394175	1.56E-11	5.98E-09	1181.793075	1169.916405	1082.197897	5420.042017	2992.832697	2915.40632	Up
ENSG00000137868.19	protein_coding	STRA6	2.745876047	2.29E-11	8.56E-09	26.24904116	22.58505355	11.90721942	123.0807128	166.6698358	150.3848951	Up
ENSG00000185479.6	protein_coding	KRT6B	6.589091664	3.91E-11	1.43E-08	7.403618923	0.874051466	15.30868295	636.6994084	1271.704314	352.4481293	Up
ENSG00000261857.7	protein_coding	MIA	3.649051022	4.44E-11	1.58E-08	12.17403295	3.040580462	7.619042609	85.72490231	121.7188377	86.31870212	Up
ENSG00000168077.14	protein_coding	SCARA3	1.694477612	7.22E-11	2.52E-08	279.8216001	225.4888332	239.8694422	1081.182152	655.4063276	673.0623061	Up
ENSG00000244509.4	protein_coding	APOBEC3C	1.845251884	7.60E-11	2.59E-08	1968.692662	1288.535626	810.5493878	4455.6874	5239.822864	4923.749559	Up
ENSG00000035862.13	protein_coding	TIMP2	1.462501608	1.03E-10	3.44E-08	1765.480706	1408.950865	1442.985742	5424.320977	3226.793691	4071.073766	Up
ENSG00000139278.10	protein_coding	GLIPR1	2.422549123	1.49E-10	4.89E-08	45.50105132	59.0805775	110.2132354	457.8114902	447.3713747	255.2351452	Up
ENSG00000148346.12	protein_coding	LCN2	2.484668411	4.19E-10	1.34E-07	59.60805482	149.7367833	200.9801982	570.8242478	1088.381671	634.0948457	Up
ENSG00000164292.13	protein_coding	RHOBTB3	-2.01832769	5.80E-10	1.82E-07	1908.222471	2576.943316	3415.177666	527.6104295	1007.181986	415.0572335	Down
ENSG00000239713.9	protein_coding	APOBEC3G	4.258147435	6.81E-10	2.10E-07	371.8686278	115.533136	74.13041505	3832.694156	4023.932209	2896.574857	Up
ENSG00000179456.12	protein_coding	ZBTB18	1.764972733	9.45E-10	2.86E-07	167.3042424	89.1337542	153.0232822	401.4012801	493.9589488	496.959753	Up
ENSG00000065923.10	protein_coding	SLC9A7	1.14738944	9.77E-10	2.90E-07	447.9749865	483.1908542	502.6063032	940.7935314	1180.283765	1056.59577	Up
ENSG00000100290.3	protein_coding	BIK	1.617247924	1.38E-09	4.01E-07	484.5891465	609.2634587	477.6855256	2210.25574	1114.280341	1494.025801	Up
ENSG00000172296.13	protein_coding	SPTLC3	5.633908569	1.94E-09	5.55E-07	2.876028373	0	0.72923632	58.51261839	101.8066226	29.70705503	Up
ENSG00000128394.17	protein_coding	APOBEC3F	2.021337184	2.05E-09	5.74E-07	501.2483655	193.9608332	224.9226856	1147.799909	1507.08506	1082.177456	Up
ENSG00000147676.14	protein_coding	MAL2	1.250949732	3.52E-09	9.69E-07	4806.576258	4190.092415	3174.032543	9157.980183	11373.98062	8432.288924	Up
ENSG00000117155.17	protein_coding	SSX2IP	-1.219262356	4.56E-09	1.23E-06	1226.262506	1196.838714	1601.343401	658.3664558	536.6362711	532.2291022	Down
ENSG00000148735.16	protein_coding	PLEKHS1	6.593013423	4.80E-09	1.28E-06	6.881298691	0.736537427	1.542241969	582.8217192	222.6341594	85.90287218	Up
ENSG00000169035.12	protein_coding	KLK7	2.374288251	6.29E-09	1.65E-06	289.4073861	182.9386742	120.1465262	1755.847573	656.2054756	658.7902225	Up
ENSG00000139625.13	protein_coding	MAP3K12	-2.522360374	6.64E-09	1.71E-06	125.8968916	155.0045361	259.8360254	37.2364023	38.83137976	17.52473791	Down
ENSG00000138316.11	protein_coding	ADAMTS14	1.596581765	7.11E-09	1.80E-06	145.9101302	140.8340578	171.5508916	501.4754901	559.6794653	323.8812142	Up
ENSG00000243811.12	protein_coding	APOBEC3D	3.217552747	7.26E-09	1.81E-06	53.5511429	9.563872527	15.50469319	185.9133868	356.9658079	158.8115657	Up
ENSG00000260917.1	lncRNA	ENSG00000260917	-1.67282507	8.18E-09	2.01E-06	272.2789004	322.8609998	239.3869954	98.11088836	67.385944	95.47523692	Down
ENSG00000149218.5	protein_coding	ENDOD1	1.346181203	8.48E-09	2.05E-06	610.3505084	377.9323427	472.8236147	1414.87817	1077.599295	1221.549505	Up
ENSG00000119655.11	protein_coding	NPC2	1.551069259	9.00E-09	2.14E-06	977.5561597	574.5635481	1171.046761	2192.345768	2667.096678	3121.709055	Up
ENSG00000167771.6	protein_coding	RCOR2	-1.527121903	9.60E-09	2.25E-06	286.6530511	369.8475733	267.2642854	112.5753344	104.444018	103.1421831	Down
ENSG00000110427.17	protein_coding	KIAA1549L	5.025223552	1.45E-08	3.36E-06	1.680828886	2.660979194	0	50.082217	44.28130039	49.35500284	Up
ENSG00000134755.19	protein_coding	DSC2	1.442720317	1.48E-08	3.36E-06	1119.952456	839.8872544	1058.843363	1793.587586	3247.726377	3167.333265	Up
ENSG00000002745.13	protein_coding	WNT16	-2.458447871	1.59E-08	3.58E-06	558.0829176	223.3394634	532.5092624	128.5032965	64.92955156	43.95679613	Down
ENSG00000156504.17	protein_coding	PABIR2	-1.473793525	1.80E-08	3.99E-06	1645.331456	2493.363469	1628.939999	905.0511603	634.1083704	535.5886522	Down
ENSG00000175906.5	protein_coding	ARL4D	1.59088485	1.88E-08	4.11E-06	111.7151319	84.44026602	114.3556723	275.200663	386.5107684	274.5533394	Up
ENSG00000221963.6	protein_coding	APOL6	2.874675005	1.92E-08	4.13E-06	54.04371368	13.86803501	91.63312064	526.1644008	412.6935201	231.9184971	Up
ENSG00000183018.9	protein_coding	SPNS2	1.941005399	2.06E-08	4.38E-06	106.2600911	118.2083685	85.56028086	602.0448582	312.434894	271.5215777	Up
ENSG00000100266.19	protein_coding	PACSIN2	1.066819735	2.19E-08	4.58E-06	823.5449273	614.211898	735.0979341	1588.57021	1390.267167	1572.455011	Up
ENSG00000272602.6	protein_coding	ZNF595	-7.701103136	2.35E-08	4.85E-06	50.85926625	61.10137659	23.34833024	0	0	0	Down
ENSG00000149418.11	protein_coding	ST14	1.112894396	2.45E-08	5.00E-06	2005.515967	1523.248013	1791.990276	4592.23098	3380.714588	3532.257388	Up
ENSG00000149948.14	protein_coding	HMGA2	-1.396231911	2.53E-08	5.10E-06	2896.275067	3222.512581	2706.888603	749.6677457	1118.293223	1487.813719	Down
ENSG00000169583.13	protein_coding	CLIC3	2.236816201	2.67E-08	5.30E-06	131.5979807	73.68388443	43.89086682	548.045387	294.3367794	335.1543567	Up
ENSG00000142623.11	protein_coding	PADI1	5.827009169	2.70E-08	5.30E-06	1.666195521	0.885860443	0	32.61085019	61.99243968	49.89625748	Up
ENSG00000106546.14	protein_coding	AHR	1.846314438	3.32E-08	6.44E-06	557.7612353	408.5567303	493.1808286	1440.613713	2815.1013	992.8975069	Up
ENSG00000100596.8	protein_coding	SPTLC2	0.906126665	3.87E-08	7.41E-06	1166.401414	1189.41595	1012.752124	2027.17806	2194.939422	2091.359811	Up
ENSG00000186204.15	protein_coding	CYP4F12	2.530704917	4.08E-08	7.73E-06	31.12334397	14.06393313	13.42194124	109.334951	130.155241	100.7038288	Up
ENSG00000174564.13	protein_coding	IL20RB	2.28253388	4.40E-08	8.22E-06	75.21001257	45.18105248	32.8330503	164.995334	220.8235556	373.3908513	Up
ENSG00000134258.18	protein_coding	VTCN1	3.194874781	5.14E-08	9.44E-06	21.07723801	16.8971847	26.58914414	384.0253982	147.7151101	57.25317789	Up
ENSG00000075223.14	protein_coding	SEMA3C	-2.250282519	5.17E-08	9.44E-06	1074.44431	1482.693289	572.7014797	346.5214408	206.7025239	101.5299498	Down
ENSG00000049130.16	protein_coding	KITLG	-1.543096453	5.47E-08	9.88E-06	10444.1192	12751.42669	14895.25239	4159.804936	6236.68927	2673.5155	Down
ENSG00000008441.19	protein_coding	NFIX	1.398313881	5.79E-08	1.03E-05	265.5911199	245.2066233	213.2777226	458.037126	776.8559658	677.810957	Up
ENSG00000170500.13	protein_coding	LONRF2	-3.947715023	6.46E-08	1.14E-05	111.3669517	214.520113	24.09134206	9.735648462	4.972444986	7.728041564	Down
ENSG00000164251.5	protein_coding	F2RL1	1.088677712	6.61E-08	1.15E-05	1829.343134	1245.130731	1569.721096	3142.640992	3028.629364	3707.261445	Up
ENSG00000183742.13	protein_coding	MACC1	1.657560505	6.78E-08	1.17E-05	323.8677518	286.0075064	158.5618628	1054.519976	714.3388021	653.3326642	Up
ENSG00000090382.7	protein_coding	LYZ	3.222817769	6.93E-08	1.18E-05	12.37661599	6.441852524	3.562280815	60.72319589	61.20494082	87.57741438	Up
ENSG00000129116.20	protein_coding	PALLD	-3.366311819	7.64E-08	1.29E-05	1808.075216	3227.473608	7526.069269	517.5140174	324.3627223	375.8546611	Down
ENSG00000225269.4	lncRNA	LINC00705	3.930379809	7.80E-08	1.30E-05	10.50682818	2.730471381	0.756632481	55.92377962	67.85983406	86.92280552	Up
ENSG00000196754.13	protein_coding	S100A2	1.795538621	8.02E-08	1.33E-05	214.0502124	622.6517195	410.9247488	1763.404688	1319.683154	1243.231929	Up
ENSG00000213145.10	protein_coding	CRIP1	1.175386899	8.53E-08	1.40E-05	737.4271862	583.3057895	614.4670715	1813.558476	1320.399035	1234.949245	Up
ENSG00000177409.12	protein_coding	SAMD9L	3.404423266	9.21E-08	1.49E-05	14.58885589	1.142848048	9.851047023	120.2895178	97.15488672	61.42259958	Up
ENSG00000187621.17	lncRNA	TCL6	4.08733513	9.78E-08	1.56E-05	1.790219829	1.041509511	10.93944956	112.2930244	66.89710788	50.90166516	Up
ENSG00000184828.10	protein_coding	ZBTB7C	3.432853303	9.86E-08	1.56E-05	14.07787915	1.764701213	5.689059654	87.84425806	83.73392722	62.79374736	Up
ENSG00000189067.15	protein_coding	LITAF	1.193682298	1.04E-07	1.64E-05	1009.133708	1067.212617	821.0730324	2593.355987	1649.324999	2383.174767	Up
ENSG00000150054.19	protein_coding	MPP7	-1.857621275	1.24E-07	1.93E-05	1241.816261	2336.357672	2585.785584	444.6451134	890.2712455	364.7697027	Down
ENSG00000039068.20	protein_coding	CDH1	1.149752475	1.30E-07	2.00E-05	1289.402104	1079.127236	839.9037219	2728.401506	2049.138733	2341.505941	Up
ENSG00000204642.14	protein_coding	HLA-F	1.095466577	1.31E-07	2.00E-05	341.8012492	274.9654646	366.8425832	739.2292486	662.6474238	696.7919459	Up
ENSG00000165171.11	protein_coding	METTL27	1.745481976	1.42E-07	2.14E-05	67.64386881	66.99245705	38.93687925	181.2527568	212.6110721	190.2930452	Up
ENSG00000164342.14	protein_coding	TLR3	1.75818332	1.45E-07	2.17E-05	53.07379932	46.12982344	43.66326031	185.2766111	169.0198881	129.5559618	Up
ENSG00000167183.3	protein_coding	PRR15L	3.254984105	1.65E-07	2.45E-05	24.78518509	7.957849605	15.26047031	209.7953605	208.9707803	40.14307493	Up
ENSG00000038427.16	protein_coding	VCAN	2.362853532	1.92E-07	2.82E-05	132.489665	105.9663495	107.1026342	1155.409998	278.6974738	335.8322735	Up
ENSG00000205420.11	protein_coding	KRT6A	3.652774615	1.97E-07	2.87E-05	12.34695625	2.626118341	2.868367484	108.0699505	40.85315211	77.72357116	Up
ENSG00000166886.13	protein_coding	NAB2	-1.152028573	2.21E-07	3.16E-05	873.3349293	1159.720175	846.1981332	503.5252895	388.899229	401.4218963	Down
ENSG00000130508.11	protein_coding	PXDN	1.350379317	2.21E-07	3.16E-05	240.9530837	251.1982847	413.6505083	684.8640776	824.944947	798.7220727	Up
ENSG00000099822.3	protein_coding	HCN2	2.68038599	2.26E-07	3.20E-05	12.78257271	7.638858226	15.95285729	61.82816201	99.54177985	71.22860338	Up
ENSG00000221890.7	protein_coding	NPTXR	1.568553628	2.49E-07	3.50E-05	348.3887277	200.7121693	180.2440957	906.5289639	690.4129587	566.6688324	Up
ENSG00000102897.10	protein_coding	LYRM1	1.535260745	2.63E-07	3.65E-05	214.0915254	269.0817135	223.5615699	407.8419863	830.1864883	812.5450295	Up
ENSG00000198945.8	protein_coding	L3MBTL3	-1.526689999	2.85E-07	3.93E-05	744.9857116	953.2198922	1150.423867	293.9291404	471.9396843	223.8827583	Down
ENSG00000287023.3	lncRNA	ENSG00000287023	3.990377353	3.17E-07	4.33E-05	4.017394787	0	8.202102476	53.44587983	57.63044143	61.00944325	Up
ENSG00000198542.15	protein_coding	ITGBL1	3.161555154	3.24E-07	4.39E-05	8.979441769	2.857815872	29.52586795	124.2307112	106.0092662	128.5467269	Up
ENSG00000016402.14	protein_coding	IL20RA	3.036374575	4.51E-07	6.06E-05	26.88633808	20.89987805	26.8542096	93.77460675	444.4840796	72.67739799	Up
ENSG00000170961.7	protein_coding	HAS2	4.337764564	4.74E-07	6.31E-05	2.690946633	11.21459052	0.860759429	67.40953835	203.9258636	24.74882918	Up
ENSG00000158747.15	protein_coding	NBL1	0.936069572	4.94E-07	6.52E-05	749.5583613	638.6464334	660.7240847	1179.312203	1269.710822	1473.299533	Up
ENSG00000184500.16	protein_coding	PROS1	-1.415536529	5.13E-07	6.68E-05	483.8824307	439.4042366	416.7846751	179.9768523	211.8033995	109.5809666	Down
ENSG00000116095.11	protein_coding	PLEKHA3	-1.17945794	5.15E-07	6.68E-05	581.111268	575.1873918	600.0075134	308.4035239	198.1668831	269.7086468	Down
ENSG00000196562.16	protein_coding	SULF2	1.568514994	5.30E-07	6.82E-05	561.5072669	449.5491563	221.6601261	1045.457454	1161.556359	1453.915571	Up
ENSG00000264230.9	protein_coding	ANXA8L1	3.957212472	5.56E-07	7.11E-05	4.866726206	5.27747498	0	64.93541204	34.6046375	57.54275181	Up
ENSG00000237187.10	lncRNA	NR2F1-AS1	-2.150699808	5.77E-07	7.31E-05	341.397037	476.570039	1340.725432	135.3539388	199.0825021	151.8900684	Down
ENSG00000004399.13	protein_coding	PLXND1	1.008429231	6.36E-07	8.00E-05	699.9921368	516.1363924	585.2798045	1131.2085	1133.046535	1362.467945	Up
ENSG00000062038.15	protein_coding	CDH3	1.191479248	7.55E-07	9.35E-05	1676.747474	1811.32873	1249.494842	4132.254535	2570.633018	4115.520211	Up
ENSG00000143776.20	protein_coding	CDC42BPA	1.074805083	7.58E-07	9.35E-05	877.2941573	805.6970437	562.0525826	1708.745008	1556.288259	1463.187937	Up
ENSG00000163975.14	protein_coding	MELTF	1.33858918	7.62E-07	9.35E-05	512.0010791	315.398228	353.537333	1224.299981	732.2905363	1029.696712	Up
ENSG00000117298.16	protein_coding	ECE1	1.068406332	7.79E-07	9.48E-05	1340.519548	838.5695294	1256.400446	2541.335651	2400.920306	2261.778557	Up
ENSG00000254726.3	protein_coding	MEX3A	-1.545696743	8.51E-07	1.03E-04	234.4144063	301.0365845	363.8076439	74.27612481	128.3753027	106.7032901	Down
ENSG00000271447.6	protein_coding	MMP28	2.897101485	8.97E-07	1.08E-04	11.73845103	6.227012091	12.75259819	105.0505172	81.63915248	41.15558828	Up
ENSG00000118257.17	protein_coding	NRP2	3.050344724	9.45E-07	1.12E-04	19.03574149	10.3278901	14.12584046	238.5422049	72.42599779	49.40717239	Up
ENSG00000214113.11	protein_coding	LYRM4	-1.206730323	9.86E-07	1.16E-04	315.7828598	381.3238283	383.4966355	143.1814618	183.4330158	142.3323627	Down
ENSG00000119917.15	protein_coding	IFIT3	1.849577582	1.11E-06	1.30E-04	213.7605267	115.8960847	296.3744842	1154.99285	536.6401754	562.2445759	Up
ENSG00000164171.11	protein_coding	ITGA2	1.127346363	1.15E-06	1.33E-04	552.8667037	464.7580436	484.8945585	973.2158282	1413.68556	896.3301975	Up
ENSG00000124225.16	protein_coding	PMEPA1	1.79951495	1.33E-06	1.53E-04	439.6215041	298.580801	156.393452	1509.321944	695.7689647	909.1630516	Up
ENSG00000173917.11	protein_coding	HOXB2	3.200340439	1.34E-06	1.53E-04	3.27841014	9.297947308	13.66657379	108.4713755	88.39944417	39.92104696	Up
ENSG00000164543.7	protein_coding	STK17A	1.002457796	1.37E-06	1.56E-04	304.4232797	327.1140531	349.8770703	716.6994011	557.8007552	691.3135373	Up
ENSG00000148926.10	protein_coding	ADM	-1.027346177	1.38E-06	1.56E-04	1256.622385	1425.570961	958.6544563	621.8645195	622.6009625	541.6184925	Down
ENSG00000156453.14	protein_coding	PCDH1	1.530875987	1.41E-06	1.58E-04	405.3719567	314.185052	153.9210433	794.5293451	926.815618	805.5952631	Up
ENSG00000145730.21	protein_coding	PAM	-1.632445647	1.41E-06	1.58E-04	2878.157998	3784.920081	8639.94814	1675.075339	1785.567832	1474.755751	Down
ENSG00000101347.11	protein_coding	SAMHD1	1.18515984	1.44E-06	1.59E-04	401.996082	342.1415035	475.4420684	1182.515661	748.2477138	839.9079393	Up
ENSG00000143320.9	protein_coding	CRABP2	1.383270266	1.46E-06	1.60E-04	1490.625542	1115.266896	2220.186637	5511.527581	3997.176846	3076.953789	Up
ENSG00000145819.18	protein_coding	ARHGAP26	-0.987104413	1.59E-06	1.73E-04	506.4594149	515.1810148	515.4537105	246.0905011	290.0429112	239.9224389	Down
ENSG00000157227.14	protein_coding	MMP14	1.098698032	1.60E-06	1.73E-04	399.0734999	331.6752797	364.8718987	975.7475694	654.1197426	714.0749527	Up
ENSG00000289850.2	lncRNA	ENSG00000289850	-1.574786226	1.61E-06	1.73E-04	3519.928906	10430.58538	5474.023354	2283.45914	1807.397383	2429.035818	Down
ENSG00000182742.6	protein_coding	HOXB4	2.721874243	1.62E-06	1.74E-04	17.1953818	4.363142199	31.05518199	120.8686415	128.5676984	95.65111651	Up
ENSG00000173894.11	protein_coding	CBX2	-1.040504228	1.67E-06	1.77E-04	528.2311195	626.206817	660.0689723	278.2790487	338.6717596	266.4570699	Down
ENSG00000197822.12	protein_coding	OCLN	1.060872872	2.30E-06	2.43E-04	557.446315	501.2476242	379.0418623	1159.353285	943.9488865	893.2150272	Up
ENSG00000171951.5	protein_coding	SCG2	-2.166964354	2.35E-06	2.46E-04	512.7528765	710.7554088	1318.900544	137.465574	83.24849378	345.9988567	Down
ENSG00000089356.19	protein_coding	FXYD3	1.63400011	2.57E-06	2.68E-04	427.8042646	426.1711815	144.1017603	1042.85461	976.8995414	1079.953332	Up
ENSG00000114554.12	protein_coding	PLXNA1	0.874796648	2.62E-06	2.71E-04	518.8547996	464.0266261	539.5006211	1007.844868	847.3115585	934.6485018	Up
ENSG00000082516.9	protein_coding	GEMIN5	-1.267380915	2.68E-06	2.75E-04	845.2237783	1087.641127	578.3077677	305.5984143	330.0568482	408.2986167	Down
ENSG00000173821.20	protein_coding	RNF213	1.415789335	2.89E-06	2.95E-04	1076.647713	524.1762817	589.0228243	2542.130606	1795.332523	1506.710584	Up
ENSG00000164039.15	protein_coding	BDH2	-1.65684315	2.94E-06	2.98E-04	359.8555392	437.0225523	592.1910955	162.1980687	202.0639405	77.72441826	Down
ENSG00000189143.10	protein_coding	CLDN4	1.121065858	3.11E-06	3.12E-04	2551.708062	1952.56659	1572.615238	5563.51842	3949.947283	3703.126613	Up
ENSG00000141404.17	protein_coding	GNAL	1.896276165	3.12E-06	3.12E-04	46.24309115	26.14532248	29.83910068	127.7373662	95.90240583	157.4029416	Up
ENSG00000120068.7	protein_coding	HOXB8	2.673665942	3.16E-06	3.13E-04	67.75651073	10.91554824	18.10657801	299.7834823	164.0775827	154.8185662	Up
ENSG00000148680.16	protein_coding	HTR7	-3.680425263	3.17E-06	3.13E-04	197.0756804	1050.331471	1228.066524	94.78468735	41.30571487	56.56521467	Down
ENSG00000198959.12	protein_coding	TGM2	2.023959408	3.21E-06	3.15E-04	392.0321783	178.3120314	118.2021076	449.8085658	1116.635305	1234.011174	Up
ENSG00000005884.18	protein_coding	ITGA3	1.067796016	3.47E-06	3.38E-04	4516.21676	3872.569651	2829.040491	9522.531901	6409.409923	7584.18569	Up
ENSG00000142156.16	protein_coding	COL6A1	1.208104302	3.52E-06	3.41E-04	1793.345308	1272.625934	1825.164608	5201.443285	2838.935712	3256.021576	Up
ENSG00000136560.14	protein_coding	TANK	-1.02910592	3.63E-06	3.49E-04	847.1654285	1249.785608	1103.460337	528.4819117	586.5258157	452.8745522	Down
ENSG00000268621.7	lncRNA	IGFL2-AS1	3.865139182	3.69E-06	3.54E-04	9.124620739	4.486412557	0	73.82411638	84.23295924	27.07884593	Up
ENSG00000197142.11	protein_coding	ACSL5	-4.211316431	4.17E-06	3.97E-04	2290.34958	404.7381069	1497.263185	149.8108328	48.39604387	27.72465317	Down
ENSG00000091409.17	protein_coding	ITGA6	1.193706684	4.25E-06	4.02E-04	1393.448755	1466.396073	743.3293959	2738.48511	2501.401463	3002.15828	Up
ENSG00000184588.18	protein_coding	PDE4B	-4.356908281	4.31E-06	4.05E-04	348.540423	3131.310101	2779.428851	45.8699458	164.1139255	95.74805045	Down
ENSG00000176406.25	protein_coding	RIMS2	3.619206095	4.44E-06	4.15E-04	8.532536024	2.000652944	3.096727062	28.84761588	34.76706695	112.7301176	Up
ENSG00000142611.17	protein_coding	PRDM16	1.883182839	4.47E-06	4.15E-04	46.05723811	20.2239324	47.44834772	151.0531844	137.7275524	130.4527325	Up
ENSG00000057704.13	protein_coding	TMCC3	1.524861574	4.54E-06	4.20E-04	130.3689359	129.6243718	60.67643914	344.1583889	288.6931879	289.6396709	Up
ENSG00000141524.19	protein_coding	TMC6	0.96942302	4.58E-06	4.21E-04	815.6602302	591.6705438	605.1072025	1438.86729	1366.304438	1136.333441	Up
ENSG00000068724.18	protein_coding	TTC7A	1.187758339	4.68E-06	4.27E-04	233.9063349	225.6521851	180.5653086	619.6808832	403.9504323	432.4736125	Up
ENSG00000170454.6	protein_coding	KRT75	6.833513944	4.72E-06	4.29E-04	0	0	0.944787617	77.60097111	17.04147559	13.66835182	Up
ENSG00000233532.7	lncRNA	LINC00460	-1.694095726	4.78E-06	4.31E-04	113.429518	134.9754604	106.1088987	43.00675273	31.96859452	33.98200728	Down
ENSG00000132669.14	protein_coding	RIN2	1.846230779	5.52E-06	4.96E-04	56.59317737	33.26400502	29.89859272	130.490204	183.4430124	111.1523351	Up
ENSG00000180776.17	protein_coding	ZDHHC20	0.941965191	5.69E-06	5.07E-04	1930.895853	1419.893448	1542.330254	2604.00529	3684.910344	3112.448515	Up
ENSG00000115414.21	protein_coding	FN1	1.188864165	5.71E-06	5.07E-04	2810.463001	2058.744495	2985.532598	6375.937606	3900.123073	7632.674379	Up
ENSG00000124766.7	protein_coding	SOX4	-1.706865074	5.87E-06	5.18E-04	2006.47652	4661.325209	6401.389896	1023.207909	1995.678221	985.2623029	Down
ENSG00000132561.14	protein_coding	MATN2	2.356762767	6.07E-06	5.33E-04	75.7068335	34.38389256	127.1004021	632.3060314	438.3255472	138.6483136	Up
ENSG00000092621.13	protein_coding	PHGDH	-1.183769054	6.30E-06	5.50E-04	952.6679953	1433.571475	848.6821056	580.3326906	447.7635004	393.4756066	Down
ENSG00000171729.14	protein_coding	TMEM51	1.259340359	6.46E-06	5.61E-04	241.034019	179.8933875	323.6866018	730.0382897	545.9378113	503.6741974	Up
ENSG00000131016.17	protein_coding	AKAP12	-1.441397048	6.69E-06	5.78E-04	16489.68052	19507.07461	17368.07064	8288.932038	3000.341138	8358.841256	Down
ENSG00000310064.1	lncRNA	ENSG00000310064	-2.957678518	6.73E-06	5.78E-04	108.5030762	240.0930961	119.7527802	4.842054969	45.50786851	9.844692587	Down
ENSG00000099284.15	protein_coding	MACROH2A2	-1.627116283	6.97E-06	5.93E-04	1628.024503	509.6848186	779.6751386	276.1394936	311.4367874	353.7718781	Down
ENSG00000157483.9	protein_coding	MYO1E	1.481647541	6.98E-06	5.93E-04	1100.383602	806.3371094	406.0495535	1853.738227	1769.982854	2843.564444	Up
ENSG00000135046.15	protein_coding	ANXA1	1.143668803	7.50E-06	6.33E-04	7161.96553	6521.089608	4172.349408	17102.36715	11572.35634	10773.74287	Up
ENSG00000143816.8	protein_coding	WNT9A	1.885389293	7.99E-06	6.71E-04	79.60812944	67.77386232	38.61602199	306.5443245	119.0715581	261.3648009	Up
ENSG00000167323.13	protein_coding	STIM1	1.127179631	8.16E-06	6.82E-04	437.0641547	304.8860793	273.2704221	801.7239444	603.534161	812.7813775	Up
ENSG00000163840.10	protein_coding	DTX3L	1.019820185	8.34E-06	6.93E-04	801.493705	502.748908	744.4286137	1490.647444	1461.149059	1201.883385	Up
ENSG00000127955.17	protein_coding	GNAI1	-1.15648227	8.42E-06	6.96E-04	1242.829783	1797.182997	2477.051484	767.2584521	774.9861582	933.5573299	Down
ENSG00000160932.11	protein_coding	LY6E	0.911971444	9.41E-06	7.74E-04	2499.236914	2444.076921	2433.5396	5937.16148	3945.929178	3993.787703	Up
ENSG00000010438.17	protein_coding	PRSS3	-1.508976646	9.57E-06	7.83E-04	211.5716307	462.1627606	298.758516	125.2716195	90.70133581	125.1414099	Down
ENSG00000226088.2	lncRNA	LINC03102	4.643893926	9.88E-06	8.04E-04	0.847435531	2.806154402	0	24.60400153	29.83774728	36.23037792	Up
ENSG00000051128.19	protein_coding	HOMER3	-1.038521808	1.06E-05	8.54E-04	408.7948244	392.4695435	511.3655008	239.2611275	190.9228186	206.8287237	Down
ENSG00000060656.20	protein_coding	PTPRU	1.060222709	1.07E-05	8.59E-04	546.6524804	750.4540787	493.1669501	1492.933859	1237.730406	1002.193941	Up
ENSG00000085563.15	protein_coding	ABCB1	3.27318304	1.08E-05	8.67E-04	5.527356579	3.158135728	4.533777557	77.18604066	28.68912085	22.03858807	Up
ENSG00000103855.18	protein_coding	CD276	0.816269627	1.10E-05	8.80E-04	885.3982484	734.1024589	924.4208212	1555.543057	1340.157921	1582.197276	Up
ENSG00000176920.14	protein_coding	FUT2	1.52001225	1.12E-05	8.88E-04	63.0989587	38.45340187	59.81472492	159.2623171	166.7510875	134.7544257	Up
ENSG00000018408.15	protein_coding	WWTR1	0.967552051	1.16E-05	9.13E-04	853.6101202	691.8527014	851.905317	1700.316899	1184.765645	1803.373369	Up
ENSG00000228437.5	lncRNA	LINC02474	6.99182111	1.17E-05	9.20E-04	0	0	0	9.312699398	46.45334536	11.87313544	Up
ENSG00000150782.13	protein_coding	IL18	0.817357083	1.24E-05	9.70E-04	1007.785347	928.9968908	920.4380116	1717.072706	1907.684676	1409.70158	Up
ENSG00000117984.15	protein_coding	CTSD	1.348256088	1.26E-05	9.77E-04	2111.349103	2129.576586	1465.607316	7472.652145	4029.000247	3026.438579	Up
ENSG00000101670.12	protein_coding	LIPG	2.758424095	1.26E-05	9.77E-04	29.99251207	72.78332785	21.43286321	607.099692	95.25638931	131.274851	Up
ENSG00000185745.10	protein_coding	IFIT1	1.550941794	1.28E-05	9.83E-04	675.1264381	440.1895137	1054.099634	3268.254016	1627.011649	1459.370742	Up
ENSG00000092931.12	protein_coding	MFSD11	1.231705222	1.29E-05	9.88E-04	284.3069999	235.2870328	228.4205897	812.3884035	428.9819188	512.5367899	Up
ENSG00000251361.2	lncRNA	ENSG00000251361	-1.615605089	1.32E-05	0.001010316	207.3342865	345.5229796	335.4379229	54.12234479	129.6488792	107.4236191	Down
ENSG00000070404.10	protein_coding	FSTL3	1.342795114	1.35E-05	0.00102401	615.7672574	588.7145316	292.7765225	1358.800871	901.2516891	1538.214578	Up
ENSG00000131473.17	protein_coding	ACLY	-0.847404	1.38E-05	0.001043	3194.025185	3803.131136	3063.404065	2064.811672	1516.373242	2008.70393	Down
ENSG00000186529.16	protein_coding	CYP4F3	2.059358716	1.41E-05	0.001058186	92.26415337	111.7871941	35.28933269	397.2010489	453.7465689	145.7031463	Up
ENSG00000105519.18	protein_coding	CAPS	2.600885663	1.44E-05	0.001076647	23.66885645	19.71988882	47.22048293	340.7065864	152.7160163	51.39431176	Up
ENSG00000043355.12	protein_coding	ZIC2	-1.248038858	1.47E-05	0.001096473	462.9331553	448.1395229	374.133491	122.023139	184.5850178	236.6131469	Down
ENSG00000112290.13	protein_coding	WASF1	-0.98746023	1.48E-05	0.001096473	464.4083207	604.1039991	496.9377659	272.8516106	226.0429116	291.4134193	Down
ENSG00000166979.13	protein_coding	EVA1C	1.363160888	1.49E-05	0.001097908	165.8471384	86.30070889	104.0591851	335.3089205	323.6837617	255.2190726	Up
ENSG00000234420.10	transcribed_processed_pseudogene	ZNF37BP	-6.824065444	1.60E-05	0.001163325	8.568835404	14.68988627	46.87914211	0	0	0	Down
ENSG00000123384.14	protein_coding	LRP1	1.054936814	1.60E-05	0.001163325	855.4368578	568.1023603	856.2440493	1222.770094	1625.090456	1889.846888	Up
ENSG00000102359.9	protein_coding	SRPX2	1.619399646	1.61E-05	0.001163325	35.47241655	46.72151104	32.19979025	138.695394	99.56691843	111.0806168	Up
ENSG00000125484.12	protein_coding	GTF3C4	-0.91800893	1.61E-05	0.001163325	979.5352645	1250.039991	855.0805906	506.8729168	585.115856	541.2610888	Down
ENSG00000010278.15	protein_coding	CD9	0.934230097	1.64E-05	0.001183234	3041.752716	2434.522743	2738.028095	6663.369653	4903.353094	4127.009219	Up
ENSG00000120256.11	protein_coding	LRP11	1.07554041	1.65E-05	0.001186388	430.7095704	338.6090859	251.4863485	651.551278	689.8559996	811.3012064	Up
ENSG00000188290.11	protein_coding	HES4	0.940834447	1.68E-05	0.001199619	891.8553579	701.2110874	714.3311679	1544.165819	1156.415551	1728.547925	Up
ENSG00000101000.6	protein_coding	PROCR	-1.122530349	1.71E-05	0.001214881	742.5878859	1105.110722	707.4592111	478.302925	382.1218612	311.2775194	Down
ENSG00000134326.12	protein_coding	CMPK2	2.164351521	1.75E-05	0.001237399	87.29092092	32.2890324	48.38077397	453.3179676	143.6800807	153.9773901	Up
ENSG00000173210.21	protein_coding	ABLIM3	1.199789528	1.76E-05	0.001237399	127.047069	96.61976963	104.4773629	250.3058843	295.0983771	210.134812	Up
ENSG00000149212.12	protein_coding	SESN3	-1.986647068	1.77E-05	0.001244309	123.2833206	104.5554756	260.5612028	58.33402416	35.16296913	29.88685136	Down
ENSG00000186832.9	protein_coding	KRT16	2.390485182	1.89E-05	0.001316392	15.98201038	28.14634054	15.60076115	174.9500916	86.20040164	49.03907502	Up
ENSG00000142910.16	protein_coding	TINAGL1	1.556002538	1.93E-05	0.001344232	1030.84982	997.0893913	315.2643947	2103.216484	1919.042818	2871.64026	Up
ENSG00000188215.10	protein_coding	DCUN1D3	1.045626154	1.97E-05	0.00136089	268.1830072	292.6566107	201.4336726	441.2434281	533.3263871	600.2594306	Up
ENSG00000120738.8	protein_coding	EGR1	-1.58048735	2.06E-05	0.001418596	1836.766734	2224.987653	735.7391023	336.1175969	613.203437	656.3740524	Down
ENSG00000198040.11	protein_coding	ZNF84	-1.488338664	2.07E-05	0.001418596	376.7385344	348.9821409	193.177858	77.31691242	136.9707183	113.8414391	Down
ENSG00000205413.8	protein_coding	SAMD9	1.118825697	2.08E-05	0.001418596	572.965839	389.2965839	595.5530801	1483.104526	990.0982792	908.1311357	Up
ENSG00000172197.11	protein_coding	MBOAT1	1.166664551	2.11E-05	0.001433759	128.774933	127.9740134	103.6812045	232.3579599	327.5676675	250.2849447	Up
ENSG00000105383.15	protein_coding	CD33	-4.169446976	2.16E-05	0.001459944	110.9885085	60.64837616	12.90923429	7.216776582	0	1.499754147	Down
ENSG00000157502.13	protein_coding	PWWP3B	-1.956848105	2.19E-05	0.001473914	161.1278293	118.8572704	64.30971893	24.94412694	32.84694603	31.24946497	Down
ENSG00000100994.12	protein_coding	PYGB	0.994769363	2.25E-05	0.001505861	1291.743609	1082.180738	1093.953124	2847.018324	1618.883807	2442.466041	Up
ENSG00000151914.22	protein_coding	DST	-0.795944216	2.25E-05	0.001505861	2860.378816	3481.137143	3552.896873	1937.955722	1618.996056	2140.177938	Down
ENSG00000140835.10	protein_coding	CHST4	2.634309491	2.32E-05	0.001542978	5.905855653	8.897522598	9.396893179	36.08199177	72.38796136	41.85791826	Up
ENSG00000140743.8	protein_coding	CDR2	0.970998521	2.35E-05	0.00155986	343.793293	328.097799	232.769266	628.3686163	564.1190715	580.2863481	Up
ENSG00000179750.16	protein_coding	APOBEC3B	1.28033479	2.37E-05	0.001560787	181.2806386	202.4647979	279.4503408	620.5277728	643.8470027	344.668165	Up
ENSG00000065054.14	protein_coding	NHERF2	1.202343571	2.37E-05	0.001560787	1162.638143	775.2082378	575.319289	2060.082597	1423.148442	2302.821357	Up
ENSG00000173237.5	protein_coding	C11orf86	3.810782318	2.49E-05	0.001620872	11.66312927	0.861815936	0.973492241	119.7136579	37.84371791	33.87745395	Up
ENSG00000108406.10	protein_coding	DHX40	-0.76294607	2.49E-05	0.001620872	1504.159861	1609.490421	1390.247396	788.5404341	992.0928175	874.8392068	Down
ENSG00000110436.13	protein_coding	SLC1A2	3.279244238	2.67E-05	0.001733124	11.27637978	0.789539355	14.82953028	129.2564265	41.55566336	84.39742656	Up
ENSG00000137965.11	protein_coding	IFI44	1.917396807	2.77E-05	0.001793866	116.6544948	64.43112204	259.7724263	850.100482	466.4453833	347.095617	Up
ENSG00000107731.12	protein_coding	UNC5B	1.135235246	2.81E-05	0.001807227	413.4450682	355.4211131	225.866587	862.9072772	708.2853938	613.8650428	Up
ENSG00000123989.15	protein_coding	CHPF	1.033519508	2.93E-05	0.001881422	2524.572763	1307.35463	1587.242772	3590.501503	3620.95026	3883.092052	Up
ENSG00000183196.10	protein_coding	CHST6	0.982463863	3.09E-05	0.001975134	207.7963578	247.1830928	234.5249207	422.0297686	392.5109208	547.5719747	Up
ENSG00000127952.17	protein_coding	STYXL1	0.975610269	3.11E-05	0.001979476	193.3920933	156.2730339	160.4939081	316.6069986	355.8086031	331.7125735	Up
ENSG00000066651.20	protein_coding	TRMT11	-0.791286176	3.15E-05	0.001992652	632.5748719	679.8099605	630.8720214	405.0134641	361.0871065	355.5454449	Down
ENSG00000067715.15	protein_coding	SYT1	-0.889789831	3.27E-05	0.002061624	1213.579467	1233.027013	986.4471739	698.5231679	661.0583728	491.6431102	Down
ENSG00000271605.7	protein_coding	MILR1	2.883352139	3.46E-05	0.00217045	22.8623239	2.375199132	9.834333954	112.6843836	53.40774707	84.57443745	Up
ENSG00000136802.12	protein_coding	LRRC8A	0.851680974	3.48E-05	0.00217045	484.5189134	454.6784827	383.3517005	826.415147	688.1579753	871.9255837	Up
ENSG00000141510.19	protein_coding	TP53	-0.782124663	3.48E-05	0.00217045	1693.772154	2087.523154	2385.393538	1189.739717	1176.395203	1219.228982	Down
ENSG00000041353.10	protein_coding	RAB27B	2.008713816	3.58E-05	0.002222022	105.3900826	22.75494336	35.47207661	224.410661	221.3470297	212.118301	Up
ENSG00000168938.6	protein_coding	PPIC	1.014549791	3.63E-05	0.002243321	367.8704015	286.0422037	267.3719847	759.4949868	511.37244	588.7993489	Up
ENSG00000116663.11	protein_coding	FBXO6	1.407665411	3.66E-05	0.002252469	335.2154087	215.1208022	120.9337273	688.1048233	495.4238902	598.5245229	Up
ENSG00000143437.21	protein_coding	ARNT	-1.026584754	3.74E-05	0.002274109	689.338744	580.9109248	449.9470555	286.9540862	235.1706303	322.8129446	Down
ENSG00000171124.14	protein_coding	FUT3	1.966186206	3.74E-05	0.002274109	29.84602016	51.10001896	13.55550327	136.3482001	108.5741784	120.7267841	Up
ENSG00000294235.1	lncRNA	ENSG00000294235	-4.705700373	3.75E-05	0.002274109	16.50886933	36.89009757	36.51613176	0	1.226586094	2.541296828	Down
ENSG00000170448.12	protein_coding	NFXL1	-0.845219417	3.75E-05	0.002274109	554.6188855	591.4806324	550.2431134	272.6687484	338.7191353	334.7476874	Down
ENSG00000082996.20	protein_coding	RNF13	0.779997371	3.76E-05	0.002274109	623.7494629	517.8117966	669.3865858	978.9361886	1050.633556	1081.16127	Up
ENSG00000197301.7	lncRNA	HMGA2-AS1	-2.538994265	3.79E-05	0.002281789	124.8386053	40.13956229	53.81714938	18.1703735	10.83806139	8.902515164	Down
ENSG00000095383.20	protein_coding	TBC1D2	1.30411761	3.83E-05	0.002299329	189.0098739	217.4754434	132.4746562	608.721099	307.6548347	413.9596012	Up
ENSG00000109854.14	protein_coding	HTATIP2	0.747082566	3.99E-05	0.002382294	432.5431731	394.9865954	419.1921312	694.7767248	677.0027829	721.0298359	Up
ENSG00000119922.11	protein_coding	IFIT2	1.297713121	4.01E-05	0.002382294	170.0402426	119.8964383	223.6747594	559.5965781	365.2088851	334.6037444	Up
ENSG00000144821.11	protein_coding	MYH15	-2.499340722	4.02E-05	0.002382294	228.8476608	639.2291488	79.50692312	25.94629166	87.6166802	54.88706531	Down
ENSG00000174705.13	protein_coding	SH3PXD2B	-0.854124815	4.23E-05	0.002495209	825.3912042	880.229159	701.9080911	491.1080016	464.129556	376.517999	Down
ENSG00000174099.12	protein_coding	MSRB3	-1.52862934	4.37E-05	0.002572366	157.4849504	278.4775334	368.937986	93.0753312	71.04701287	115.2652012	Down
ENSG00000153558.17	protein_coding	FBXL2	1.082283311	4.46E-05	0.002612639	114.2280394	117.8906383	116.4657869	205.7315365	251.064315	283.9565723	Up
ENSG00000159921.20	protein_coding	GNE	1.180290647	4.49E-05	0.002623476	343.6984076	198.636004	243.0453554	730.9425192	435.446231	612.7340909	Up
ENSG00000224259.10	lncRNA	LINC01133	5.525084979	4.63E-05	0.002695468	1.626065825	0	0	23.85581893	40.7317103	14.37494569	Up
ENSG00000157827.20	protein_coding	FMNL2	-1.116207091	4.67E-05	0.002705233	445.5527398	655.9192243	534.0367826	183.6433574	256.1249815	316.5813342	Down
ENSG00000182179.13	protein_coding	UBA7	2.374276128	4.84E-05	0.002792828	17.1541598	6.601880817	34.55147872	129.1200956	129.3140122	57.8787833	Up
ENSG00000136250.13	protein_coding	AOAH	3.551573112	4.92E-05	0.00283303	4.462810374	7.468866288	0.741748316	83.94143358	25.49301478	28.68534531	Up
ENSG00000119900.9	protein_coding	OGFRL1	1.449463383	5.00E-05	0.002867478	1089.843549	478.4104667	404.7611107	2091.537744	1202.595918	2092.806488	Up
ENSG00000293317.2	lncRNA	ZNF702P	2.461831707	5.06E-05	0.002881418	19.58733314	5.065564922	11.48249489	58.40439933	54.32215532	93.58009845	Up
ENSG00000124787.14	protein_coding	RPP40	-1.304003768	5.06E-05	0.002881418	155.8007709	171.2811088	188.651751	63.85319108	56.87099139	90.21596058	Down
ENSG00000118705.18	protein_coding	RPN2	0.708679249	5.17E-05	0.002931712	2708.880265	2485.401527	3135.234595	4161.848627	4420.419764	5030.909827	Up
ENSG00000110446.12	protein_coding	SLC15A3	3.395600468	5.24E-05	0.002959277	0.954436148	3.937480206	5.289344922	35.20613527	29.25491586	33.89847167	Up
ENSG00000215126.12	protein_coding	ZNG1F	-1.116805886	5.26E-05	0.002963278	225.5143548	333.1783757	352.2346943	151.8527819	136.2830182	130.7062455	Down
ENSG00000075420.13	protein_coding	FNDC3B	0.876818994	5.45E-05	0.003059064	555.3698717	517.5308775	474.1895228	754.3816375	1131.904272	957.2217803	Up
ENSG00000118707.11	protein_coding	TGIF2	-0.908084467	5.68E-05	0.003172691	398.5077254	522.5618885	450.8353804	255.7385317	218.6785645	256.0410548	Down
ENSG00000101160.15	protein_coding	CTSZ	0.80925592	5.87E-05	0.003271091	1364.061694	951.8502814	1238.631426	2239.689726	1838.990206	2148.763103	Up
ENSG00000108176.15	protein_coding	DNAJC12	-1.624593094	5.92E-05	0.003288885	83.96242511	139.5201343	98.0672875	32.59745535	40.47482755	31.30044106	Down
ENSG00000254166.5	lncRNA	CASC19	-1.170574722	6.07E-05	0.003357165	434.1701035	622.650175	331.8578462	175.0667138	198.479947	244.2715435	Down
ENSG00000116761.12	protein_coding	CTH	1.355267877	6.11E-05	0.003367399	188.860113	99.74876767	82.0138689	326.2737761	320.8001194	300.8490611	Up
ENSG00000073350.14	protein_coding	LLGL2	0.928014044	6.17E-05	0.003388585	2463.100516	2362.294234	1462.163655	4552.091042	3647.830298	3763.111802	Up
ENSG00000129455.16	protein_coding	KLK8	1.277156906	6.23E-05	0.003411603	145.0387518	251.7313733	134.1090604	533.811905	424.1961031	324.5843226	Up
ENSG00000053747.17	protein_coding	LAMA3	1.662315043	6.46E-05	0.00352448	113.9988199	267.33175	64.81074713	491.571897	445.9421907	453.3512752	Up
ENSG00000164733.23	protein_coding	CTSB	0.828737822	6.54E-05	0.00355055	3196.061157	2062.849224	2232.28167	4391.314468	4682.193769	4233.57068	Up
ENSG00000188313.13	protein_coding	PLSCR1	0.995671614	6.55E-05	0.00355055	763.3577772	533.9107057	627.7540922	1640.804065	961.8038422	1235.867112	Up
ENSG00000092964.18	protein_coding	DPYSL2	0.923901988	6.61E-05	0.003566403	694.6848446	704.434036	529.4772309	1538.592726	1084.342088	1033.808344	Up
ENSG00000128039.13	protein_coding	SRD5A3	1.172767186	6.73E-05	0.003600664	127.3427102	122.1558182	221.8107243	361.5475872	332.9538981	363.3568137	Up
ENSG00000173546.7	protein_coding	CSPG4	1.36638026	6.73E-05	0.003600664	211.1178194	119.5063028	215.9475402	675.4424114	410.0101185	321.4437975	Up
ENSG00000204856.12	protein_coding	FAM216A	-1.083970445	6.74E-05	0.003600664	217.2173016	262.9987737	197.5906076	107.6469138	103.3448591	108.6909493	Down
ENSG00000177311.12	protein_coding	ZBTB38	0.784372571	6.81E-05	0.00362385	445.8418555	381.5972033	405.6260161	627.3774266	738.396615	760.2147836	Up
ENSG00000130147.16	protein_coding	SH3BP4	0.790969739	6.83E-05	0.00362385	879.2882249	635.4594381	806.4919529	1464.894422	1310.87504	1242.750157	Up
ENSG00000089127.15	protein_coding	OAS1	1.655583516	6.92E-05	0.003648937	252.4372574	110.5600301	409.0016357	1185.002952	706.1604017	538.0173465	Up
ENSG00000216490.4	protein_coding	IFI30	0.92668839	6.92E-05	0.003648937	598.0315104	539.4148679	423.2258351	1146.571331	776.6289236	1042.348531	Up
ENSG00000089327.16	protein_coding	FXYD5	1.065154756	6.96E-05	0.003659281	1296.198227	1017.925114	640.8810204	2183.566512	1673.984829	2327.236076	Up
ENSG00000139112.11	protein_coding	GABARAPL1	1.173825949	7.03E-05	0.003679521	401.3321619	367.2743317	433.6356348	556.1367315	868.6820533	1298.631234	Up
ENSG00000155755.20	protein_coding	TMEM237	-1.010420725	7.37E-05	0.003847489	416.0020257	611.3806917	572.5423173	251.904087	321.1437261	221.6837909	Down
ENSG00000184117.12	protein_coding	NIPSNAP1	-0.753793213	7.51E-05	0.003899637	1801.013948	2243.911627	1919.547006	1341.269327	1172.032534	1021.801729	Down
ENSG00000165282.16	protein_coding	PIGO	1.03606032	7.52E-05	0.003899637	217.7333544	157.8928154	166.6095985	369.6790274	438.6964103	306.2977579	Up
ENSG00000064313.13	protein_coding	TAF2	-0.762121944	7.67E-05	0.003963512	962.0993437	1145.663877	951.1663414	674.7733141	572.4161243	555.0715112	Down
ENSG00000237289.10	protein_coding	CKMT1B	-1.669739024	7.71E-05	0.003966953	262.9025905	268.745054	100.2064256	84.91096453	58.89615552	54.20135012	Down
ENSG00000127528.6	protein_coding	KLF2	1.169459563	7.73E-05	0.003966953	875.9458949	601.7272117	397.1565434	1600.5878	1057.175687	1561.144003	Up
ENSG00000109576.14	protein_coding	AADAT	-0.903430475	7.80E-05	0.003990276	333.1884176	388.6294409	366.4513069	188.4014356	176.6684051	217.0442709	Down
ENSG00000067082.15	protein_coding	KLF6	0.962764753	7.88E-05	0.004009927	1536.078766	1316.446417	885.3530598	2725.821626	1956.819117	2601.833883	Up
ENSG00000177565.19	protein_coding	TBL1XR1	-0.736007035	7.89E-05	0.004009927	2418.094773	3032.960507	2712.010626	1408.899411	1840.700082	1652.633554	Down
ENSG00000185507.21	protein_coding	IRF7	1.249569514	7.93E-05	0.004018669	233.940879	134.1118155	244.6265931	655.0903806	384.5027577	414.484167	Up
ENSG00000135047.16	protein_coding	CTSL	0.852222875	7.97E-05	0.004027394	522.8193652	428.9821187	418.0803371	923.2442361	675.6764365	873.6959509	Up
ENSG00000184232.9	protein_coding	OAF	0.935363688	8.06E-05	0.004060234	290.8492083	221.1032212	318.0253309	574.9863464	451.4727708	559.3229967	Up
ENSG00000151617.17	protein_coding	EDNRA	-2.516504647	8.28E-05	0.004154725	69.86032941	84.42747081	31.23908879	5.406254564	14.48064809	13.06028514	Down
ENSG00000124145.6	protein_coding	SDC4	0.856053973	8.79E-05	0.00439909	3301.08755	1928.010143	2551.921871	4625.227512	4958.259417	4501.572183	Up
ENSG00000149177.15	protein_coding	PTPRJ	0.896226324	9.37E-05	0.004669631	398.5281027	329.1624725	388.8190007	855.5785423	638.3532768	581.9486364	Up
ENSG00000213468.8	lncRNA	FIRRE	-2.065706485	9.39E-05	0.004669631	194.6436448	189.8106585	145.2610979	12.11597463	41.60204683	75.35034117	Down
ENSG00000134242.16	protein_coding	PTPN22	4.37480569	9.63E-05	0.00477068	5.773170224	0	0	18.1380477	26.09717512	77.70457795	Up
ENSG00000246705.5	protein_coding	H2AJ	1.246992205	9.67E-05	0.004777753	102.8413531	61.95919789	73.37190355	172.0497476	180.0853529	214.0655895	Up
ENSG00000118965.16	protein_coding	WDR35	-1.042676507	9.84E-05	0.004843786	286.7012518	376.8252933	423.3586901	149.9148077	168.4462173	210.456684	Down
ENSG00000115758.14	protein_coding	ODC1	-0.933260633	9.91E-05	0.004865667	3964.185352	5936.775244	7188.130656	2783.081208	2680.034543	3486.052814	Down
ENSG00000130589.16	protein_coding	HELZ2	1.11868656	1.00E-04	0.00491484	428.9948906	263.9633093	461.0413741	1109.57832	720.4488953	673.8901877	Up
ENSG00000101493.11	protein_coding	ZNF516	-1.530550778	1.04E-04	0.005050634	239.8656384	327.0767935	144.1236654	72.44290256	116.2758671	57.83168342	Down
ENSG00000048342.18	protein_coding	CC2D2A	-1.089339772	1.04E-04	0.005057307	227.85803	303.3152079	273.8877397	120.3376108	103.9735997	155.3220673	Down
ENSG00000130529.16	protein_coding	TRPM4	0.841794983	1.07E-04	0.005184667	458.4465267	419.0436692	316.5417108	761.2115134	673.3441401	706.2473951	Up
ENSG00000120549.19	protein_coding	KIAA1217	0.990240037	1.10E-04	0.005322935	248.9565436	301.953708	176.6267252	506.4465869	494.6098914	444.5790199	Up
ENSG00000197461.13	protein_coding	PDGFA	1.438963548	1.10E-04	0.005322935	316.3063013	165.3216736	99.93363969	472.369624	469.7694536	639.0044932	Up
ENSG00000120885.22	protein_coding	CLU	1.085980683	1.13E-04	0.005433295	729.2162518	741.0840938	432.6400576	1723.043792	970.4424042	1343.91249	Up
ENSG00000164300.18	protein_coding	SERINC5	0.976812606	1.13E-04	0.005433295	751.7096787	659.3490628	402.6031402	1153.302306	1314.215228	1102.240634	Up
ENSG00000235437.11	lncRNA	LINC01278	1.108075724	1.15E-04	0.005469735	135.3955951	133.4050163	90.67606064	218.3853949	289.2146794	268.4418021	Up
ENSG00000153714.6	protein_coding	LURAP1L	1.838792349	1.16E-04	0.005529288	68.96760599	19.99532077	27.14736555	118.1940741	157.7436119	139.478245	Up
ENSG00000013364.19	protein_coding	MVP	1.126915256	1.20E-04	0.005689116	1060.548823	859.2627177	568.638608	1895.444783	1205.984436	2333.612168	Up
ENSG00000117020.19	protein_coding	AKT3	2.41998645	1.25E-04	0.005919014	85.71611889	17.71054427	11.18171392	148.095713	317.3482221	134.3904504	Up
ENSG00000100243.22	protein_coding	CYB5R3	0.638545094	1.27E-04	0.006006873	2027.622984	1868.505821	1774.483077	3155.888603	3046.08482	2626.232769	Up
ENSG00000069812.11	protein_coding	HES2	1.241925651	1.29E-04	0.006070603	129.2310951	91.85461217	144.4789717	298.9505379	196.7769033	366.8023776	Up
ENSG00000152689.19	protein_coding	RASGRP3	2.791794596	1.31E-04	0.006146323	10.52829247	10.99688765	6.240393855	136.2113654	24.06723212	33.97953092	Up
ENSG00000100298.16	protein_coding	APOBEC3H	1.801999533	1.35E-04	0.006326053	33.92663051	30.79939478	15.70635901	79.59849595	73.8485065	128.4309724	Up
ENSG00000187522.16	protein_coding	HSPA14	-0.797858126	1.36E-04	0.006349316	445.0863025	487.9440028	535.5746842	278.0751129	263.0911999	303.8512011	Down
ENSG00000110042.8	protein_coding	DTX4	1.021660304	1.37E-04	0.006349316	303.011505	200.6797265	180.0691045	426.2054818	525.6528449	437.9547843	Up
ENSG00000085552.18	protein_coding	IGSF9	-1.356819668	1.38E-04	0.006379702	227.6182018	255.8033087	467.0225592	146.876184	136.7070161	86.58276856	Down
ENSG00000164221.13	protein_coding	CCDC112	-1.117241799	1.44E-04	0.006658358	403.6108637	587.0469756	326.161234	172.5182221	185.618484	249.8893058	Down
ENSG00000185386.15	protein_coding	MAPK11	1.036925067	1.45E-04	0.006685455	128.6050869	120.7952765	93.91535262	261.6311401	221.8430355	220.8363865	Up
ENSG00000075275.18	protein_coding	CELSR1	0.829885191	1.46E-04	0.006685455	545.8865058	363.4601982	499.6362475	882.3958131	818.3546183	802.1608563	Up
ENSG00000106077.19	protein_coding	ABHD11	0.966801719	1.46E-04	0.006685455	552.9605572	462.2509565	346.6535666	1116.470337	783.5707393	760.4356457	Up
ENSG00000172379.22	protein_coding	ARNT2	-1.594422621	1.46E-04	0.006685455	118.9758492	181.3475501	276.4744272	77.51349647	75.22816616	37.67593578	Down
ENSG00000101138.12	protein_coding	CSTF1	-0.726858591	1.51E-04	0.006859542	659.1042181	749.020771	649.6877138	415.3594833	442.3014518	385.2267207	Down
ENSG00000133985.3	protein_coding	TTC9	1.585713642	1.51E-04	0.006872467	63.24168858	31.54069447	60.97702748	170.3509447	199.9769544	97.0592879	Up
ENSG00000108679.13	protein_coding	LGALS3BP	0.969577091	1.53E-04	0.006948465	4849.461414	3766.913577	4961.176551	12365.39614	6303.788458	7915.186193	Up
ENSG00000105855.10	protein_coding	ITGB8	1.461187183	1.57E-04	0.007065554	458.00647	180.8738486	177.9274041	1053.29575	527.7107009	666.4303245	Up
ENSG00000137449.17	protein_coding	CPEB2	1.697382899	1.60E-04	0.007179362	159.7453719	58.6007018	111.938409	155.5657699	470.1733407	447.0382649	Up
ENSG00000100139.14	protein_coding	MICALL1	1.123198447	1.65E-04	0.007400857	264.4818334	288.4909826	204.0144557	766.5541025	379.9453814	500.6254394	Up
ENSG00000240445.6	protein_coding	FOXO3B	-1.968687811	1.65E-04	0.007400857	60.42503705	56.16458296	86.73279163	16.01191679	25.34586697	10.53789506	Down
ENSG00000152256.14	protein_coding	PDK1	-0.951185356	1.66E-04	0.007419474	882.9582009	1281.470759	706.5104164	450.3156908	507.511092	527.5206013	Down
ENSG00000188322.8	protein_coding	SBK1	-0.845947218	1.67E-04	0.007419474	440.1252315	564.2500181	609.2600229	273.9789111	303.6058663	320.6562321	Down
ENSG00000169136.13	protein_coding	ATF5	1.024575254	1.67E-04	0.007419474	315.9822672	258.5361816	423.8940507	502.8900768	807.014177	723.7499487	Up
ENSG00000180891.13	protein_coding	CUEDC1	0.899361286	1.68E-04	0.007419474	1274.898862	923.1273952	1323.888957	2782.282892	1714.267696	2069.364366	Up
ENSG00000161040.19	protein_coding	FBXL13	-2.898827248	1.69E-04	0.007445864	17.30415495	55.48204101	41.31940802	4.887783485	7.419180843	2.67644583	Down
ENSG00000198729.5	protein_coding	PPP1R14C	-1.245824872	1.69E-04	0.007447292	144.9862393	115.980258	127.3708371	51.71673257	53.3280786	59.01351236	Down
ENSG00000177556.12	protein_coding	ATOX1	1.060618624	1.73E-04	0.00759445	220.02111	163.5418702	124.2536072	313.8628114	349.9295385	397.9090356	Up
ENSG00000160352.16	protein_coding	ZNF714	-1.100546085	1.75E-04	0.007661172	246.1446213	353.4934001	264.3880458	122.1538118	109.7963608	171.5913254	Down
ENSG00000117133.11	protein_coding	RPF1	-0.723934981	1.76E-04	0.007661172	1328.893112	1782.352035	1397.347044	857.3635929	978.2267175	894.5616096	Down
ENSG00000167754.13	protein_coding	KLK5	4.638565731	1.79E-04	0.007776747	41.04060937	15.94985023	1.89203587	1069.289789	196.8803497	205.7111936	Up
ENSG00000163703.20	protein_coding	CRELD1	0.91504385	1.79E-04	0.007776747	167.1273358	152.6391328	189.0079349	276.8357185	355.492438	328.21259	Up
ENSG00000047578.14	protein_coding	KATNIP	0.919022621	1.80E-04	0.007776747	208.4971876	167.9211634	247.2138545	353.6503132	415.7362133	409.086626	Up
ENSG00000161642.18	protein_coding	ZNF385A	0.861001148	1.81E-04	0.007823692	944.5067986	836.7285074	630.3467421	1595.891014	1157.296941	1626.69338	Up
ENSG00000155629.15	protein_coding	PIK3AP1	1.110143918	1.82E-04	0.007837941	171.0138726	194.9738544	148.5709008	425.2480192	441.8742857	242.5044886	Up
ENSG00000100316.16	protein_coding	RPL3	-0.620269317	1.86E-04	0.007997382	50108.34169	59962.87189	51527.65028	32158.61645	39111.16904	33860.3052	Down
ENSG00000066739.12	protein_coding	ATG2B	1.63408425	1.87E-04	0.007997382	92.33400953	126.3213084	122.6422299	139.4436868	335.9039044	598.8987631	Up
ENSG00000131969.15	protein_coding	ABHD12B	3.112939137	1.87E-04	0.007997382	8.706535311	14.34690276	0	27.10096693	94.41107785	80.86685177	Up
ENSG00000160216.21	protein_coding	AGPAT3	0.834550251	1.92E-04	0.008165019	683.3785692	471.3779072	532.0228757	983.0197456	1163.171116	863.8237553	Up
ENSG00000181143.17	protein_coding	MUC16	3.366551274	1.94E-04	0.008213236	37.35586471	139.1605751	13.89766042	895.7774669	557.1265719	455.7933118	Up
ENSG00000109458.10	protein_coding	GAB1	1.444304113	1.94E-04	0.008213236	56.23039058	34.61407542	46.79334093	97.33570341	162.4924604	116.0850231	Up
ENSG00000246363.5	lncRNA	LINC02458	-2.604339589	2.01E-04	0.008502168	67.88658428	187.6586085	56.93962767	6.482780604	38.0182974	8.44751831	Down
ENSG00000174021.12	protein_coding	GNG5	-0.871852491	2.08E-04	0.008756208	1570.669892	1938.287557	2587.559635	910.4860259	1186.584462	1235.576853	Down
ENSG00000101986.12	protein_coding	ABCD1	1.202620312	2.10E-04	0.008829839	154.6595041	92.21549695	85.27876044	277.5590095	206.2922217	282.0618085	Up
ENSG00000091317.8	protein_coding	CMTM6	0.710073922	2.11E-04	0.008835314	1923.408375	1377.885159	1428.769327	2690.642771	2542.128272	2504.269193	Up
ENSG00000135048.14	protein_coding	CEMIP2	1.56812947	2.14E-04	0.008943243	367.0805837	207.4787529	133.8695454	496.9937633	428.0565231	1179.710093	Up
ENSG00000145247.12	protein_coding	OCIAD2	-0.765372512	2.19E-04	0.009131811	586.171449	746.2611621	710.5654811	415.4189546	429.7772405	355.6805094	Down
ENSG00000138434.17	protein_coding	ITPRID2	-0.788467068	2.20E-04	0.009150413	11337.08964	17579.71051	14399.28454	7099.097668	8315.656604	9664.729782	Down
ENSG00000136848.19	protein_coding	DAB2IP	1.091518931	2.23E-04	0.009232477	259.1870761	423.9143252	443.3239988	1095.415351	664.2372308	637.9228423	Up
ENSG00000151882.11	protein_coding	CCL28	4.286242316	2.24E-04	0.009266265	68.54912394	1.54248631	16.82633585	571.7517977	726.3656141	411.8274287	Up
ENSG00000196352.18	protein_coding	CD55	1.076271008	2.25E-04	0.009289267	626.6876716	485.2647537	295.3511715	1009.574147	1179.637222	779.229969	Up
ENSG00000168016.15	protein_coding	TRANK1	2.860101969	2.27E-04	0.009332629	3.452433235	3.664770174	8.788428225	63.18865731	22.96826036	28.66075033	Up
ENSG00000165905.18	protein_coding	LARGE2	0.802420419	2.28E-04	0.009332629	729.6977145	932.5141387	669.2309665	1590.969946	1142.204897	1330.001025	Up
ENSG00000187608.10	protein_coding	ISG15	1.126801039	2.38E-04	0.009727815	2002.686848	1395.33768	1917.345241	5891.753689	2346.987019	3365.47309	Up
ENSG00000065534.20	protein_coding	MYLK	1.542802772	2.43E-04	0.009933117	83.99154033	96.18423394	71.84606641	412.4096126	130.9779822	188.0794638	Up
ENSG00000109099.16	protein_coding	PMP22	0.783640755	2.45E-04	0.009989194	601.2410077	480.660913	443.7151897	965.4599468	751.5835268	908.5969368	Up
ENSG00000134852.15	protein_coding	CLOCK	0.841143857	2.47E-04	0.010025755	514.8313844	587.6357188	464.4903645	909.5548048	1158.396599	739.6474306	Up
ENSG00000163694.15	protein_coding	RBM47	1.318569479	2.53E-04	0.010241768	387.8626657	178.1318955	129.5820071	564.7880967	614.9477257	555.8083546	Up
ENSG00000116237.16	protein_coding	ICMT	0.562094563	2.56E-04	0.010344967	1579.668206	1577.256397	1498.885037	2414.501915	2205.078437	2253.298073	Up
ENSG00000167232.14	protein_coding	ZNF91	2.135352788	2.57E-04	0.01035498	34.06119386	6.202580559	52.28503341	151.937452	103.9294992	147.7999811	Up
ENSG00000231298.9	lncRNA	MANCR	3.822278697	2.58E-04	0.01035498	0	0	12.02131445	63.9482592	47.83400094	42.26561922	Up
ENSG00000129680.16	protein_coding	MAP7D3	-0.835935024	2.61E-04	0.010439083	431.4035969	447.7862603	403.6455405	204.9500165	231.5442015	284.4252264	Down
ENSG00000064601.21	protein_coding	CTSA	0.74058841	2.61E-04	0.010439083	1207.241066	961.9871823	1142.446036	2166.96608	1525.70683	1838.278255	Up
ENSG00000151917.18	protein_coding	BEND6	-1.391316291	2.62E-04	0.010462206	84.41406671	100.3400068	119.2550146	37.89096636	36.60643297	41.87171318	Down
ENSG00000196476.12	protein_coding	C20orf96	-1.122345812	2.66E-04	0.010556903	199.3484966	264.2227081	188.3770159	114.6490029	75.59240456	108.2741327	Down
ENSG00000001167.15	protein_coding	NFYA	-0.642959287	2.66E-04	0.010556903	810.4162601	868.8559163	896.1958702	527.4270956	547.7278541	575.2738761	Down
ENSG00000142634.13	protein_coding	EFHD2	0.783556191	2.67E-04	0.010556903	1615.681359	1676.601686	1245.431034	2057.73627	2728.754937	3028.075714	Up
ENSG00000054793.14	protein_coding	ATP9A	0.862316427	2.69E-04	0.010578817	522.9969228	405.6599795	674.1711925	847.9018779	1035.843398	1030.91135	Up
ENSG00000171621.14	protein_coding	SPSB1	1.003447807	2.69E-04	0.010578817	170.9846957	149.9633497	110.8352039	327.3914383	252.9910276	285.1446351	Up
ENSG00000005513.11	protein_coding	SOX8	1.157925904	2.70E-04	0.010589012	59.67517003	62.23781265	72.63267635	137.1867314	167.4483065	129.3280246	Up
ENSG00000091513.16	protein_coding	TF	3.971518565	2.71E-04	0.010601406	3.972457247	3.089051475	6.282711351	11.98258115	245.2688324	2.908200074	Up
ENSG00000196465.11	protein_coding	MYL6B	-0.805539786	2.75E-04	0.010728404	592.674881	709.7434153	674.469841	380.5672415	444.2573147	306.2423382	Down
ENSG00000168487.20	protein_coding	BMP1	0.883572681	2.76E-04	0.010752233	882.746209	723.3372103	702.9886675	1822.696192	1029.971806	1404.766063	Up
ENSG00000135127.12	protein_coding	BICDL1	1.068597363	2.79E-04	0.010851459	93.81840398	106.6823997	72.34823599	201.5882771	193.6348867	176.7573842	Up
ENSG00000143878.10	protein_coding	RHOB	0.689420214	2.92E-04	0.011276691	1961.958303	1548.92643	1376.720053	2652.433956	2509.754524	2720.878868	Up
ENSG00000160191.18	protein_coding	PDE9A	-0.784775468	2.92E-04	0.011276691	367.1523764	349.7626537	341.5559747	195.82071	206.1278004	212.8951849	Down
ENSG00000085063.18	protein_coding	CD59	1.082726013	2.92E-04	0.011276691	1895.093878	1218.988778	2819.424735	5404.47993	3307.320369	3854.611929	Up
ENSG00000274605.5	lncRNA	PCCA-DT	-1.221983038	2.93E-04	0.011276691	159.2480334	174.7027507	185.7339617	52.10486466	72.74133613	98.89533104	Down
ENSG00000041982.17	protein_coding	TNC	1.640165607	0.000293679	0.011276691	78.97735131	58.26334203	78.17393986	235.3448576	88.91003428	349.9880052	Up
ENSG00000005249.14	protein_coding	PRKAR2B	-1.097679167	2.94E-04	0.011276691	271.6362576	346.9239454	444.2724924	206.5777386	169.1791425	120.0158799	Down
ENSG00000110092.4	protein_coding	CCND1	0.952748871	2.96E-04	0.01132436	4824.486693	6361.980057	2941.632767	10042.44885	8020.511961	9282.196648	Up
ENSG00000232533.4	lncRNA	FAM131B-AS2	1.466437203	2.97E-04	0.011333811	36.07881047	33.27642013	26.62525771	96.59104166	71.33006869	97.40569471	Up
ENSG00000137161.18	protein_coding	CNPY3	0.658680895	2.99E-04	0.011354998	592.8022974	531.1277395	646.6146742	951.3848521	883.7942345	958.8012554	Up
ENSG00000090013.11	protein_coding	BLVRB	0.703024254	2.99E-04	0.011354998	742.574141	583.5629906	597.5023654	1147.226431	986.4689396	997.3357769	Up
ENSG00000187678.10	protein_coding	SPRY4	-1.188971805	3.07E-04	0.01160521	868.2421902	961.2896718	383.9904031	264.3981643	352.8229975	354.8614836	Down
ENSG00000070190.13	protein_coding	DAPP1	2.093839222	3.08E-04	0.01160521	29.18914196	11.08476301	8.726960895	68.74207381	87.46979339	53.0164645	Up
ENSG00000169902.15	protein_coding	TPST1	1.104981301	3.08E-04	0.01160521	131.034473	115.285497	200.170051	362.8337478	246.1503644	350.8342436	Up
ENSG00000224032.10	lncRNA	EPB41L4A-AS1	-0.820179516	3.09E-04	0.01160521	819.3885123	1063.66872	719.1424629	566.6112003	461.6967216	443.7992106	Down
ENSG00000131037.15	protein_coding	EPS8L1	0.927354896	3.13E-04	0.011735856	246.5303084	206.5486698	184.9993628	491.2508097	395.5291738	326.0847627	Up
ENSG00000204634.13	protein_coding	TBC1D8	0.770382515	3.14E-04	0.011751502	784.6142106	679.3277786	535.233569	1224.578784	993.2083919	1191.070666	Up
ENSG00000134330.19	protein_coding	IAH1	0.65110829	3.15E-04	0.011751502	492.0002255	478.649921	555.4256555	786.8230846	817.4617376	792.6380284	Up
ENSG00000163430.13	protein_coding	FSTL1	1.029512158	3.24E-04	0.012053137	416.1452745	344.1097844	498.4411671	1219.74796	707.2118254	640.8194295	Up
ENSG00000178904.19	protein_coding	DPY19L3	-0.956154398	3.25E-04	0.012053137	314.2385559	285.7266826	251.3416406	148.742568	172.1253784	117.3348549	Down
ENSG00000137845.15	protein_coding	ADAM10	0.770982215	3.25E-04	0.012053137	2351.349002	1702.462696	1468.274481	3367.933755	2873.233646	3180.000331	Up
ENSG00000168961.17	protein_coding	LGALS9	1.657324509	3.28E-04	0.012136258	204.9861319	75.03152629	346.9730679	1015.239905	536.5360672	423.9436523	Up
ENSG00000157110.16	protein_coding	RBPMS	0.988390407	3.31E-04	0.012199102	222.4245061	174.0667789	270.6631493	332.0102097	500.5312112	493.0620312	Up
ENSG00000205426.11	protein_coding	KRT81	3.1538228	3.32E-04	0.012199102	20.31337549	7.770899005	0.969648682	194.2295514	30.81725662	34.79477332	Up
ENSG00000138777.20	protein_coding	PPA2	-0.65057454	3.32E-04	0.012199102	1038.700895	971.1555688	1163.265461	629.0260975	721.7676143	671.355658	Down
ENSG00000004487.18	protein_coding	KDM1A	-0.705350061	3.36E-04	0.012298346	2351.043903	3143.15787	2873.747951	1550.955452	1583.208073	1998.903232	Down
ENSG00000139508.15	protein_coding	SLC46A3	1.368857774	3.37E-04	0.012302215	53.9951095	32.78483725	40.61127396	99.09851676	104.3599857	126.7244944	Up
ENSG00000185862.7	protein_coding	EVI2B	4.222303151	3.43E-04	0.012480601	2.795227648	0	0.974470684	39.4310966	11.71530184	18.43250536	Up
ENSG00000172965.18	lncRNA	MIR4435-2HG	1.017714091	3.43E-04	0.012480601	372.2934089	304.9810944	210.1409852	704.2671006	443.1419238	651.5868408	Up
ENSG00000120725.13	protein_coding	SIL1	0.747914829	3.57E-04	0.012922269	244.6219171	225.5147727	247.2825039	396.1648449	382.8432518	425.4548438	Up
ENSG00000251022.6	lncRNA	THAP9-AS1	-0.622927166	3.57E-04	0.012922269	1281.564886	1540.590969	1494.655593	974.8934327	875.2567011	953.2845613	Down
ENSG00000185650.10	protein_coding	ZFP36L1	-0.91688585	3.58E-04	0.012944343	5077.414273	6470.273931	3964.269189	2037.882729	3592.967657	2587.006974	Down
ENSG00000066379.15	protein_coding	POLR1H	-0.840674003	3.60E-04	0.01297908	266.0600581	308.8257251	299.3254327	153.6531944	163.5653395	171.3037656	Down
ENSG00000178163.8	protein_coding	ZNF518B	-0.77049094	3.61E-04	0.012988648	758.7199819	1003.260542	682.5616666	479.8926429	466.5296104	486.0160484	Down
ENSG00000156531.18	protein_coding	PHF6	-0.638408465	3.66E-04	0.013127759	1275.611174	1238.24514	1211.384923	698.0777051	882.7184249	814.1442154	Down
ENSG00000172037.14	protein_coding	LAMB2	0.832276576	3.67E-04	0.013127759	616.889364	613.005839	781.0527766	1532.140072	1024.813852	1017.367078	Up
ENSG00000091428.18	protein_coding	RAPGEF4	1.55710554	3.70E-04	0.013177159	143.336	61.22839536	141.7558053	175.6031686	304.6893959	545.6267425	Up
ENSG00000171877.21	protein_coding	FRMD5	-0.96086922	3.71E-04	0.013177159	636.7094698	802.6017471	459.8313793	326.1743495	263.7730332	385.8469602	Down
ENSG00000243056.2	protein_coding	EIF4EBP3	1.704874327	3.71E-04	0.013177159	74.98203298	25.91694492	40.42324246	157.1622874	215.6080772	89.02857494	Up
ENSG00000148180.22	protein_coding	GSN	0.958139404	3.72E-04	0.013177159	2053.145993	1972.370021	1619.096114	5267.878554	2510.096041	3185.98842	Up
ENSG00000086062.14	protein_coding	B4GALT1	0.779157805	3.79E-04	0.013395765	793.0131872	591.8846676	654.2699916	1312.088337	928.6149457	1257.867757	Up
ENSG00000105856.14	protein_coding	HBP1	1.055474479	3.79E-04	0.013395765	392.0300375	342.2194914	511.4596149	551.395647	1182.886215	860.6332529	Up
ENSG00000226051.11	lncRNA	ZNF503-AS1	-1.190591411	3.82E-04	0.013446364	144.0963949	183.5762758	169.6771311	93.25794631	54.23569765	68.88891816	Down
ENSG00000297471.1	lncRNA	ENSG00000297471	-3.700640911	3.87E-04	0.013611087	19.79766647	31.75434014	23.82945549	0	3.746810025	2.428492102	Down
ENSG00000183856.11	protein_coding	IQGAP3	0.774746907	3.97E-04	0.013913147	306.5279543	285.3985311	252.9979909	495.3240571	416.905016	533.3906038	Up
ENSG00000055163.21	protein_coding	CYFIP2	-0.721323697	3.98E-04	0.013916207	638.7212807	713.7475455	837.0200133	481.0704768	416.2826441	429.5637735	Down
ENSG00000047644.20	protein_coding	WWC3	1.222555512	4.00E-04	0.013957746	47.20449039	61.30426567	85.2948006	155.5350717	145.5187987	147.1734377	Up
ENSG00000197442.11	protein_coding	MAP3K5	1.052723359	4.08E-04	0.014200539	293.9447867	145.1449381	292.9526966	495.8749852	463.6839772	559.2924981	Up
ENSG00000181381.15	protein_coding	DDX60L	-1.164921621	4.09E-04	0.014200539	559.5397954	1198.889279	1416.619671	599.7085607	436.749465	378.1652916	Down
ENSG00000135740.17	protein_coding	SLC9A5	-1.564842356	4.10E-04	0.014200539	79.74163612	89.94596011	148.1856955	45.593869	25.05609583	35.56097233	Down
ENSG00000151532.15	protein_coding	VTI1A	-0.792642838	4.13E-04	0.014281115	795.0302947	844.1702858	685.9384981	423.1981049	550.2599361	369.284467	Down
ENSG00000081377.17	protein_coding	CDC14B	-0.747177922	4.15E-04	0.01431529	379.3722591	393.9706151	400.2249606	216.2458994	247.2846111	236.3692739	Down
ENSG00000105699.17	protein_coding	LSR	0.866506425	4.16E-04	0.01431529	3290.512147	2779.354278	2270.415949	6474.53042	3600.446772	5129.87028	Up
ENSG00000145022.5	protein_coding	TCTA	0.752756002	4.26E-04	0.014657666	351.45201	405.5672477	299.1089646	610.4186086	541.3326681	628.0000914	Up
ENSG00000232956.11	lncRNA	SNHG15	-0.80808971	4.33E-04	0.014848471	592.0133219	867.7443662	657.3615738	398.9362367	452.5702	357.9888753	Down
ENSG00000196187.12	protein_coding	TMEM63A	0.939013784	4.36E-04	0.014905634	153.2271411	130.0611438	173.5296109	327.6145714	313.7379446	235.6033332	Up
ENSG00000173334.4	protein_coding	TRIB1	-0.911183417	4.42E-04	0.015098457	4703.746359	9414.824404	6282.796681	4222.043407	3072.552194	3552.251723	Down
ENSG00000109472.14	protein_coding	CPE	-0.767213984	4.43E-04	0.015104621	782.8747848	670.6926989	876.2856485	535.659983	389.6218501	441.8889793	Down
ENSG00000168394.13	protein_coding	TAP1	0.947688069	4.53E-04	0.015404539	688.5590983	621.3326352	795.2651829	1861.201769	1292.271507	903.3343352	Up
ENSG00000074410.14	protein_coding	CA12	-1.707466756	4.63E-04	0.015715797	87.18414161	94.08095309	168.7112557	56.11788852	29.89411917	20.49499547	Down
ENSG00000006468.15	protein_coding	ETV1	-1.440173844	4.73E-04	0.016002218	230.8558321	129.3694406	269.0284743	95.3015379	42.01336679	94.70841698	Down
ENSG00000155918.8	protein_coding	RAET1L	1.651300593	4.75E-04	0.01603043	44.55443816	18.81609677	23.64478767	114.0614313	76.24620802	83.09228785	Up
ENSG00000100299.18	protein_coding	ARSA	1.213584267	4.78E-04	0.016117471	79.47266015	56.68457405	52.61808068	176.1131853	137.8856168	121.6601736	Up
ENSG00000092853.14	protein_coding	CLSPN	0.783128664	4.79E-04	0.016122042	378.3822561	319.8124981	335.4925193	580.7577122	710.3762896	491.6419709	Up
ENSG00000130402.14	protein_coding	ACTN4	0.929076236	4.84E-04	0.016230638	6301.363757	5121.423067	3564.046224	10659.13228	6554.927198	11323.4764	Up
ENSG00000079215.15	protein_coding	SLC1A3	1.326913348	4.90E-04	0.016421696	358.3509397	157.9905165	548.3952078	634.8379697	933.4008841	1105.261946	Up
ENSG00000079156.17	protein_coding	OSBPL6	-1.27517047	4.96E-04	0.016580376	105.2922114	144.091362	126.5421626	66.62845026	41.94024316	46.48992596	Down
ENSG00000111012.12	protein_coding	CYP27B1	-1.42725002	4.99E-04	0.01663663	123.737114	148.0135914	139.3376905	32.30922943	80.33099232	42.07685171	Down
ENSG00000033867.18	protein_coding	SLC4A7	-0.958104202	5.00E-04	0.01663663	335.5332996	529.5427573	333.0546688	231.3495881	181.3323937	203.3230084	Down
ENSG00000105255.11	protein_coding	FSD1	-1.788515373	5.01E-04	0.016639962	156.8472666	272.6998049	390.768759	131.5763402	80.77651059	23.87172389	Down
ENSG00000162105.21	protein_coding	SHANK2	1.063339984	5.17E-04	0.017136637	113.6276962	152.6388981	91.45369568	282.8299072	197.8166555	265.8942445	Up
ENSG00000082781.12	protein_coding	ITGB5	0.703535914	5.23E-04	0.017289222	941.4586157	972.8886667	837.690702	1639.609276	1182.487606	1658.39448	Up
ENSG00000165626.19	protein_coding	BEND7	-1.317977092	5.24E-04	0.017289222	123.3348749	112.5629096	157.680499	49.46679334	71.04520998	37.12388158	Down
ENSG00000272325.2	protein_coding	NUDT3	-0.830100018	5.25E-04	0.017289222	1272.971237	1374.92515	934.9149103	701.3308534	518.2643629	795.5142841	Down
ENSG00000100311.17	protein_coding	PDGFB	1.195528215	5.27E-04	0.017326752	400.167128	270.855593	146.1904208	691.0020051	469.971638	711.5605391	Up
ENSG00000165272.16	protein_coding	AQP3	2.89533482	5.41E-04	0.01770509	157.9265374	72.65644993	33.34200573	1219.587409	451.449457	291.69973	Up
ENSG00000298211.1	lncRNA	ENSG00000298211	-2.490062584	5.41E-04	0.01770509	35.27264652	74.18088591	46.74341427	17.05801002	2.334470478	7.788486307	Down
ENSG00000105357.20	protein_coding	MYH14	0.797973821	5.44E-04	0.017730145	748.0276081	647.2759984	502.7827906	1309.978079	918.4777822	1071.988461	Up
ENSG00000111254.8	protein_coding	AKAP3	1.862316225	5.45E-04	0.017730145	14.66210154	12.10027009	31.19789279	67.06129368	89.91121238	52.69888202	Up
ENSG00000127418.15	protein_coding	FGFRL1	0.819839321	5.45E-04	0.017730145	1112.64752	690.1799008	689.4850418	1387.173089	1386.731686	1627.554878	Up
ENSG00000154447.15	protein_coding	SH3RF1	-0.853291068	5.67E-04	0.018391955	669.3197936	1049.905905	669.4118529	390.0305062	440.3465156	492.7205897	Down
ENSG00000256683.7	protein_coding	ZNF350	-2.809500741	5.69E-04	0.018428249	46.98028948	52.2102406	52.41759663	15.69169321	5.034007035	0	Down
ENSG00000050820.17	protein_coding	BCAR1	0.822498882	5.71E-04	0.018448492	562.5332965	547.5582456	470.5807428	1012.458856	669.3391487	1113.139063	Up
ENSG00000136059.16	protein_coding	VILL	2.043658773	5.72E-04	0.018448492	52.91644259	20.36592308	6.84112538	122.8737264	89.82532551	117.930594	Up
ENSG00000164934.15	protein_coding	DCAF13	-0.708359923	5.81E-04	0.018687702	1618.334329	2106.722495	1809.169246	917.0694802	1180.333677	1292.105229	Down
ENSG00000185340.16	protein_coding	GAS2L1	0.835626106	5.85E-04	0.018790517	448.005145	367.0473974	354.7365691	887.2240287	564.8069819	633.2867986	Up
ENSG00000249859.15	lncRNA	PVT1	-0.801832625	5.90E-04	0.018911575	734.553906	1209.387781	898.5679202	587.8895694	521.2201203	520.3912724	Down
ENSG00000134321.13	protein_coding	RSAD2	2.080189253	5.94E-04	0.018987164	30.69691968	19.26602419	40.34501434	259.4790789	63.64605844	58.56125676	Up
ENSG00000132429.10	protein_coding	POPDC3	1.137942213	5.95E-04	0.018987164	159.8209653	113.7971236	94.99329415	289.2977705	336.858038	184.9473472	Up
ENSG00000290831.2	lncRNA	NSUN5P2	-0.879618205	5.97E-04	0.019023288	263.971244	348.9933884	292.6569861	148.9008038	153.6184646	191.0116274	Down
ENSG00000180644.8	protein_coding	PRF1	3.000060026	5.99E-04	0.019040819	143.8940522	174.3967523	33.69012451	501.7841152	1819.708449	497.0610299	Up
ENSG00000108175.19	protein_coding	ZMIZ1	0.833848526	6.10E-04	0.019343292	591.2715737	441.2552897	347.9834557	920.2357282	760.5840758	779.9444623	Up
ENSG00000082068.9	protein_coding	WDR70	-0.72833998	6.15E-04	0.019493642	398.0625756	475.4141717	419.000834	276.9272727	245.7471763	257.0571281	Down
ENSG00000289963.2	lncRNA	ENSG00000289963	2.839334627	6.23E-04	0.019654815	10.71542533	11.45175953	0	71.60410849	42.78175993	41.69437703	Up
ENSG00000145725.21	protein_coding	PPIP5K2	-0.738916832	6.23E-04	0.019654815	852.4394581	1021.997435	1141.239469	710.63817	512.2535076	583.3577971	Down
ENSG00000173530.6	protein_coding	TNFRSF10D	-0.789925386	6.28E-04	0.0197438	543.5272495	687.5916114	712.111797	339.4442129	329.5266962	455.8069663	Down
ENSG00000185090.15	protein_coding	MANEAL	0.879523656	6.29E-04	0.0197438	218.4493167	165.6553621	237.8718936	317.1327087	439.2015704	388.8032983	Up
ENSG00000142530.11	protein_coding	GARIN5A	-1.575022608	6.30E-04	0.0197438	211.5145596	208.2704974	91.48365917	45.07745992	90.82997337	36.62765876	Down
ENSG00000198576.4	protein_coding	ARC	-1.034001683	6.38E-04	0.019975349	264.4587159	265.0918198	193.4706096	140.2129654	125.2588584	87.00033879	Down
ENSG00000177706.9	protein_coding	FAM20C	0.719541447	6.40E-04	0.019987429	254.7846337	246.9653229	284.9380781	423.6918465	468.1785309	403.8478321	Up
ENSG00000163053.11	protein_coding	SLC16A14	-1.137862538	6.50E-04	0.020257679	142.8520932	131.671922	142.7489208	58.05163692	51.43176389	80.08534479	Down
ENSG00000153993.14	protein_coding	SEMA3D	2.399084703	6.53E-04	0.020300018	6.962862077	3.202088098	10.1543699	46.87478226	33.64329739	27.9501318	Up
ENSG00000130762.15	protein_coding	ARHGEF16	0.746789068	6.60E-04	0.02047062	563.4459122	485.4318158	403.6143595	938.4436578	783.0921046	715.6914846	Up
ENSG00000151693.11	protein_coding	ASAP2	0.806520876	6.61E-04	0.02047062	259.1491909	211.705701	180.7968732	393.02436	377.8401526	369.076294	Up
ENSG00000156639.12	protein_coding	ZFAND3	0.912446841	6.63E-04	0.020494661	631.5235075	448.2390316	689.9618733	766.2241838	1326.358198	1243.885447	Up
ENSG00000114166.8	protein_coding	KAT2B	1.336497406	6.66E-04	0.020552812	92.81986079	44.28313839	132.8726902	254.9933925	191.0909491	235.9192517	Up
ENSG00000170345.11	protein_coding	FOS	-1.42989886	6.69E-04	0.020596021	592.8075055	496.3470607	158.5287099	177.6406568	168.2309079	116.9174984	Down
ENSG00000137628.18	protein_coding	DDX60	1.106558649	6.84E-04	0.02101644	385.0567386	271.0162484	554.0916673	1243.247974	728.5924783	632.0569823	Up
ENSG00000170322.15	protein_coding	NFRKB	-0.741341953	6.88E-04	0.021086861	443.3536841	411.8194661	410.7569786	284.7047196	221.172597	249.38193	Down
ENSG00000260027.5	protein_coding	HOXB7	0.763345732	6.89E-04	0.021086861	343.3201344	330.2581364	342.1089064	693.792288	560.9801081	467.9841467	Up
ENSG00000023041.12	protein_coding	ZDHHC6	-0.608775895	7.01E-04	0.021403925	1233.893206	1345.260635	1115.811317	736.755372	842.9375603	844.5157518	Down
ENSG00000170271.11	protein_coding	FAXDC2	4.784410075	7.02E-04	0.021403925	0.487322669	2.1873065	0	10.97718107	31.95729912	9.464405562	Up
ENSG00000196136.18	protein_coding	SERPINA3	1.959692359	7.11E-04	0.021645948	42.8325997	12.33913915	27.7980113	45.36279701	122.365123	156.4930962	Up
ENSG00000184005.12	protein_coding	ST6GALNAC3	-1.742577085	7.16E-04	0.021753025	75.90217368	49.78979443	46.43809088	14.43382021	17.38565958	19.78430128	Down
ENSG00000198113.3	protein_coding	TOR4A	0.663619052	7.19E-04	0.021813597	473.5223527	435.5970801	406.2482247	754.7489684	616.284618	711.7818679	Up
ENSG00000169169.15	protein_coding	CPT1C	-1.713179732	7.21E-04	0.02182455	61.5823193	56.40626494	71.88231396	27.90859767	14.58431923	15.01930288	Down
ENSG00000115183.15	protein_coding	TANC1	0.816013479	7.23E-04	0.021827165	191.091945	256.9881586	232.6417531	346.3110182	458.351119	394.0393218	Up
ENSG00000137941.17	protein_coding	TTLL7	-1.197247488	7.34E-04	0.022145119	204.1056891	373.4347592	421.9044425	185.7356429	152.8158919	96.36751349	Down
ENSG00000141858.12	protein_coding	SAMD1	-0.741452635	7.39E-04	0.022235268	531.1853301	641.6989282	471.593021	298.5380816	338.341189	348.0537036	Down
ENSG00000180834.8	protein_coding	MAP6D1	-1.131331228	7.51E-04	0.022477421	107.8888464	137.5954313	146.0042196	54.85267768	57.92318684	66.25437374	Down
ENSG00000081923.15	protein_coding	ATP8B1	1.027824132	7.52E-04	0.022477421	321.4501164	235.6234165	289.9488572	492.6079031	841.1434682	396.4142344	Up
ENSG00000138600.11	protein_coding	SPPL2A	0.728927447	7.52E-04	0.022477421	407.3923763	359.5809345	513.7441512	762.2466747	657.1648988	704.280112	Up
ENSG00000006555.11	protein_coding	TTC22	-2.175324278	7.53E-04	0.022477421	66.95442743	25.01695609	45.70978477	8.807874756	10.63831052	11.21696767	Down
ENSG00000181458.10	protein_coding	TMEM45A	-1.224250286	7.58E-04	0.022577332	204.8446214	229.3722943	157.6075648	74.82625167	122.9694703	55.78352873	Down
ENSG00000162772.18	protein_coding	ATF3	-1.03895218	7.59E-04	0.022577332	402.200047	540.0383516	310.2703196	246.1021983	222.8426504	140.0159975	Down
ENSG00000135378.4	protein_coding	PRRG4	0.862665431	7.73E-04	0.02294161	281.6081093	216.9710187	207.4723812	361.9414275	527.5148948	395.0354855	Up
ENSG00000185885.17	protein_coding	IFITM1	1.489210899	7.75E-04	0.022968942	307.8446572	110.9529575	240.4674864	1007.282321	278.7902378	562.9846368	Up
ENSG00000007402.12	protein_coding	CACNA2D2	1.068621027	7.80E-04	0.023073489	128.6090377	87.57905491	128.7281994	311.8345712	225.6067558	184.3901711	Up
ENSG00000157927.17	protein_coding	RADIL	1.699426334	7.82E-04	0.023080719	28.64089667	19.7215672	23.00371163	54.65325798	57.03408493	122.4799353	Up
ENSG00000125775.15	protein_coding	SDCBP2	2.26604017	7.89E-04	0.023258782	35.7326691	10.23219676	22.83613476	228.1488453	61.97304655	40.10278686	Up
ENSG00000167646.14	protein_coding	DNAAF3	-0.820209387	8.09E-04	0.023767403	500.6584681	663.5359406	460.8302381	275.9902784	278.6333528	366.4442787	Down
ENSG00000046604.15	protein_coding	DSG2	0.744386842	8.09E-04	0.023767403	3208.543773	3529.451822	2734.156014	4059.218577	5086.258077	6725.573539	Up
ENSG00000056277.16	protein_coding	ZNF280C	-0.989482426	8.12E-04	0.023787737	287.2130544	380.5833684	238.5025251	124.422505	188.8538735	143.9052498	Down
ENSG00000173221.14	protein_coding	GLRX	-0.848686204	8.23E-04	0.024075125	461.6381545	453.2977927	443.1748243	204.6700142	331.0347219	219.5415056	Down
ENSG00000082641.16	protein_coding	NFE2L1	0.631651543	8.32E-04	0.024282657	2277.045396	1690.368396	1666.456084	3007.647008	2752.652169	2969.010783	Up
ENSG00000142619.4	protein_coding	PADI3	1.872606383	8.34E-04	0.024309533	23.21486309	7.02768781	22.76046289	54.92867438	76.43317793	63.00240012	Up
ENSG00000136830.12	protein_coding	NIBAN2	0.700813127	8.45E-04	0.024569034	2062.478823	1593.220969	1358.048729	2962.582673	2371.345542	2815.688502	Up
ENSG00000140443.15	protein_coding	IGF1R	0.752604067	8.70E-04	0.025180076	233.0014648	204.7451322	254.2879062	345.2443699	404.7575977	417.0027401	Up
ENSG00000185585.20	protein_coding	OLFML2A	1.094907474	8.70E-04	0.025180076	298.6720286	194.0840429	176.3865757	690.2396958	365.3563579	372.5333876	Up
ENSG00000141441.16	protein_coding	GAREM1	1.174084995	8.72E-04	0.025180076	185.0380063	147.1115014	99.39538375	196.1186338	385.3369026	394.5128363	Up
ENSG00000054356.14	protein_coding	PTPRN	2.04789822	8.73E-04	0.025180076	18.02455701	21.00677651	5.213094168	62.20345195	41.24625866	78.32119025	Up
ENSG00000171435.15	protein_coding	KSR2	-2.175067081	8.74E-04	0.025180076	112.3051225	442.4817884	39.37091171	47.2049603	33.74075843	50.51235479	Down
ENSG00000001461.18	protein_coding	NIPAL3	0.899913036	8.81E-04	0.025333529	173.3155372	161.4087529	130.7600737	355.1402589	248.7536719	265.1373159	Up
ENSG00000165474.8	protein_coding	GJB2	1.081034846	8.97E-04	0.02576283	539.2703048	227.9981966	451.9791699	613.9017654	1034.144369	933.2083557	Up
ENSG00000126218.12	protein_coding	F10	-2.464741481	9.10E-04	0.026075023	67.95066217	35.15316481	25.64099324	10.83025247	2.697898016	9.445751534	Down
ENSG00000158578.21	protein_coding	ALAS2	1.82352108	9.21E-04	0.026357837	21.66581143	26.48800824	74.07103541	74.91359286	133.0785778	224.3981846	Up
ENSG00000090487.11	protein_coding	SPG21	-0.601339268	9.27E-04	0.026478676	1160.181574	1454.628605	1390.293965	823.940181	887.0351916	929.8904935	Down
ENSG00000184840.12	protein_coding	TMED9	0.528912897	9.29E-04	0.026487507	1635.857893	1629.276432	1896.209157	2475.980429	2446.650641	2523.447057	Up
ENSG00000139800.9	protein_coding	ZIC5	-0.929620732	9.52E-04	0.027078172	376.8346876	411.1216184	255.5322348	158.8749523	170.7488753	219.0934114	Down
ENSG00000169093.16	protein_coding	ASMTL	-0.728871279	9.87E-04	0.02803285	345.1343667	428.683144	371.9661835	233.2087027	220.9916316	236.8451763	Down
ENSG00000219665.8	lncRNA	ZNF433-AS1	3.584533774	9.90E-04	0.02806557	0	0	9.598224549	38.86267892	42.61730463	31.54147221	Up
ENSG00000285725.2	lncRNA	ENSG00000285725	-1.051220988	9.92E-04	0.028067025	155.1342632	238.6077636	173.5886305	103.0751145	95.54914191	74.32657505	Down
ENSG00000125844.17	protein_coding	RRBP1	0.776544546	0.001005601	0.028411835	1856.041433	1058.302739	1505.22537	2919.446991	2341.633508	2308.415509	Up
ENSG00000160446.19	protein_coding	ZDHHC12	0.695199474	0.001022836	0.028846905	392.8593106	326.3408037	426.9894286	687.4046835	601.9981733	564.5422167	Up
ENSG00000166510.14	protein_coding	CCDC68	1.008553173	0.00103443	0.029121611	167.8759511	111.5383576	92.61403658	276.1183831	222.5933823	249.2964828	Up
ENSG00000196743.9	protein_coding	GM2A	0.641064718	0.001041465	0.029218003	505.6170845	398.5315726	479.6862311	693.0443676	756.7148066	708.7632185	Up
ENSG00000074527.13	protein_coding	NTN4	1.859042804	0.001041574	0.029218003	25.78048209	11.69935796	64.44850829	169.7356415	92.40795423	105.4573422	Up
ENSG00000167700.9	protein_coding	MFSD3	0.907839491	0.001051323	0.029438907	260.0345218	188.8055237	155.9632772	429.4874411	312.3207253	393.1715264	Up
ENSG00000123094.16	protein_coding	RASSF8	1.14969573	0.001064001	0.02972256	135.6326174	87.90086499	104.1504275	227.2085893	160.0986948	345.1973048	Up
ENSG00000173402.13	protein_coding	DAG1	0.699017194	0.001065237	0.02972256	2304.027058	1803.401763	1969.296059	3743.300732	2487.832512	3632.252995	Up
ENSG00000138594.14	protein_coding	TMOD3	0.600204143	0.001077203	0.03000317	1640.769817	1952.340931	1632.89011	2796.228228	2874.841175	2250.078805	Up
ENSG00000104892.17	protein_coding	KLC3	0.739321197	0.001091541	0.03034871	296.8960381	261.130202	252.7111196	514.2657101	378.9863335	459.0238193	Up
ENSG00000165215.6	protein_coding	CLDN3	1.002179874	0.001104876	0.030650659	241.5648587	209.9756563	341.0154784	625.0431691	623.0192259	337.4330296	Up
ENSG00000168118.12	protein_coding	RAB4A	-0.60114199	0.001106304	0.030650659	898.5846436	1009.85285	822.143759	605.9775903	570.8971669	623.0622654	Down
ENSG00000154764.6	protein_coding	WNT7A	2.28150888	0.001111889	0.030751159	39.56761681	10.62926072	3.724533826	113.5683036	55.36511007	94.02011952	Up
ENSG00000204610.14	protein_coding	TRIM15	-1.713096841	0.001119029	0.030894245	75.49367136	45.22585308	63.58373527	23.60532913	20.81420458	11.7596983	Down
ENSG00000177707.11	protein_coding	NECTIN3	-1.317044631	0.001126141	0.031036057	706.4195026	1870.082545	735.0279932	233.8214218	521.0150066	574.9916644	Down
ENSG00000130309.12	protein_coding	COLGALT1	0.684258299	0.001139873	0.03135947	1966.71477	1759.306482	1477.200136	2679.27487	2297.29319	3385.458636	Up
ENSG00000282416.1	processed_pseudogene	ENSG00000282416	-1.268366501	0.001142598	0.031379501	156.7173098	215.3722162	104.918983	85.7458759	60.27495509	51.24321601	Down
ENSG00000166126.11	protein_coding	AMN	-2.933434847	0.001147133	0.031449071	37.11303771	34.31006507	17.25091381	8.044568075	2.675784049	0.836351077	Down
ENSG00000137571.11	protein_coding	SLCO5A1	-5.171091552	0.001151339	0.03150938	8.918640844	21.12270037	14.45003868	0	1.129656039	0	Down
ENSG00000127603.32	protein_coding	MACF1	0.562228001	0.001169501	0.031950777	1637.405082	1874.481289	1529.663662	2728.749091	2373.735657	2341.240112	Up
ENSG00000151491.14	protein_coding	EPS8	1.074610138	0.001194206	0.032569073	854.6400099	302.1328425	822.8658661	1488.386542	1323.598438	1357.725279	Up
ENSG00000156463.18	protein_coding	SH3RF2	1.299833839	0.001196553	0.032576529	112.0295664	158.6234102	197.3726613	398.4534468	577.2343895	176.5991919	Up
ENSG00000186577.14	protein_coding	SMIM29	0.859863245	0.001201933	0.032610524	112.1709401	112.3430905	141.2363825	236.9814615	204.2690789	220.771559	Up
ENSG00000132688.11	protein_coding	NES	0.995952344	0.001201954	0.032610524	125.870691	124.6683074	79.00271916	214.1512354	256.8539687	187.5454866	Up
ENSG00000181085.15	protein_coding	MAPK15	-1.348692574	0.001207117	0.032694149	120.9407276	166.2153509	111.25846	48.78410674	30.91208469	77.26274083	Down
ENSG00000266278.1	lncRNA	LINC01910	1.677336605	0.001223741	0.03308734	12.65846194	16.14436888	18.64120085	53.543113	43.40722709	54.39129618	Up
ENSG00000104381.14	protein_coding	GDAP1	-0.752538677	0.001227094	0.033121008	370.4818483	488.069523	507.0445674	282.8156421	287.5328731	239.7028725	Down
ENSG00000100129.18	protein_coding	EIF3L	-0.602669123	0.001232431	0.033207998	5194.818155	7093.414823	5376.749307	3560.277727	4116.647616	3957.337283	Down
ENSG00000100600.15	protein_coding	LGMN	0.807233042	0.001253881	0.033728116	730.3560425	455.3600371	598.3530926	1303.868239	927.4429181	889.3431366	Up
ENSG00000196954.14	protein_coding	CASP4	0.722492931	0.001256762	0.033745188	523.7046887	372.5313267	450.5882894	766.5356653	832.6939148	623.6906466	Up
ENSG00000135114.14	protein_coding	OASL	1.237237707	0.001258812	0.033745188	105.7259816	76.42078264	143.3700273	388.8798688	187.0094773	188.9767194	Up
ENSG00000171262.11	protein_coding	FAM98B	-0.524568005	0.001270487	0.034000145	1157.62611	1138.764564	1222.852906	819.513698	815.5340047	811.4485686	Down
ENSG00000107159.14	protein_coding	CA9	-1.586862432	0.001283833	0.034298856	188.6690419	98.34340137	109.1508115	72.90681308	21.0482067	36.54133538	Down
ENSG00000196735.13	protein_coding	HLA-DQA1	2.557010066	0.001307278	0.034804996	12.50581397	1.787612856	32.63618128	62.64307435	38.4408092	174.3084209	Up
ENSG00000272888.9	lncRNA	CHASERR	-0.688580449	0.001307735	0.034804996	834.2991515	1047.490791	1134.339783	677.4393712	673.4100903	519.5654197	Down
ENSG00000130640.15	protein_coding	TUBGCP2	-0.718344066	0.001309425	0.034804996	591.0443334	516.3448356	735.5134198	390.7347001	329.4592428	395.1889387	Down
ENSG00000113389.16	protein_coding	NPR3	2.098969282	0.001315739	0.034913749	7.948935674	8.912886453	6.121276263	30.2556452	28.98295146	41.32928766	Up
ENSG00000146070.17	protein_coding	PLA2G7	-2.673062224	0.001332424	0.035296867	14.53328523	34.80146693	43.45125802	4.483046965	7.396078572	2.632256519	Down
ENSG00000068079.8	protein_coding	IFI35	1.195022669	0.001347654	0.03564023	236.8457055	140.0112707	308.2717874	808.484301	388.3672068	368.2140346	Up
ENSG00000124587.14	protein_coding	PEX6	0.925437058	0.001370166	0.036174685	237.1828339	184.8471577	218.2733564	273.773265	424.5010159	520.0770575	Up
ENSG00000189223.16	lncRNA	PAX8-AS1	0.631747072	0.001379213	0.036352443	708.7392165	649.6527322	718.756433	1198.037983	1138.44757	879.5133808	Up
ENSG00000172766.19	protein_coding	NAA16	-0.694437891	0.001394466	0.036692911	359.2810464	442.060213	401.6150473	262.819387	242.9963364	236.8371033	Down
ENSG00000111716.14	protein_coding	LDHB	-0.559749644	0.001406253	0.036880352	13459.11757	16980.92266	15799.05199	9588.435327	11851.49054	9931.340375	Down
ENSG00000188064.10	protein_coding	WNT7B	1.13403446	0.001408262	0.036880352	159.1733157	133.9271672	87.24854474	398.6537609	220.3247248	213.6125905	Up
ENSG00000184384.15	protein_coding	MAML2	1.195787335	0.001408633	0.036880352	80.65288927	60.54030624	90.36298343	107.3864626	229.2216469	195.3847104	Up
ENSG00000134294.14	protein_coding	SLC38A2	-0.877995181	0.001412162	0.036911245	8869.551626	13352.06849	9063.3588	3596.595185	6031.799401	7396.917559	Down
ENSG00000123609.11	protein_coding	NMI	0.842338747	0.001418786	0.037022774	220.7756599	240.2588999	271.7811535	564.8636304	412.8158992	334.2018669	Up
ENSG00000166289.6	protein_coding	PLEKHF1	1.07378801	0.001423172	0.037075649	79.79914805	57.92447598	53.3544413	123.0161315	149.1500204	131.4296259	Up
ENSG00000188026.13	protein_coding	RILPL1	-0.973375081	0.001436575	0.037362834	176.4203763	210.6892737	171.2966087	112.9369608	72.37173281	98.18827328	Down
ENSG00000105202.9	protein_coding	FBL	-0.622416745	0.001452632	0.037718009	3591.582857	4625.342206	3550.23122	2176.257301	2897.795248	2572.706994	Down
ENSG00000163682.17	protein_coding	RPL9	-0.804069412	0.001457406	0.037779515	10367.16682	14822.55773	15396.94637	5971.206556	10526.05078	6749.610841	Down
ENSG00000104290.11	protein_coding	FZD3	-1.092441763	0.001465859	0.03793605	346.5955116	254.1922182	299.8971568	80.61385326	153.8869516	194.5421324	Down
ENSG00000075618.18	protein_coding	FSCN1	-0.694035914	0.001470041	0.037951319	3525.081638	4829.67042	3563.1644	2654.678843	1916.735587	2793.832447	Down
ENSG00000102871.16	protein_coding	TRADD	0.797029377	0.001472	0.037951319	146.4983954	182.1499598	178.8592631	337.3206356	280.0463241	262.5183752	Up
ENSG00000137154.13	protein_coding	RPS6	-0.663319593	0.001473697	0.037951319	34657.49075	44619.98589	36332.57873	19806.095	30315.42597	22880.22526	Down
ENSG00000197324.9	protein_coding	LRP10	0.692287731	0.00147765	0.037972348	898.8231084	640.8127961	729.9124943	1309.695324	999.0720433	1356.944749	Up
ENSG00000184602.6	protein_coding	SNN	0.893345024	0.001481683	0.037972348	393.5405189	375.1933201	581.3883218	1107.775594	609.3075781	787.6796688	Up
ENSG00000187325.5	protein_coding	TAF9B	-0.736730731	0.001481765	0.037972348	438.8390692	441.2927078	600.0192515	326.1102604	282.1373386	279.4378798	Down
ENSG00000174444.15	protein_coding	RPL4	-0.613184165	0.001485742	0.038012251	35608.15283	44270.84794	32795.98066	20489.65719	26541.54031	26632.36653	Down
ENSG00000129910.8	protein_coding	CDH15	1.199052552	0.001500379	0.038324305	39.4343529	43.23409974	47.75614956	121.9723684	81.78214803	94.28659657	Up
ENSG00000186350.12	protein_coding	RXRA	0.67831007	0.001518249	0.038717826	756.1819127	609.3212591	784.565648	1356.986357	1130.727441	950.7571825	Up
ENSG00000103381.12	protein_coding	CPPED1	0.779216581	0.001523791	0.038796156	223.1184719	179.3079405	164.6425029	315.1427051	298.2527124	360.3094261	Up
ENSG00000158623.14	protein_coding	COPG2	-0.597250037	0.001530599	0.03890643	618.0304003	685.1408054	665.2264881	467.585291	407.3935336	424.8371943	Down
ENSG00000204580.14	protein_coding	DDR1	0.71356269	0.001537375	0.039015545	3980.338426	3039.285687	2654.39835	6307.42361	4180.593048	5375.335132	Up
ENSG00000090863.12	protein_coding	GLG1	0.846797853	0.001549993	0.039272315	3386.509237	2226.35018	1761.794648	4195.551955	3545.865912	5521.462364	Up
ENSG00000131378.14	protein_coding	RFTN1	-1.630935768	0.00156693	0.03963753	60.98658741	80.76877371	87.62696005	35.79797879	25.52653122	11.59243384	Down
ENSG00000048052.25	protein_coding	HDAC9	1.3683895	0.00157874	0.039872073	49.80506592	42.67413937	68.44570411	202.6145835	134.9746108	77.42691486	Up
ENSG00000175600.16	protein_coding	SUGCT	-1.419973015	0.001595593	0.040233011	62.879356	57.94785114	89.49717234	29.09761068	22.03784386	27.18550153	Down
ENSG00000078081.8	protein_coding	LAMP3	1.491167152	0.001623876	0.040841249	123.8771416	40.51800947	181.3597786	477.9919778	218.9808336	273.4621262	Up
ENSG00000108298.12	protein_coding	RPL19	-0.515885008	0.001624914	0.040841249	19083.30648	22818.97202	20021.1526	13115.42854	15824.41481	14369.14299	Down
ENSG00000169692.14	protein_coding	AGPAT2	0.570203531	0.001635465	0.040978935	758.1633969	756.1007299	756.8281432	1283.417919	1038.389255	1047.779027	Up
ENSG00000288066.1	lncRNA	ENSG00000288066	-0.856244673	0.00163561	0.040978935	190.7863726	195.98823	243.4741481	118.3646261	122.1593298	107.4697924	Down
ENSG00000096060.15	protein_coding	FKBP5	-0.664537314	0.001639591	0.041013276	955.3236123	1178.583757	1445.46746	803.6576916	721.784681	731.7553889	Down
ENSG00000178531.6	protein_coding	CTXN1	-0.984364699	0.001644882	0.041080202	333.5056946	656.84148	806.7102856	312.5873192	298.854738	296.0103053	Down
ENSG00000063660.9	protein_coding	GPC1	0.560320425	0.001650261	0.041149129	1024.191414	1164.360409	988.5723014	1741.894955	1488.66402	1452.824098	Up
ENSG00000119138.5	protein_coding	KLF9	1.104350469	0.001655234	0.041153732	147.2671894	251.0609161	156.879807	229.7331111	520.286014	445.246982	Up
ENSG00000183111.12	protein_coding	ARHGEF37	0.995109778	0.001655685	0.041153732	148.9128719	103.580052	90.82945197	284.0712091	203.0734759	196.4272677	Up
ENSG00000185753.13	protein_coding	CXorf38	0.703411154	0.001662057	0.041244437	250.1194727	245.112681	238.0511765	461.1410167	351.2053788	380.0328646	Up
ENSG00000125266.8	protein_coding	EFNB2	-0.934328517	0.001664585	0.041244437	1397.074374	791.8805731	994.1925225	497.6500724	397.7648138	770.9323363	Down
ENSG00000131778.20	protein_coding	CHD1L	-0.573797724	0.001669082	0.041290718	769.5517554	862.7777331	924.4467155	554.1026224	595.0579168	568.9550893	Down
ENSG00000111335.14	protein_coding	OAS2	2.676620712	0.001679784	0.041490147	8.838246079	1.206682922	7.386882169	59.89478539	15.84365533	35.62669064	Up
ENSG00000117054.15	protein_coding	ACADM	-0.630014921	0.001686599	0.041593077	1082.96066	1290.072966	979.2441433	695.3902936	652.0610981	819.1091585	Down
ENSG00000006534.17	protein_coding	ALDH3B1	1.00587569	0.001689502	0.041599355	444.1012454	409.5364374	286.2439952	1120.080556	475.4061153	691.6416275	Up
ENSG00000173702.7	protein_coding	MUC13	3.379841319	0.001701445	0.041827866	16.08769277	1.800497365	0	119.7066638	9.013076061	58.21743711	Up
ENSG00000170903.12	protein_coding	MSANTD4	-0.751445036	0.001704903	0.041847389	465.9012175	671.642466	530.5735298	369.9014578	345.3192445	274.5025014	Down
ENSG00000004139.14	protein_coding	SARM1	2.498852597	0.001708378	0.041867263	3.478752113	8.265479832	5.90514799	17.26531679	20.50912136	73.03053082	Up
ENSG00000143811.20	protein_coding	PYCR2	0.546189933	0.001714339	0.04194789	918.332352	893.8619625	945.8639488	1432.907764	1180.7872	1412.10418	Up
ENSG00000111678.11	protein_coding	C12orf57	-0.709844906	0.001718854	0.041992957	1015.435546	1127.845571	1525.457034	769.8077769	843.2952284	629.1705027	Down
ENSG00000293492.2	lncRNA	NUDT16L2P	1.068076013	0.001726802	0.042121634	63.24480253	50.41251439	47.99595373	111.9429292	117.6494021	109.1765641	Up
ENSG00000260552.4	lncRNA	COSMOC	2.528192307	0.001744758	0.042489625	3.371415534	7.764651646	2.91649501	33.88503493	28.32017084	18.97155802	Up
ENSG00000152422.16	protein_coding	XRCC4	0.838708256	0.001747298	0.042489625	355.949173	340.5943863	334.9088785	837.2951727	438.9528135	566.1034268	Up
ENSG00000074416.16	protein_coding	MGLL	1.667530935	0.001753334	0.042570509	49.28238036	85.02471087	15.81781857	204.3546822	98.31198891	174.1185225	Up
ENSG00000139626.16	protein_coding	ITGB7	2.141719699	0.00176704	0.042837074	17.95649629	8.881268314	4.865821105	40.04839675	68.77526953	28.74629584	Up
ENSG00000206652.1	snRNA	RNU1-1	2.436686335	0.001777306	0.043009153	8.744148191	10.63604799	17.30839323	28.0982093	151.0159868	19.70720694	Up
ENSG00000253549.7	lncRNA	CA3-AS1	3.068301775	0.001779614	0.043009153	2.342760435	2.375922989	2.395254619	11.8115337	13.10536341	36.84952802	Up
ENSG00000114999.8	protein_coding	TTL	-0.619903283	0.001802262	0.043489599	761.5122547	628.1846075	735.6375814	457.2053941	417.9874688	508.2108428	Down
ENSG00000142192.22	protein_coding	APP	0.543343197	0.001807343	0.043545335	7214.157609	6044.948267	6142.433545	10546.58519	8228.021744	9498.445779	Up
ENSG00000286587.2	lncRNA	ENSG00000286587	-1.955287911	0.001817527	0.04372362	42.91519419	45.43860128	38.054054	6.947047318	8.022864223	17.36953177	Down
ENSG00000196950.14	protein_coding	SLC39A10	-0.903101458	0.00182614	0.043863661	1210.399487	1839.756814	773.7575361	700.1240185	673.6998866	670.6661588	Down
ENSG00000256514.1	protein_coding	ENSG00000256514	0.974361524	0.001829255	0.043871396	82.4886071	94.10719688	121.0021442	179.5890158	241.8147372	163.0308539	Up
ENSG00000119953.14	protein_coding	SMNDC1	-0.529070263	0.00183842	0.044024001	1469.966877	1728.435108	1491.313431	1029.115336	1085.447069	1136.147883	Down
ENSG00000080298.16	protein_coding	RFX3	-0.956673737	0.001853939	0.044328039	235.4746001	249.5978746	368.0861068	117.5262449	187.1967248	135.6186554	Down
ENSG00000167106.12	protein_coding	EEIG1	0.806974247	0.001863902	0.04443278	690.2625399	576.2784582	614.1578355	1493.268773	773.1172012	1019.626278	Up
ENSG00000124212.6	protein_coding	PTGIS	3.030167679	0.001863976	0.04443278	3.225617133	2.914359443	13.99089802	124.0644346	22.45546908	8.289333157	Up
ENSG00000196104.11	protein_coding	SPOCK3	-3.599672548	0.001884778	0.044860581	11.58272383	20.25734755	39.57294851	3.81551152	0	1.819973213	Down
ENSG00000163565.20	protein_coding	IFI16	2.683052383	0.001904319	0.045201095	20.46141854	0	4.743541089	48.79800988	59.04911489	48.89144545	Up
ENSG00000162600.12	protein_coding	OMA1	0.960494899	0.00190484	0.045201095	252.5171174	140.4287701	183.3193823	268.2186078	423.2052135	431.0997876	Up
ENSG00000160469.17	protein_coding	BRSK1	-1.164170726	0.001919914	0.045490082	145.8601343	249.5618871	232.539698	130.2713091	62.28859821	85.17757919	Down
ENSG00000226084.5	processed_pseudogene	RPL17P6	2.76225055	0.0019284	0.045559882	14.00172936	0	6.003654767	29.77396072	39.61726722	67.4190383	Up
ENSG00000146409.12	protein_coding	SLC18B1	-0.655058392	0.00192866	0.045559882	449.426979	492.9436192	479.3031095	260.9298733	330.5042684	312.827192	Down
ENSG00000077942.19	protein_coding	FBLN1	1.449405978	0.001936391	0.045616093	198.9121073	159.1602325	294.8899236	1163.776461	268.2774756	348.5021207	Up
ENSG00000172339.10	protein_coding	ALG14	-1.220149414	0.001943	0.045616093	133.2312356	269.4032535	210.5462927	100.4519843	52.4426435	112.0587673	Down
ENSG00000183431.12	protein_coding	SF3A3	-0.556344331	0.001946801	0.045616093	1490.150221	1859.539692	1527.158634	1033.617987	1113.017541	1170.734996	Down
ENSG00000100342.22	protein_coding	APOL1	2.281711518	0.001949325	0.045616093	14.87611463	4.46398986	81.60890162	223.7963137	182.1979473	82.60167578	Up
ENSG00000056097.16	protein_coding	ZFR	-0.540486035	0.001950935	0.045616093	1748.628846	1914.281262	1826.61252	1115.66797	1416.3748	1243.621401	Down
ENSG00000111348.9	protein_coding	ARHGDIB	1.677691386	0.001952023	0.045616093	67.36161389	19.79552677	20.18708013	146.0130884	76.10764427	122.4859561	Up
ENSG00000138443.17	protein_coding	ABI2	-0.721536713	0.001954254	0.045616093	763.6375634	1013.792532	871.5411527	528.4090741	657.4213145	419.6479771	Down
ENSG00000164687.11	protein_coding	FABP5	-0.59679134	0.00195427	0.045616093	1630.118752	2177.938936	1871.078744	1111.511637	1251.945258	1393.15346	Down
ENSG00000101928.13	protein_coding	MOSPD1	-1.214716977	0.00197172	0.045955119	620.6259791	1306.345049	585.3456343	583.2899808	265.0903643	232.3927709	Down
ENSG00000250682.7	lncRNA	LINC00491	-1.153237011	0.001976131	0.045989694	90.53208174	99.55553576	110.4485351	54.69804332	40.25332406	39.60408812	Down
ENSG00000173064.14	protein_coding	HECTD4	0.878295886	0.001983735	0.046098366	206.1839548	148.829091	262.6506749	408.8104715	413.9075642	309.6352923	Up
ENSG00000163812.16	protein_coding	ZDHHC3	0.559699067	0.002009418	0.046626219	891.5653649	762.0677896	712.476432	1176.301399	1211.142935	1099.929465	Up
ENSG00000127124.16	protein_coding	HIVEP3	1.141128555	0.002021095	0.046714585	343.5873745	192.4126225	114.6014653	528.0223042	362.3026875	547.5352664	Up
ENSG00000138050.15	protein_coding	THUMPD2	-0.63750508	0.002022124	0.046714585	424.5330791	442.1512562	429.2748025	261.5423291	305.96884	265.8272783	Down
ENSG00000180573.10	protein_coding	H2AC6	1.008651016	0.002022148	0.046714585	66.16604939	106.5052245	115.2098579	159.8921879	209.3641863	208.5943209	Up
ENSG00000255248.11	lncRNA	MIR100HG	-0.773382778	0.002039422	0.047044468	806.4919788	900.9727417	1432.038634	572.7318303	624.0759489	641.1075799	Down
ENSG00000101361.17	protein_coding	NOP56	-0.515169223	0.002066219	0.04759271	3799.232941	4404.963011	3860.900015	2686.652545	2618.891837	3136.844361	Down
ENSG00000011260.14	protein_coding	UTP18	-0.5592176	0.002089545	0.048059524	1361.015426	1786.767947	1611.31161	1025.577298	1117.350492	1087.49672	Down
ENSG00000109586.12	protein_coding	GALNT7	0.693837202	0.002098274	0.048189735	533.6696861	395.9128682	581.2469996	807.3940629	925.2617161	711.97758	Up
ENSG00000205089.8	protein_coding	CCNI2	2.900065168	0.002103809	0.048246321	4.788063886	2.534725821	6.968946861	42.73666781	63.70358728	4.268178003	Up
ENSG00000125257.16	protein_coding	ABCC4	-0.800472329	0.002117584	0.048484454	935.4756094	1368.443328	713.6563311	623.8913531	521.8648958	586.2107657	Down
ENSG00000101230.6	protein_coding	ISM1	2.411604263	0.002122134	0.048484454	8.346291839	1.764708259	6.522152362	34.6335178	29.77285627	24.08793376	Up
ENSG00000101194.18	protein_coding	SLC17A9	-0.791342065	0.002123452	0.048484454	386.444328	495.0349133	404.8677222	259.6815942	185.9799726	297.4047756	Down
ENSG00000187730.9	protein_coding	GABRD	0.730873464	0.0021349	0.048675107	164.0123116	144.6258276	163.9335654	256.3022888	252.8595695	275.4661761	Up
ENSG00000100814.19	protein_coding	CCNB1IP1	-0.694020274	0.002154095	0.049041554	977.7783325	1400.696687	1455.943331	824.0578197	884.7923031	660.5277778	Down
ENSG00000161533.12	protein_coding	ACOX1	0.757917174	0.002157957	0.049058385	632.4020806	572.1646175	789.6748637	830.9502978	1128.45936	1417.314223	Up
ENSG00000178752.16	protein_coding	ERFE	1.034570802	0.002161378	0.049065153	83.39250205	75.82812735	90.28613988	220.9392802	118.8874736	168.7758965	Up
ENSG00000111321.11	protein_coding	LTBR	0.690762154	0.002169568	0.049179999	1284.904965	1084.688742	871.4313798	1903.593105	1375.723224	1951.826902	Up
ENSG00000185483.13	protein_coding	ROR1	1.469484496	0.002180249	0.049350903	30.2153842	28.87767046	22.22794681	108.7682761	63.12576375	52.31912942	Up
ENSG00000105373.19	protein_coding	NOP53	-0.521251141	0.002185494	0.049374932	4348.130075	5191.919803	4249.498666	2995.148602	3511.410562	3103.449895	Down
ENSG00000137648.20	protein_coding	TMPRSS4	1.433339565	0.002187596	0.049374932	41.49727748	25.84335588	30.33391874	122.9738767	89.2016479	55.90347211	Up
ENSG00000204228.4	protein_coding	HSD17B8	0.891561127	0.002194724	0.049464738	224.641785	147.4448398	232.8569323	277.1550026	438.7703761	407.9872286	Up
ENSG00000137726.17	protein_coding	FXYD6	-2.453188861	0.002212749	0.049799535	52.25197002	40.77096795	178.5662467	37.70417056	7.362197512	3.54921226	Down
ENSG00000150687.12	protein_coding	PRSS23	1.256495448	0.002216907	0.049821731	255.3458496	232.3845007	177.6648991	957.6697711	283.6556728	346.0490658	Up
ENSG00000101695.10	protein_coding	RNF125	1.084261553	0.002227996	0.04999284	165.9851275	136.9401599	76.89819584	189.076567	300.5560006	316.3910657	Up
ENSG00000170677.6	protein_coding	SOCS6	0.701449106	0.002233668	0.04999284	1337.336422	1377.437335	817.7097121	1920.18472	1837.534856	1985.870719	Up
ENSG00000163291.14	protein_coding	PAQR3	-0.623343468	0.002234068	0.04999284	653.8250957	665.1591414	557.1529395	367.9146518	454.0365256	396.3307149	Down
ENSG00000130413.16	protein_coding	STK33	-1.4021479	0.002251082	0.050301914	125.1820431	98.85734975	299.2764365	82.69032041	48.90746801	66.00549949	Down
ENSG00000110328.6	protein_coding	GALNT18	-0.746039268	0.002262154	0.050408436	349.0964787	438.1805723	380.5619109	225.683672	192.8044307	277.7698324	Down
ENSG00000135932.12	protein_coding	CAB39	0.551730716	0.002262267	0.050408436	1143.329554	995.1556262	1295.871118	1691.490325	1770.209395	1573.258447	Up
ENSG00000132912.14	protein_coding	DCTN4	-0.516986773	0.002265857	0.05041692	1589.548207	1691.482713	1503.527258	1182.954178	1151.002905	1007.961783	Down
ENSG00000179029.15	protein_coding	TMEM107	0.917093387	0.002270923	0.050458167	85.60264382	112.6317488	105.0284061	200.9873645	151.1291763	219.9782174	Up
ENSG00000143537.14	protein_coding	ADAM15	0.505531598	0.002280308	0.050595135	1486.967519	1414.172833	1238.54857	2014.295414	1987.373423	1875.969876	Up
ENSG00000178685.14	protein_coding	PARP10	1.255043039	0.002289276	0.050722488	203.9513678	136.5937599	445.8180537	913.8498742	507.0565049	450.6632335	Up
ENSG00000132613.16	protein_coding	MTSS2	0.707192246	0.002325649	0.051435647	582.5818989	433.5519307	405.0605322	867.6962031	639.2539441	811.3289355	Up
ENSG00000154781.17	protein_coding	CCDC174	-0.903928805	0.002328012	0.051435647	210.5793678	364.6075697	282.6460647	157.1949827	126.3192194	173.3937868	Down
ENSG00000142102.16	protein_coding	PGGHG	0.718660515	0.002339168	0.051606124	328.2290828	289.7919217	406.1038303	654.4517842	554.7427701	474.0845057	Up
ENSG00000272631.2	lncRNA	ENSG00000272631	-2.690379294	0.002342298	0.051606124	11.59477344	17.40316185	79.790433	6.808023153	6.016164983	3.615011368	Down
ENSG00000042445.14	protein_coding	RETSAT	0.732621298	0.00235062	0.05171694	711.8480489	463.8526091	591.9304238	1205.405927	856.4024532	872.8279303	Up
ENSG00000114446.5	protein_coding	IFT57	-0.875642258	0.002362028	0.051883314	512.6964207	609.1696842	717.0701347	424.3904412	365.5729769	211.5482014	Down
ENSG00000223855.5	lncRNA	PDGFA-DT	2.966073227	0.002364788	0.051883314	5.97636571	1.631461201	0.950519014	20.53692213	22.13692238	19.73727343	Up
ENSG00000145439.12	protein_coding	CBR4	-0.658842219	0.002370647	0.051939331	623.4969949	673.9316422	533.588837	355.3877219	352.7537503	452.742392	Down
ENSG00000100823.12	protein_coding	APEX1	-0.519534895	0.002377252	0.052011503	3001.468056	3905.153334	3667.209778	2458.968343	2442.903997	2474.120139	Down
ENSG00000154258.17	protein_coding	ABCA9	3.17145576	0.002381826	0.052036678	2.612878467	0	5.400172727	11.48375789	28.67528511	32.31571	Up
ENSG00000162545.6	protein_coding	CAMK2N1	0.638056149	0.002385028	0.052036678	610.7138155	437.3621142	460.1415654	768.0976202	826.4494921	753.0879785	Up
ENSG00000205336.14	protein_coding	ADGRG1	0.803211276	0.002404921	0.05239793	608.2356162	495.1090471	367.6277234	947.8969734	631.6887886	987.8932276	Up
ENSG00000168140.5	protein_coding	VASN	1.069295088	0.002433648	0.052853096	167.7555196	114.5646513	68.02465935	280.5449089	223.6650574	231.9551053	Up
ENSG00000121440.15	protein_coding	PDZRN3	1.832030348	0.002437128	0.052853096	57.2885821	41.00499104	19.54819894	163.5829866	222.4628081	38.10711052	Up
ENSG00000112297.18	protein_coding	CRYBG1	0.859600911	0.002439221	0.052853096	349.7442423	240.2072198	488.3671328	688.9759983	544.69611	722.1672142	Up
ENSG00000051523.12	protein_coding	CYBA	0.549797472	0.00243927	0.052853096	1514.598698	1361.23256	1229.000515	2114.802487	1749.43568	2144.504862	Up
ENSG00000134533.6	protein_coding	RERG	-2.865772097	0.002444539	0.052894305	13.87322684	14.27872031	181.0241112	12.88339433	3.681069134	11.96338167	Down
ENSG00000112379.9	protein_coding	ARFGEF3	0.809335819	0.002448104	0.052898573	116.3787507	104.8429804	133.8111536	210.9991157	219.4282832	191.5581774	Up
ENSG00000148344.11	protein_coding	PTGES	0.856962696	0.002456374	0.052939758	465.5105555	426.3126225	335.6454735	993.7963742	735.1389123	492.4487596	Up
ENSG00000090006.18	protein_coding	LTBP4	-0.595267853	0.00245675	0.052939758	1473.315353	1508.639173	1584.879577	1162.634744	807.1675072	1048.902115	Down
ENSG00000154639.19	protein_coding	CXADR	0.568549852	0.002480815	0.053385097	603.0864454	564.2325518	594.456849	808.4167882	994.7504188	810.2077173	Up
ENSG00000110435.13	protein_coding	PDHX	0.714473047	0.002490654	0.053523511	419.3523792	458.3869805	290.5720554	590.7090434	632.9827708	693.9441948	Up
ENSG00000258608.1	processed_pseudogene	DNAJC19P9	2.180981377	0.002506701	0.053794761	8.346466009	3.658782915	28.16211197	88.8039635	39.94412026	51.94660103	Up
ENSG00000074181.9	protein_coding	NOTCH3	0.99509076	0.002521049	0.054028863	1091.797068	738.5854769	418.4105233	1553.715436	1065.827639	1864.548788	Up
ENSG00000005421.9	protein_coding	PON1	1.933736213	0.002533555	0.054203971	22.58432635	8.97923057	62.39065353	55.27863742	135.115609	169.8332344	Up
ENSG00000101052.13	protein_coding	IFT52	-0.652072789	0.002536121	0.054203971	484.016957	487.1091959	538.2787341	363.0286154	326.0183655	269.8332442	Down
ENSG00000075213.11	protein_coding	SEMA3A	2.528463447	0.002545139	0.054322805	259.291343	31.75997435	138.1476414	1094.288621	930.2645298	449.0967295	Up
ENSG00000177576.12	protein_coding	C18orf32	0.944009909	0.00256707	0.054696655	147.9303379	120.5586747	153.1491366	379.1110601	212.3584024	219.6184527	Up
ENSG00000140479.18	protein_coding	PCSK6	1.483383257	0.002569618	0.054696655	114.0102569	95.64205572	152.1514785	100.621315	595.8985244	330.3277543	Up
ENSG00000100916.14	protein_coding	BRMS1L	-0.839358237	0.002587618	0.055005272	196.9640728	198.073411	249.4614401	125.6844203	132.8788736	101.0691453	Down
ENSG00000128487.19	protein_coding	SPECC1	0.724296109	0.002596652	0.055122706	306.7892284	199.2843518	260.6054183	426.4508226	423.9773413	415.7587741	Up
ENSG00000163898.10	protein_coding	LIPH	1.122392309	0.002616909	0.055442368	413.7427691	270.2325585	117.8203103	554.1129061	652.7621264	539.5629507	Up
ENSG00000164985.15	protein_coding	PSIP1	-0.591978096	0.002618769	0.055442368	1664.706871	1974.62131	2298.946672	1341.517017	1443.278354	1154.341337	Down
ENSG00000175832.13	protein_coding	ETV4	-0.718111744	0.002643644	0.055893684	736.9648706	701.4883206	548.1429156	316.7910498	477.8252902	415.6466133	Down
ENSG00000177469.13	protein_coding	CAVIN1	0.651844681	0.002658934	0.056058512	1539.338694	1717.696406	1486.031975	3213.527135	2073.132688	2162.07824	Up
ENSG00000166444.19	protein_coding	DENND2B	1.33023692	0.002662032	0.056058512	172.7941542	66.18032613	222.0920258	580.7589826	226.8771211	349.3442079	Up
ENSG00000140961.14	protein_coding	OSGIN1	0.963189335	0.002662146	0.056058512	139.691011	162.3973772	111.2068759	371.4012823	206.3487031	226.3338837	Up
ENSG00000113580.15	protein_coding	NR3C1	0.814555975	0.002675901	0.05627272	319.327165	190.7015028	256.6621927	376.2485271	538.3424539	436.1181897	Up
ENSG00000156475.19	protein_coding	PPP2R2B	4.507408812	0.002681161	0.05630796	0	0	2.016247207	10.52692029	19.12923693	12.7380553	Up
ENSG00000118513.21	protein_coding	MYB	-1.293226327	0.002694312	0.056508615	94.76146228	109.3451986	127.2239763	26.65252372	66.221628	43.22099792	Down
ENSG00000140548.10	protein_coding	ZNF710	0.989351833	0.002698239	0.056515518	105.3932993	83.57364004	71.0325623	153.2503419	222.3107523	143.8917216	Up
ENSG00000104805.17	protein_coding	NUCB1	0.612375544	0.002721391	0.056924542	1154.273329	778.161475	985.035115	1605.119487	1439.521499	1414.332661	Up
ENSG00000074964.17	protein_coding	ARHGEF10L	0.78016714	0.00275273	0.057503502	249.1221354	206.5062892	313.0269492	498.791171	470.1606732	349.5042653	Up
ENSG00000164169.13	protein_coding	PRMT9	-0.961755629	0.002766373	0.057711767	246.4881667	249.3399591	154.894097	115.6075026	131.9052525	86.9926869	Down
ENSG00000063854.13	protein_coding	HAGH	0.758742799	0.002810143	0.058547137	310.766052	235.143026	271.0422509	495.8108541	346.8124617	538.0111991	Up
ENSG00000128923.11	protein_coding	MINDY2	0.850442831	0.002831861	0.058860932	513.0581927	462.0186262	278.1789699	672.8933388	961.3948513	624.5603069	Up
ENSG00000126107.15	protein_coding	HECTD3	0.611340203	0.002832699	0.058860932	372.6444128	447.1055918	374.9617037	662.6480309	541.1105028	619.6165919	Up
ENSG00000178695.6	protein_coding	KCTD12	-1.318692293	0.002848273	0.059095765	256.6377415	165.6045301	100.5210048	40.62136208	77.44003697	92.55919161	Down
ENSG00000132563.17	protein_coding	REEP2	-1.722803609	0.002856151	0.059095765	54.60326967	88.88358611	99.51823339	39.75002983	24.58236905	9.152854427	Down
ENSG00000095303.17	protein_coding	PTGS1	-1.301093548	0.002858105	0.059095765	158.238672	96.52228064	73.98761018	56.03024434	38.46286438	38.17329903	Down
ENSG00000026025.16	protein_coding	VIM	0.747786659	0.002859048	0.059095765	824.0296803	1171.906463	886.9439194	2110.531358	1215.97371	1511.670764	Up
ENSG00000128422.18	protein_coding	KRT17	1.296745775	0.002875391	0.059176428	31.02206685	30.44099032	49.47157939	117.6091389	74.56581089	74.01707668	Up
ENSG00000163138.19	protein_coding	PACRGL	-0.695472242	0.002880256	0.059176428	351.9827155	427.6541055	331.6745312	208.5400449	225.4037541	253.3100448	Down
ENSG00000152270.9	protein_coding	PDE3B	-1.098902194	0.002880844	0.059176428	139.5893603	216.3713271	219.9743021	64.44434914	75.99474152	129.8060847	Down
ENSG00000290983.2	lncRNA	ENSG00000290983	-4.480719331	0.0028812	0.059176428	9.943170731	13.9796439	22.03326748	1.743867165	0	0	Down
ENSG00000143842.15	protein_coding	SOX13	0.877562242	0.002881785	0.059176428	261.6229013	159.4556627	145.366073	370.7606609	298.0916299	373.0135764	Up
ENSG00000100170.10	protein_coding	SLC5A1	1.891386555	0.002886444	0.059194714	39.29410914	6.315590245	24.97975163	43.65958659	103.2985498	116.0223167	Up
ENSG00000135723.14	protein_coding	FHOD1	-0.76428948	0.002917437	0.059752297	350.6012381	367.157714	428.1047476	228.3328081	171.6928044	274.0540064	Down
ENSG00000104833.12	protein_coding	TUBB4A	-0.887187937	0.002923562	0.059799777	810.1463428	1122.060359	681.8429372	633.2884255	307.4235036	470.4375007	Down
ENSG00000135090.14	protein_coding	TAOK3	0.746207557	0.002938286	0.060022812	348.9523411	298.8127659	220.501253	429.2118785	474.1570853	554.9833125	Up
ENSG00000231770.9	lncRNA	TMEM44-AS1	1.257894265	0.002952005	0.060224731	42.86865561	26.06430965	32.45960319	82.29774542	93.59373278	66.79706461	Up
ENSG00000177106.17	protein_coding	EPS8L2	0.511384447	0.002980508	0.060727373	1370.671848	1437.78894	1519.173099	2326.541372	1958.060358	1880.772791	Up
ENSG00000148688.14	protein_coding	RPP30	-0.779613733	0.002993732	0.06087604	399.6567387	711.5748393	632.2739483	305.10192	359.3041763	351.5109279	Down
ENSG00000288902.3	lncRNA	ENSG00000288902	-2.203899652	0.002995555	0.06087604	24.48626752	74.84518529	75.0599285	3.146025733	18.60306847	17.34470132	Down
ENSG00000114107.9	protein_coding	CEP70	-0.806503469	0.003015511	0.061159153	439.7955324	587.5211266	494.4331582	247.6608695	394.2478108	230.4613296	Down
ENSG00000003989.18	protein_coding	SLC7A2	-0.956368489	0.003017273	0.061159153	277.0905046	271.3975412	165.1285254	111.1151341	102.7804672	154.4099418	Down
ENSG00000111331.14	protein_coding	OAS3	0.954168383	0.003025369	0.061244234	1487.460053	866.5698872	1863.70752	3972.050052	1956.499522	2239.761292	Up
ENSG00000290402.2	lncRNA	ENSG00000290402	4.075589673	0.003032738	0.061314394	0	2.771262687	0	15.33587051	16.75569629	13.96937304	Up
ENSG00000070669.17	protein_coding	ASNS	-0.70055277	0.003040348	0.061389242	789.4676654	989.5826333	1106.413	738.6791409	550.6287215	484.4896422	Down
ENSG00000107938.18	protein_coding	EDRF1	-0.636276314	0.003055538	0.061616746	617.9326197	657.7936179	683.5325326	349.4212712	502.285433	411.2808111	Down
ENSG00000101871.18	protein_coding	MID1	-0.877380137	0.003065205	0.061700143	559.2028389	440.6737876	822.7503855	426.8510553	299.0324226	264.5817256	Down
ENSG00000165507.9	protein_coding	DEPP1	1.048922746	0.003067529	0.061700143	95.15268353	63.90888599	134.0378633	205.4439671	242.9309311	157.5253607	Up
ENSG00000158710.15	protein_coding	TAGLN2	0.643647444	0.003083874	0.061949585	3834.133926	2430.629437	3626.213348	5840.639304	4582.1382	5027.998619	Up
ENSG00000256235.3	protein_coding	SMIM3	-0.95775093	0.00309331	0.062021064	818.295578	371.3598669	528.1761538	359.2762469	310.0774841	214.1211427	Down
ENSG00000100997.20	protein_coding	ABHD12	0.793538466	0.003095328	0.062021064	602.5844469	432.1184516	554.1680566	1260.568321	702.784242	788.1833008	Up
ENSG00000154122.14	protein_coding	ANKH	0.85644398	0.003114699	0.06232969	460.0136918	224.1041496	299.3834065	515.9941065	585.5138873	678.1214972	Up
ENSG00000180228.14	protein_coding	PRKRA	-0.565105796	0.003186443	0.063542832	800.449343	786.1450181	994.5187733	594.4602552	585.5046725	563.9492801	Down
ENSG00000049860.14	protein_coding	HEXB	0.558616819	0.003187112	0.063542832	1000.57442	739.007952	917.090519	1306.407529	1250.881778	1355.771689	Up
ENSG00000197858.12	protein_coding	GPAA1	0.663179563	0.003187456	0.063542832	598.3178614	606.8795165	794.487103	1209.964177	835.9121824	1117.711839	Up
ENSG00000104231.11	protein_coding	ZFAND1	-0.578235051	0.003203385	0.063779427	1962.363208	2221.055371	1548.918622	1223.685222	1381.663146	1233.925586	Down
ENSG00000146414.17	protein_coding	SHPRH	-1.302040977	0.003225466	0.064137779	208.2300463	270.0669682	82.16610899	68.28182634	62.67435195	96.23676507	Down
ENSG00000105088.9	protein_coding	OLFM2	-1.037995443	0.003230065	0.064148038	479.1064492	584.8950513	518.8243403	410.4397279	219.8243318	138.4323854	Down
ENSG00000142677.4	protein_coding	IL22RA1	1.409414369	0.0032783	0.065023759	28.78576304	16.66028493	39.11922042	91.19460389	63.61009812	68.78554766	Up
ENSG00000159640.17	protein_coding	ACE	1.378614661	0.003288188	0.065127862	60.09622783	80.31288164	41.03360229	266.2855299	92.78299102	110.4788656	Up
ENSG00000120129.6	protein_coding	DUSP1	-0.871198057	0.00329184	0.065127862	602.3699097	581.1163273	450.4696473	427.6369394	214.9860138	248.0792612	Down
ENSG00000138792.10	protein_coding	ENPEP	-0.79338168	0.003304104	0.065288268	198.9660109	222.0727244	213.5299876	141.0784213	120.6219345	103.6016336	Down
ENSG00000137818.12	protein_coding	RPLP1	-0.570218296	0.003317485	0.065327622	16321.04321	20943.50405	21154.65448	12073.75372	15619.55569	11653.24094	Down
ENSG00000187720.15	protein_coding	THSD4	1.162690913	0.003317848	0.065327622	228.4617183	195.8146922	75.31640703	502.8700349	283.5724468	331.5302895	Up
ENSG00000166526.19	protein_coding	ZNF3	-0.706263669	0.003318572	0.065327622	460.6774051	730.4270931	693.2246561	389.3851643	407.6127345	357.4922281	Down
ENSG00000143278.5	protein_coding	F13B	1.787903255	0.003339686	0.065660982	13.39458255	8.429143522	18.84309958	29.46595698	46.74955862	65.21416832	Up
ENSG00000169925.17	protein_coding	BRD3	0.602682028	0.003362412	0.066025168	371.9676931	411.5119716	402.6209813	534.3216343	695.6275014	573.31497	Up
ENSG00000105738.11	protein_coding	SIPA1L3	1.028494141	0.003382887	0.066297431	402.6911485	368.5096362	190.7333052	929.8786139	412.8718744	619.1824273	Up
ENSG00000167306.21	protein_coding	MYO5B	0.661209201	0.003384718	0.066297431	694.4931065	840.5846352	563.7840614	1298.641165	1071.502493	946.9268426	Up
ENSG00000120925.16	protein_coding	RNF170	1.070353664	0.003404554	0.06658988	226.39045	178.8746135	117.9783334	288.876992	559.0033798	252.4765505	Up
ENSG00000181827.16	protein_coding	RFX7	-0.667813465	0.003409335	0.06658988	449.2121269	549.4999827	573.314899	312.8677484	390.044527	286.7536366	Down
ENSG00000281406.2	protein_coding	BLACAT1	1.206760345	0.003412366	0.06658988	106.3732786	72.00594941	35.74516427	192.6336484	149.3603343	152.6026834	Up
ENSG00000088833.18	protein_coding	NSFL1C	0.591428935	0.003440778	0.067061017	685.009622	645.3301098	659.3315001	962.7805694	838.0298089	1198.363222	Up
ENSG00000243749.2	protein_coding	TMEM35B	0.785559367	0.003453336	0.067222376	151.2041589	137.6362935	126.6411002	223.2395695	286.657966	206.2959199	Up
ENSG00000118217.7	protein_coding	ATF6	0.589822898	0.003468376	0.067296516	509.1609233	434.6680058	468.6995357	616.9543109	802.9011981	708.8136285	Up
ENSG00000181885.18	protein_coding	CLDN7	0.563223313	0.003471379	0.067296516	1450.029549	1356.522114	1082.298885	2106.063737	1701.734276	1937.375211	Up
ENSG00000081059.20	protein_coding	TCF7	0.641081064	0.003473172	0.067296516	284.9036993	257.6873912	227.1732368	432.8248281	387.5255921	379.9501714	Up
ENSG00000011422.12	protein_coding	PLAUR	0.92032434	0.003474281	0.067296516	792.2275938	693.5733367	301.3858328	1227.439034	1080.421031	1075.767582	Up
ENSG00000114861.24	protein_coding	FOXP1	1.277774309	0.003529229	0.068276674	121.9672183	37.23649761	81.12746929	234.2228129	134.9128973	210.7742968	Up
ENSG00000175265.19	protein_coding	GOLGA8A	-0.715699738	0.003542421	0.068447583	722.407149	592.3748195	843.7689	389.9233975	554.7233833	370.6994518	Down
ENSG00000284554.2	protein_coding	ENSG00000284554	4.396349693	0.003554479	0.068592266	23.52392043	2.667638037	0	144.6195191	297.9316055	110.5263112	Up
ENSG00000197619.15	protein_coding	ZNF615	-3.824652914	0.003561143	0.068592266	8.723359204	28.18768072	12.96933417	0	2.407767705	1.283950389	Down
ENSG00000065320.9	protein_coding	NTN1	0.771587609	0.003563008	0.068592266	168.4669009	124.6793408	137.952778	261.3551027	260.0593022	214.5568312	Up
ENSG00000083845.9	protein_coding	RPS5	-0.609545626	0.003583662	0.068900443	14314.92108	19731.01366	19505.3833	10576.12528	14266.55492	10256.17994	Down
ENSG00000197019.5	protein_coding	SERTAD1	-0.757394611	0.003587788	0.068900443	382.3125176	576.1180805	382.1665479	296.4813859	268.1291206	227.4941713	Down
ENSG00000167644.12	protein_coding	C19orf33	0.743591974	0.003592285	0.068902563	846.2230366	821.1769108	477.6737892	1342.767868	1232.196351	1017.736101	Up
ENSG00000143727.16	protein_coding	ACP1	-0.459011795	0.003608835	0.069135599	1971.410526	2249.561507	2085.28462	1520.381426	1575.05045	1492.084638	NotSig
ENSG00000101846.9	protein_coding	STS	1.414094302	0.003616581	0.069199605	89.22785067	21.92585641	39.05444283	140.937599	131.3972567	128.3124828	Up
ENSG00000154380.19	protein_coding	ENAH	-0.512220209	0.003624949	0.069275333	1718.137469	2208.304852	1961.880726	1326.071739	1456.589875	1346.105126	Down
ENSG00000196878.15	protein_coding	LAMB3	0.773949994	0.00365765	0.069815336	1848.431523	1791.020109	997.9318121	2910.018811	2044.202566	2975.573241	Up
ENSG00000102317.18	protein_coding	RBM3	-0.618522372	0.00368122	0.07017995	6262.175185	6827.54825	8574.279768	5710.21397	4610.606863	3787.562236	Down
ENSG00000109861.17	protein_coding	CTSC	-0.70800774	0.003687692	0.070218124	721.5933637	826.7836366	604.5553965	339.3329664	441.484984	539.9606826	Down
ENSG00000156966.8	protein_coding	B3GNT7	1.112231382	0.003725319	0.070824308	195.0589322	97.23260401	98.01028613	403.6437115	197.9215058	241.4008056	Up
ENSG00000089009.16	protein_coding	RPL6	-0.564903694	0.003728544	0.070824308	20300.4171	27544.13295	25127.14663	14333.36413	19344.98644	15652.21389	Down
ENSG00000255819.7	protein_coding	KLRC4-KLRK1	-2.427603829	0.003741257	0.070979957	32.20123381	30.29952374	36.81520468	8.779932426	9.044717551	0	Down
ENSG00000108439.11	protein_coding	PNPO	0.811654974	0.003749739	0.071048495	812.6828214	889.5757727	661.7150823	900.8611183	1317.201968	1939.234684	Up
ENSG00000158825.6	protein_coding	CDA	1.190847555	0.003753915	0.071048495	666.7790165	567.1020395	163.7219663	1371.55816	749.9262999	1069.60076	Up
ENSG00000063177.13	protein_coding	RPL18	-0.497456309	0.003785721	0.071564257	11930.41652	14731.08507	12377.58014	8638.121792	10343.62118	8673.307844	NotSig
ENSG00000172159.16	protein_coding	FRMD3	1.981602904	0.003791479	0.07158695	25.23810039	9.405104262	7.024236324	89.43816231	43.89441121	30.45422121	Up
ENSG00000100867.15	protein_coding	DHRS2	1.305823175	0.003802913	0.071684536	85.33487627	96.85255227	29.1601337	123.3229119	189.4293191	211.0886122	Up
ENSG00000185049.16	protein_coding	NELFA	-0.536160476	0.003809773	0.071684536	796.0758651	951.1935092	820.9042949	553.8124932	596.0157506	622.1363717	Down
ENSG00000173848.19	protein_coding	NET1	0.763475895	0.003810337	0.071684536	1650.231125	1156.947412	781.3982204	2228.403946	1954.305576	1908.757611	Up
ENSG00000136542.9	protein_coding	GALNT5	1.318274972	0.003832894	0.072022654	72.97908849	100.4066982	27.03195368	179.7623625	125.979627	190.8548952	Up
ENSG00000228889.10	lncRNA	UBAC2-AS1	1.753193514	0.003861348	0.072470635	16.55639357	21.74176815	16.38700449	22.94975783	93.24372541	70.7852536	Up
ENSG00000242247.11	protein_coding	ARFGAP3	0.631900872	0.003867484	0.072499175	377.3538858	274.895143	323.9931076	542.3848367	488.4356092	481.4417624	Up
ENSG00000080709.17	protein_coding	KCNN2	1.476544626	0.003898596	0.072920946	60.73422779	19.37422579	87.97216245	106.6662544	216.9101166	144.4729189	Up
ENSG00000122644.13	protein_coding	ARL4A	-0.731588613	0.003899268	0.072920946	703.5258544	1122.02365	683.4721859	457.3752102	580.5958682	473.5070319	Down
ENSG00000101439.9	protein_coding	CST3	0.555820913	0.003928267	0.073375924	839.9107785	768.9423371	970.2320247	1404.418547	1105.703123	1278.770006	Up
ENSG00000261553.5	lncRNA	ENSG00000261553	-2.467709354	0.003940132	0.073510135	7.698419427	128.7783046	38.02409833	9.464438277	14.13089623	6.525937881	Down
ENSG00000276368.2	protein_coding	H2AC14	3.04479462	0.004000527	0.074548366	2.51781342	0	4.924529688	15.26161925	25.63078187	19.86091058	Up
ENSG00000002726.21	protein_coding	AOC1	2.11498465	0.004014742	0.074705772	18.89160998	5.865120513	3.697808056	55.84941083	35.91123253	32.12519651	Up
ENSG00000136068.16	protein_coding	FLNB	0.558766679	0.004018485	0.074705772	1678.943807	1580.148385	1232.75711	2438.999885	1966.120807	2211.565806	Up
ENSG00000254772.10	protein_coding	EEF1G	-0.517769976	0.00405466	0.075289193	30263.73918	34495.98632	35136.97157	19860.41842	27333.2084	22581.80327	Down
ENSG00000070540.13	protein_coding	WIPI1	0.813429245	0.004066642	0.075422528	164.780904	154.5830966	191.710228	389.2029076	235.2353047	270.2559048	Up
ENSG00000146072.6	protein_coding	TNFRSF21	0.586672878	0.00410316	0.076010065	508.1145724	624.9287837	519.8947778	708.2443776	918.8233837	857.135264	Up
ENSG00000159131.17	protein_coding	GART	-0.656349633	0.004116448	0.076166419	1804.968394	2304.977301	1490.782773	1043.505961	1075.124878	1436.425682	Down
ENSG00000120093.12	protein_coding	HOXB3	1.082685476	0.004127853	0.076287571	68.81474686	50.84949542	85.40001461	184.1677288	151.5189152	98.67180229	Up
ENSG00000111206.13	protein_coding	FOXM1	0.474074093	0.004164442	0.076873348	1041.730358	978.12491	1031.302489	1478.356844	1295.740598	1463.224594	NotSig
ENSG00000172780.17	protein_coding	RAB43	0.779784152	0.004187796	0.077213708	168.113117	111.5427186	141.5238997	258.301808	229.215351	235.0988229	Up
ENSG00000058085.15	protein_coding	LAMC2	1.073001326	0.004203139	0.077350802	959.6826854	944.1786483	281.3314303	1279.179079	1433.275894	1886.276304	Up
ENSG00000175643.10	protein_coding	RMI2	0.733508557	0.004205079	0.077350802	160.3701029	151.2573507	196.4614608	266.2811222	326.782137	251.9370006	Up
ENSG00000078399.19	protein_coding	HOXA9	-0.614815046	0.004228505	0.077690751	935.5444839	875.7599704	1264.259446	741.0589702	639.8493366	626.4317597	Down
ENSG00000053108.18	protein_coding	FSTL4	-3.338683716	0.004287403	0.078680865	15.05736177	71.9362398	23.86066445	10.3370279	0	0	Down
ENSG00000080822.17	protein_coding	CLDND1	-0.889874668	0.004309508	0.078891153	1888.439955	1767.826161	3707.52479	1040.4341	1778.600281	1155.548552	Down
ENSG00000146109.5	protein_coding	ABT1	-0.56585295	0.00431252	0.078891153	738.2376044	911.5043548	709.6898184	495.3086109	539.5401282	559.9485217	Down
ENSG00000135862.6	protein_coding	LAMC1	0.750756044	0.004313928	0.078891153	591.9288757	725.8694242	406.8575872	766.8373515	1137.052532	1000.377275	Up
ENSG00000171720.10	protein_coding	HDAC3	-0.51261836	0.004333942	0.079164995	1225.803775	1469.996366	1337.719792	899.2712993	883.2393485	1044.994671	Down
ENSG00000123353.10	protein_coding	ORMDL2	0.753022582	0.004339817	0.079180246	241.3584442	176.6833459	290.1193879	352.4905621	454.2617627	386.6781987	Up
ENSG00000228696.12	protein_coding	ARL17B	1.153406604	0.004355351	0.079371475	78.02672091	33.32588665	50.45095386	122.8301536	121.0537833	116.7462384	Up
ENSG00000164338.10	protein_coding	UTP15	-0.57104089	0.004375238	0.079626161	534.6799025	609.9647482	531.2743088	406.1902095	380.3226307	341.1599019	Down
ENSG00000196535.20	protein_coding	MYO18A	0.743106078	0.004379464	0.079626161	659.8463478	603.1085329	389.6614651	1088.157716	724.5447346	952.19585	Up
ENSG00000165655.17	protein_coding	ZNF503	0.791754542	0.004397782	0.079866778	186.3621219	130.9254863	158.9451499	329.3586662	269.0369097	224.9538379	Up
ENSG00000169247.14	protein_coding	SH3TC2	1.087951536	0.004412576	0.080042912	130.0922677	101.2832969	46.9890954	233.1911745	179.7202146	185.5770684	Up
ENSG00000203485.14	protein_coding	INF2	0.528577943	0.004466195	0.080922093	1168.73911	898.5305394	1063.695369	1642.955521	1407.144947	1463.928471	Up
ENSG00000100053.10	protein_coding	CRYBB3	2.619882245	0.004494114	0.081334146	13.54662869	10.80274175	10.66135535	2.938941977	61.95173227	152.1447704	Up
ENSG00000145860.13	protein_coding	RNF145	0.521199764	0.004501108	0.081366985	1503.057574	1479.576811	1669.555082	2374.266265	2445.816791	1855.768011	Up
ENSG00000215252.12	protein_coding	GOLGA8B	-0.715803164	0.004515199	0.081449797	900.8739821	624.4637519	1113.242821	553.3214138	588.200767	464.6957031	Down
ENSG00000260804.4	lncRNA	LINC01963	-0.973384161	0.004516059	0.081449797	186.5145982	321.8421994	401.4152315	189.3271736	115.7239948	157.2531268	Down
ENSG00000183762.13	protein_coding	KREMEN1	0.655788999	0.004534009	0.08164428	356.8336699	281.4738108	253.7568472	458.4346881	519.4501529	428.386952	Up
ENSG00000147454.14	protein_coding	SLC25A37	0.666291879	0.004537237	0.08164428	823.0464554	895.0693113	804.4442544	1172.079789	1782.677329	1053.135072	Up
ENSG00000147050.18	protein_coding	KDM6A	0.754978049	0.004552657	0.08173263	230.6911648	362.6572662	390.7794843	554.1685025	640.0437612	464.1529912	Up
ENSG00000148120.19	protein_coding	AOPEP	1.143570485	0.004563421	0.08173263	256.5623725	116.4040575	335.2774426	508.5870749	755.4857424	302.8244451	Up
ENSG00000008735.14	protein_coding	MAPK8IP2	1.093400127	0.004566271	0.08173263	127.4915845	171.6888477	113.0146825	472.3855142	227.5154378	177.486623	Up
ENSG00000141682.12	protein_coding	PMAIP1	-0.931310757	0.004568281	0.08173263	1665.525267	2905.05615	975.1613004	1074.05907	895.2883341	937.8505901	Down
ENSG00000073969.19	protein_coding	NSF	-0.495395571	0.004574905	0.08173263	997.3190097	1086.364207	968.0113024	681.8433878	708.2931895	775.5145413	NotSig
ENSG00000279692.1	TEC	ENSG00000279692	-2.840871099	0.004577741	0.08173263	8.927988174	10.29461821	98.95192498	6.202703509	3.986899086	6.162527445	Down
ENSG00000100731.16	protein_coding	PCNX1	-0.548124953	0.004578567	0.08173263	643.7476122	615.4585866	684.3790159	479.5973851	452.9727096	394.8311177	Down
ENSG00000187109.15	protein_coding	NAP1L1	-0.469291275	0.004600758	0.08203554	8729.568139	10391.78694	9097.224035	6107.704598	7416.874652	6859.760232	NotSig
ENSG00000165801.10	protein_coding	ARHGEF40	1.620746917	0.004609755	0.082037463	84.60766289	26.23437451	123.2014718	380.7024028	255.2681949	82.35929928	Up
ENSG00000153157.14	protein_coding	SYCP2L	-1.268436078	0.004611311	0.082037463	92.27341193	95.78780342	109.9722533	33.97629796	65.67013074	24.85219301	Down
ENSG00000163902.12	protein_coding	RPN1	0.470946172	0.004654166	0.082706206	3215.824412	2851.226768	2576.472956	3840.922644	3874.215324	4266.293599	NotSig
ENSG00000162650.17	protein_coding	ATXN7L2	-1.073187662	0.004667236	0.082844761	96.06315813	174.5137826	165.474399	78.87075151	50.19433598	77.32955031	Down
ENSG00000113552.16	protein_coding	GNPDA1	-0.601157353	0.004697784	0.083265628	732.1638129	990.309612	916.633176	559.1324329	667.0996305	513.5545772	Down
ENSG00000177600.10	protein_coding	RPLP2	-0.537341962	0.004708294	0.083265628	11673.18583	15864.22268	11112.38013	8327.399868	8939.947409	9364.715592	Down
ENSG00000079246.16	protein_coding	XRCC5	-0.450725307	0.004714304	0.083265628	6767.964316	7993.863287	7843.790672	5245.571379	5943.417996	5351.673799	NotSig
ENSG00000137090.12	protein_coding	DMRT1	-2.278958896	0.004716756	0.083265628	13.62738457	38.01459946	77.54296191	14.92351584	4.871588184	6.320271336	Down
ENSG00000179832.18	protein_coding	MROH1	0.621270418	0.004718995	0.083265628	308.4262149	285.2128798	305.4239381	508.4822942	380.5240865	492.0369531	Up
ENSG00000283992.2	protein_coding	SLURP2	2.70073445	0.00472275	0.083265628	5.710273588	6.170950971	0	35.18268106	24.77895419	17.97110422	Up
ENSG00000168280.18	protein_coding	KIF5C	-1.012915483	0.004735744	0.083401126	119.0695601	171.2154069	167.7354853	85.60567898	91.01608868	49.76607343	Down
ENSG00000136153.21	protein_coding	LMO7	1.393454505	0.004749591	0.083460688	375.6144088	87.5426957	86.49682688	324.4401069	599.3206628	515.705232	Up
ENSG00000011523.15	protein_coding	CEP68	-0.709402034	0.004749752	0.083460688	247.4027804	345.2963187	283.9943591	189.7952333	179.7309204	165.4661015	Down
ENSG00000130150.12	protein_coding	MOSPD2	0.729617263	0.004789536	0.084065725	167.1013113	157.1674443	126.15438	268.9435642	253.3365406	223.4531198	Up
ENSG00000126259.20	protein_coding	KIRREL2	-2.627273568	0.004861896	0.085240547	22.16081812	19.29671849	18.35577791	4.40258551	1.311363699	3.735582246	Down
ENSG00000104047.15	protein_coding	DTWD1	-0.707555736	0.004882001	0.085497607	526.4385146	732.8306113	457.0246456	300.3500229	388.5634967	362.7217784	Down
ENSG00000084674.15	protein_coding	APOB	2.814148323	0.004901063	0.085735849	14.203003	3.747209759	10.57625518	3.648016914	177.1745649	25.39765673	Up
ENSG00000170571.12	protein_coding	EMB	0.597900838	0.004914033	0.085867122	368.3758698	293.6732549	305.209001	488.3811859	449.1010973	526.3397216	Up
ENSG00000077238.14	protein_coding	IL4R	0.702571784	0.004929903	0.085991868	358.4167337	230.5037213	275.5453093	449.0634161	419.578486	538.7819014	Up
ENSG00000138764.15	protein_coding	CCNG2	-0.849087411	0.00493212	0.085991868	1705.030557	1011.704771	716.9812927	567.6959404	732.4059746	603.8428767	Down
ENSG00000197372.10	protein_coding	ZNF675	1.097891124	0.004951097	0.086227039	49.01788192	44.0641035	36.18844341	113.8329442	81.81751671	79.83226536	Up
ENSG00000290922.2	lncRNA	ENSG00000290922	2.428764532	0.004969654	0.08640788	28.14950032	1.985215062	2.101107694	48.67541029	62.59362579	63.1257975	Up
ENSG00000180611.7	protein_coding	MB21D2	1.119438853	0.004972482	0.08640788	87.45165975	42.00022799	72.04803239	193.2212581	136.174316	107.4752535	Up
ENSG00000100296.14	protein_coding	THOC5	-0.659286627	0.005033759	0.087283715	656.0389228	1074.337663	801.8377725	556.9588532	483.3200414	562.3870509	Down
ENSG00000164105.4	protein_coding	SAP30	-0.85865664	0.005033996	0.087283715	288.1734466	336.8308299	241.408695	123.4789987	219.746397	135.9240914	Down
ENSG00000147419.19	protein_coding	CCDC25	-0.578601354	0.005072445	0.087853406	1094.699733	1139.502006	842.0939465	647.3191019	776.4489096	636.2944225	Down
ENSG00000147996.17	protein_coding	ZNG1E	-0.712740594	0.005087973	0.088009823	841.1333895	1186.048442	1210.658392	598.3019667	861.859	516.917244	Down
ENSG00000139364.11	protein_coding	TMEM132B	2.139809788	0.005092681	0.088009823	11.18601174	19.90380686	8.782236128	118.6899401	43.90860929	13.29049541	Up
ENSG00000104320.15	protein_coding	NBN	-0.447953016	0.005123119	0.088438539	1246.530634	1283.425325	1276.79422	958.3827914	930.5208333	901.0328779	NotSig
ENSG00000170689.10	protein_coding	HOXB9	1.246133955	0.005167529	0.089107266	68.67087107	49.99722698	157.4360814	252.3849155	260.7121325	140.3920469	Up
ENSG00000154328.16	protein_coding	NEIL2	-0.617995986	0.005175943	0.089154491	549.5136082	655.1130965	507.6581974	374.7636273	317.8931549	422.8270925	Down
ENSG00000183087.15	protein_coding	GAS6	0.645447254	0.005202731	0.089517748	452.7347565	594.677497	386.9015341	827.0623213	657.3507219	758.6387548	Up
ENSG00000082014.17	protein_coding	SMARCD3	-0.845724419	0.005220143	0.089719073	396.5128143	451.6633637	588.4904432	365.1752966	252.3096533	179.6281497	Down
ENSG00000133138.20	protein_coding	TBC1D8B	1.068435673	0.005270534	0.090419448	148.1276207	53.25060726	139.2901311	214.5316083	267.4236955	233.1766091	Up
ENSG00000164951.16	protein_coding	PDP1	-0.569330884	0.005272793	0.090419448	8911.677332	10502.61819	9186.659704	4847.163859	7179.315505	7251.307519	Down
ENSG00000205571.15	protein_coding	SMN2	-0.590338505	0.005278161	0.090419448	1264.941194	1376.506234	964.7516769	691.1032691	837.4426991	868.1871999	Down
ENSG00000116106.12	protein_coding	EPHA4	1.474311245	0.005288417	0.090496444	32.2444648	24.02479013	21.90616604	110.9656401	68.50994988	37.12408882	Up
ENSG00000081181.8	protein_coding	ARG2	-1.252898217	0.005319934	0.090900108	94.34112086	92.558032	165.9643108	44.62125902	73.25367442	30.37277749	Down
ENSG00000121964.15	protein_coding	GTDC1	-0.786154321	0.005323579	0.090900108	211.0910257	249.9523203	280.9922303	171.3158608	145.0793916	112.6518946	Down
ENSG00000133195.12	protein_coding	SLC39A11	0.649350669	0.005334061	0.090980203	853.875598	509.414943	639.8707484	1023.473913	969.3671111	1149.200803	Up
ENSG00000160233.8	protein_coding	LRRC3	0.975452714	0.005381939	0.091697258	173.6447745	159.5360588	74.45746021	263.6820616	224.5484798	314.1515532	Up
ENSG00000141753.7	protein_coding	IGFBP4	0.987824942	0.005430224	0.092419706	517.016425	252.462283	778.7892887	817.012124	934.0277907	1319.154756	Up
ENSG00000163608.15	protein_coding	NEPRO	-0.553117059	0.005448361	0.092628033	697.3130375	833.0727758	772.0913062	532.3088694	582.5788689	453.6934471	Down
ENSG00000182240.16	protein_coding	BACE2	0.688216937	0.005460403	0.092727135	231.3804273	240.0995177	298.8912707	448.438739	326.8424865	466.1374861	Up
ENSG00000178700.9	protein_coding	DHFR2	1.090118848	0.005465996	0.092727135	46.52109988	41.92780163	57.00730701	79.21832274	92.66647324	141.1229808	Up
ENSG00000137478.15	protein_coding	FCHSD2	-1.076177733	0.005504004	0.093271188	753.6200053	270.055482	268.7475806	208.5413479	201.4772283	201.4916613	Down
ENSG00000006576.17	protein_coding	PHTF2	-0.523261527	0.00551508	0.093322528	548.3802152	539.7495207	581.9469298	401.5288776	389.1834374	370.9958522	Down
ENSG00000109452.13	protein_coding	INPP4B	0.702038857	0.005522852	0.093322528	529.0492957	512.04309	898.4494827	1100.197306	989.4903207	1066.384602	Up
ENSG00000110315.7	protein_coding	RNF141	-0.541253258	0.005531467	0.093322528	910.8440772	1182.527385	951.8642015	641.2875431	744.643918	707.2822452	Down
ENSG00000223784.3	lncRNA	LINP1	2.383081233	0.005534845	0.093322528	28.66999507	1.088203608	9.59015476	100.6805867	27.38121899	75.84210729	Up
ENSG00000048707.15	protein_coding	VPS13D	0.767196044	0.005536737	0.093322528	283.8774652	264.3715351	242.9064175	305.7144223	578.1139954	469.4510483	Up
ENSG00000118420.17	protein_coding	UBE3D	-1.318792461	0.005550257	0.093450144	125.2638734	137.1273301	329.2426051	41.40397284	112.5197289	84.86948746	Down
ENSG00000255346.11	protein_coding	NOX5	2.438126787	0.005557837	0.093477577	5.696397245	4.923131171	2.946528169	17.58323877	10.35410226	52.1190847	Up
ENSG00000204576.12	protein_coding	PRR3	-0.68750785	0.005615239	0.094240145	240.820332	298.9309224	255.2498644	161.8794066	151.1900643	181.2800404	Down
ENSG00000280800.1	lncRNA	ENSG00000280800	2.749931139	0.005619971	0.094240145	30827.66736	33186.50577	50678.82502	65210.80309	600240.91	106068.4305	Up
ENSG00000249353.2	processed_pseudogene	NPM1P27	1.111477731	0.005622011	0.094240145	129.6515442	57.43051782	139.5948367	148.5605161	262.2089695	296.328616	Up
ENSG00000085117.13	protein_coding	CD82	1.193169323	0.005628062	0.094240145	194.1880754	85.13693679	140.4725544	447.9844567	371.2865601	142.3083631	Up
ENSG00000099219.15	protein_coding	ERMP1	0.707081826	0.005633172	0.094240145	734.0208208	505.8404044	444.7502979	753.0897217	893.0970535	1105.805251	Up
ENSG00000088808.18	protein_coding	PPP1R13B	-0.888059082	0.005679373	0.094911998	296.5174143	166.0203053	181.2160574	110.2060028	130.0959705	105.8211572	Down
ENSG00000180867.12	transcribed_processed_pseudogene	PDIA3P1	0.991214265	0.005708002	0.095203215	435.5121429	282.4850866	622.5995959	480.6509962	989.7703134	1196.146734	Up
ENSG00000162407.9	protein_coding	PLPP3	0.897276943	0.00570892	0.095203215	139.1000787	74.95660799	144.1243227	199.7849001	244.5589959	223.3565747	Up
ENSG00000005175.10	protein_coding	RPAP3	-0.5826659	0.005757982	0.095829764	590.0503787	679.3680855	690.2650735	455.086566	490.5646802	361.8963486	Down
ENSG00000127084.19	protein_coding	FGD3	-1.088254706	0.00576179	0.095829764	100.6601226	100.0670379	78.32645871	55.37462687	39.35429851	35.74204547	Down
ENSG00000070614.15	protein_coding	NDST1	0.612619062	0.005764793	0.095829764	435.0787208	411.1716934	589.3193292	740.8249047	797.9271828	653.550756	Up
ENSG00000110080.20	protein_coding	ST3GAL4	0.745212225	0.005781154	0.095920219	393.9750873	211.7493039	300.6234117	516.4304391	451.7560155	550.8534143	Up
ENSG00000182307.14	protein_coding	C8orf33	-0.575316631	0.005782446	0.095920219	1481.070337	1851.506258	1310.15665	1148.789492	886.3164503	1079.617126	Down
ENSG00000013288.9	protein_coding	MAN2B2	0.72156158	0.005809986	0.096275383	405.1671369	277.2948664	374.450384	737.6552467	459.8732477	543.4589873	Up
ENSG00000136943.12	protein_coding	CTSV	0.65180437	0.005817509	0.096298472	237.0395526	189.8506959	266.975627	386.2944839	342.9874855	360.4416265	Up
ENSG00000307181.1	lncRNA	ENSG00000307181	-3.081311127	0.005858979	0.096882848	10.90564377	11.23354577	31.28471079	3.605366938	1.167902027	1.320590024	Down
ENSG00000110057.9	protein_coding	UNC93B1	0.712431384	0.005883041	0.097178428	1033.367971	1016.64944	731.8638295	2031.304251	1123.646585	1401.309725	Up
ENSG00000125827.9	protein_coding	TMX4	0.583900457	0.005896705	0.097267918	319.9916763	271.5210203	287.6914537	484.821403	407.5185729	424.1193566	Up
ENSG00000153162.9	protein_coding	BMP6	-1.410957546	0.005905055	0.097267918	43.25221192	51.81195491	51.35267441	20.24540852	19.58816545	15.02892028	Down
ENSG00000076685.19	protein_coding	NT5C2	0.53746102	0.005907034	0.097267918	1295.104504	902.0740556	1140.642943	1696.693408	1590.342589	1557.161435	Up
ENSG00000170468.8	protein_coding	RIOX1	-0.887033365	0.005923441	0.097435945	118.1883594	125.0906792	114.3985518	68.50848258	65.88714512	58.74950838	Down
ENSG00000171502.15	protein_coding	COL24A1	-2.4203717	0.005930856	0.097438861	25.61676359	37.37012355	83.26025583	9.653291127	17.54560892	0	Down
ENSG00000048028.12	protein_coding	USP28	-0.706295473	0.005936296	0.097438861	287.7450505	338.9768748	270.1519806	151.6651791	184.0925389	215.0426747	Down
ENSG00000125347.15	protein_coding	IRF1	0.670374581	0.005946761	0.097438861	453.8210361	330.2392063	371.911719	756.5191417	582.0004334	499.318581	Up
ENSG00000158716.9	protein_coding	DUSP23	0.566738307	0.005951355	0.097438861	344.0950793	366.8064632	436.9340218	576.3277431	521.3719528	601.1410682	Up
ENSG00000178718.7	protein_coding	RPP25	0.751694829	0.005954632	0.097438861	117.5530732	98.13211435	116.2124981	198.6367337	169.0582449	190.4723196	Up
ENSG00000140009.19	protein_coding	ESR2	2.529022947	0.005982712	0.097796479	5.297643181	1.900220141	3.033942786	15.55508399	19.83903506	23.22304522	Up
ENSG00000244879.11	lncRNA	GABPB1-AS1	-0.688116299	0.006005461	0.09806631	537.1422996	526.5500403	775.9407203	368.7093396	454.6326235	317.9944894	Down
ENSG00000170264.13	protein_coding	FAM161A	-0.847746522	0.006034032	0.098430538	154.5548098	196.7460956	188.0638192	96.19614541	124.8809257	79.00882917	Down
ENSG00000153250.21	protein_coding	RBMS1	0.5754224	0.006055847	0.098609618	457.7226047	357.2426894	376.5034783	561.5760249	557.3119529	657.6919516	Up
ENSG00000101181.18	protein_coding	MTG2	-0.727069098	0.006057565	0.098609618	431.5017741	534.3608606	434.0911538	357.9454182	204.2397049	281.8687691	Down
ENSG00000163191.6	protein_coding	S100A11	0.861750785	0.006089103	0.099020408	1628.489162	1960.175279	716.464706	2563.51015	2295.335118	2966.206135	Up
ENSG00000089220.5	protein_coding	PEBP1	-0.558714151	0.006112509	0.099265062	3431.45148	5301.913309	4134.74544	2983.475413	2661.785528	3090.516506	Down
ENSG00000139318.8	protein_coding	DUSP6	-0.70346452	0.006118514	0.099265062	3225.452014	1932.555184	1757.612155	1489.856843	1559.214521	1197.107437	Down
ENSG00000160691.19	protein_coding	SHC1	-0.529750488	0.006123104	0.099265062	1540.25977	1632.689386	1582.383049	1180.391523	879.8484189	1232.353783	Down
ENSG00000143333.7	protein_coding	RGS16	-1.265673715	0.006131104	0.09929228	78.74769339	122.2456437	55.69418381	30.51186755	32.36434209	44.27090483	Down
ENSG00000106992.19	protein_coding	AK1	0.637476198	0.006155801	0.099589575	559.2449386	391.2088364	394.5630033	798.2270359	612.126721	679.4145889	Up
ENSG00000115084.15	protein_coding	SLC35F5	0.68743065	0.006177923	0.099844644	305.8861604	258.4454364	435.698044	502.5858022	567.2658155	538.2712206	Up
ENSG00000166689.18	protein_coding	PLEKHA7	1.013105623	0.006186505	0.099880591	254.3455922	163.2486815	85.81268123	401.7692176	290.7094331	324.3802245	Up
ENSG00000136478.9	protein_coding	TEX2	0.864689044	0.006225923	0.100413787	485.9943021	469.608714	523.6379708	464.1164499	1044.475792	1193.574961	Up
ENSG00000172081.14	protein_coding	MOB3A	0.554792879	0.006240268	0.100524387	583.0568279	454.4902645	485.0946452	663.8036941	780.9350754	793.7524977	Up
ENSG00000188488.14	protein_coding	SERPINA5	1.092526538	0.006245579	0.100524387	363.6090357	126.4891897	131.8455894	334.1473507	527.5270582	466.5402006	Up
ENSG00000102996.5	protein_coding	MMP15	0.714924078	0.006261709	0.10068084	609.9542526	458.0277981	420.1657234	721.6584782	646.862041	1075.140588	Up
ENSG00000299601.1	lncRNA	ENSG00000299601	1.750412844	0.006272018	0.100743489	13.30410023	5.332426648	18.17362539	32.36411478	43.77812188	47.7327266	Up
ENSG00000172086.9	protein_coding	KRCC1	0.905829681	0.006316006	0.101346406	162.3265956	84.88391504	182.3587887	257.1512114	312.9404388	235.1999592	Up
ENSG00000156374.16	protein_coding	PCGF6	-0.558922207	0.006472249	0.103747511	526.3919526	664.0215361	596.4932879	445.024695	385.5424146	381.2364366	Down
ENSG00000171033.13	protein_coding	PKIA	-1.089334989	0.006487279	0.103882435	157.2876707	83.89332392	139.5532405	52.83520934	80.39126946	46.28391563	Down
ENSG00000100104.13	protein_coding	SRRD	-0.622570383	0.006515135	0.104191958	400.2134629	504.7739265	393.4556376	279.997652	314.5208447	248.7378105	Down
ENSG00000113391.19	protein_coding	ARB2A	-0.698630327	0.006519874	0.104191958	296.6395054	262.9179275	379.1310795	214.1163155	172.0184754	190.8576519	Down
ENSG00000256268.4	lncRNA	LINC02454	-1.667549432	0.006538275	0.104379846	91.41763663	184.2080676	61.42932476	12.48741067	28.829148	68.26657094	Down
ENSG00000116260.17	protein_coding	QSOX1	0.514182257	0.006546216	0.104400512	1554.663536	1108.651966	1304.208913	1845.931574	1982.435957	1837.365117	Up
ENSG00000177663.15	protein_coding	IL17RA	0.787981736	0.006573932	0.104736209	242.8132439	325.4921717	235.4625184	535.3599048	304.669346	549.237302	Up
ENSG00000120149.9	protein_coding	MSX2	-0.963636907	0.006625295	0.105358736	570.6379074	646.5282921	1359.872126	406.160783	604.7312889	310.7382999	Down
ENSG00000205922.5	protein_coding	ONECUT3	0.592317178	0.00662642	0.105358736	218.2485759	261.6261877	232.8082571	375.32113	356.6912157	341.8379198	Up
ENSG00000114115.11	protein_coding	RBP1	-0.588504504	0.006638743	0.105447946	1081.68914	1503.005354	1234.711768	688.1332366	921.7425724	932.0512256	Down
ENSG00000198910.14	protein_coding	L1CAM	1.087068932	0.006649581	0.105513402	360.4656808	269.4761429	119.7324442	764.6095132	491.7468257	334.5606117	Up
ENSG00000172476.4	protein_coding	RAB40A	-1.996870845	0.006658148	0.105542725	28.46810731	32.97366527	33.32834914	4.409853178	14.51825379	5.108690113	Down
ENSG00000173540.14	protein_coding	GMPPB	0.662688775	0.00668992	0.105873266	341.2580422	236.5367719	252.1618668	429.1794233	387.4979513	497.3236592	Up
ENSG00000145425.10	protein_coding	RPS3A	-0.708497868	0.006692479	0.105873266	34999.45685	46935.29748	54609.76024	20704.50165	38571.41022	24285.08296	Down
ENSG00000293627.1	lncRNA	ENSG00000293627	2.157435083	0.006715179	0.1061255	6.470088547	5.251111374	3.913663281	29.82242633	23.94254336	16.08932538	Up
ENSG00000213853.10	protein_coding	EMP2	0.572853698	0.006729737	0.10624868	605.6295636	455.2118527	595.3261311	721.8397269	917.1742674	826.2515088	Up
ENSG00000133422.14	protein_coding	MORC2	-0.585964745	0.006761435	0.106641947	453.983978	430.3966006	377.6916774	260.6527921	311.5767478	270.7357169	Down
ENSG00000198695.2	protein_coding	MT-ND6	0.385163523	0.006816903	0.10740896	15273.92994	15393.95606	15816.72099	20585.03967	19019.37526	21104.25735	NotSig
ENSG00000140382.15	protein_coding	HMG20A	-0.577356307	0.006837005	0.107617753	571.2523022	531.531148	463.4698359	392.453484	345.0521459	310.9676732	Down
ENSG00000005436.14	protein_coding	GCFC2	-0.670191299	0.006849833	0.107635076	345.9392762	506.3449389	519.4635408	305.9437612	302.7234084	251.6041754	Down
ENSG00000106615.10	protein_coding	RHEB	0.403477254	0.00685181	0.107635076	1656.218478	1624.215006	1609.169273	2140.012866	2186.200458	2141.318676	NotSig
ENSG00000111752.11	protein_coding	PHC1	-0.650805628	0.006897429	0.108243474	313.0135025	334.4943423	294.4644842	233.0739355	194.6537095	171.4574118	Down
ENSG00000146776.15	protein_coding	ATXN7L1	1.001394767	0.006932158	0.10867991	90.92377325	74.66690679	48.65187852	140.6526664	178.7278897	111.9975386	Up
ENSG00000164949.8	protein_coding	GEM	-0.911259557	0.00695643	0.108951697	234.879088	222.4930458	196.8405458	156.877951	118.9182994	70.49363052	Down
ENSG00000180801.14	protein_coding	ARSJ	-1.904215672	0.006974807	0.109130715	68.13740996	37.73146228	266.5798982	56.74836697	30.37527194	12.03862336	Down
ENSG00000136010.14	protein_coding	ALDH1L2	-2.485845569	0.006987581	0.109221799	19.82378569	13.16050607	48.80988692	7.207666399	1.002050963	5.589580765	Down
ENSG00000043514.17	protein_coding	TRIT1	-0.605024451	0.007000005	0.109307235	443.5920766	595.739067	575.2998447	311.2793457	390.7646032	360.6814209	Down
ENSG00000158164.7	protein_coding	TMSB15A	-1.204693942	0.007018502	0.109487232	169.316445	230.4269678	542.8521423	125.5341645	196.9014591	86.36600914	Down
ENSG00000058453.17	protein_coding	CROCC	-0.854813304	0.007035469	0.109643031	334.1643832	273.6452099	335.7792722	179.6402053	107.9857638	236.7975702	Down
ENSG00000244694.8	protein_coding	PTCHD4	-1.489562732	0.007111308	0.110715103	35.85465544	170.6118247	118.0450362	46.59038596	39.40471895	29.058654	Down
ENSG00000144827.9	protein_coding	ABHD10	-0.535481437	0.007150947	0.111108822	2894.307929	2876.602401	3929.954066	2485.467872	2237.195145	1969.084736	Down
ENSG00000291158.2	lncRNA	LINC00869	-0.978903516	0.007151638	0.111108822	135.8742914	137.1122418	139.0121545	44.85419394	91.03546991	75.6634418	Down
ENSG00000139117.14	protein_coding	CPNE8	-0.775233956	0.007157816	0.111108822	293.3407024	447.4682381	270.5739402	197.1979539	229.6455577	163.0271533	Down
ENSG00000117151.13	protein_coding	CTBS	-0.592147288	0.007178939	0.111326706	521.9572154	457.1458676	406.5758955	329.7573019	270.7953326	318.0465193	Down
ENSG00000166839.18	protein_coding	ANKDD1A	-1.337679957	0.007206909	0.111650232	95.26289417	72.47745993	202.7634222	63.71311758	54.67158994	27.55420245	Down
ENSG00000123179.14	protein_coding	EBPL	-0.58711162	0.007219575	0.111736253	554.5775812	657.1369803	566.5978782	322.232324	426.2988074	437.235064	Down
ENSG00000250506.9	protein_coding	CDK3	-1.591841109	0.007239595	0.11178501	32.82001339	175.5085091	129.8115137	38.43778002	51.87020562	22.04088725	Down
ENSG00000167526.15	protein_coding	RPL13	-0.487182438	0.007248529	0.11178501	32387.77316	43119.64617	35939.30507	23142.74678	28297.47297	28069.65981	NotSig
ENSG00000188536.13	protein_coding	HBA2	-1.217372951	0.007249444	0.11178501	280.2184693	226.1204877	124.2111329	40.18424719	103.4485626	128.97976	Down
ENSG00000241837.7	protein_coding	ATP5PO	-0.515365788	0.007260953	0.11178501	2036.869505	2457.094451	2243.739547	1388.35565	1873.568716	1453.44204	Down
ENSG00000141736.14	protein_coding	ERBB2	0.501900018	0.00726144	0.11178501	1129.348036	922.4440168	867.6624329	1487.586319	1333.630274	1312.726236	Up
ENSG00000197343.11	protein_coding	ZNF655	0.492828276	0.007274995	0.11178501	663.4690195	560.1094053	590.9062817	890.3241415	787.7105066	874.9371346	NotSig
ENSG00000171552.14	protein_coding	BCL2L1	0.727421414	0.007278962	0.11178501	3029.572153	3294.573989	1603.741651	4985.193939	3582.487703	4558.591488	Up
ENSG00000151876.13	protein_coding	FBXO4	-0.840069769	0.007279653	0.11178501	167.5477853	120.0741866	178.4972909	88.16682701	81.47591188	90.39357794	Down
ENSG00000168264.12	protein_coding	IRF2BP2	0.570669245	0.007314696	0.112213435	915.0183431	969.9933002	958.6503264	1370.529945	1107.73835	1750.067897	Up
ENSG00000218336.9	protein_coding	TENM3	1.909755992	0.007323187	0.112234096	28.33628181	1.757628272	43.6537296	91.92805153	92.21504436	92.79730911	Up
ENSG00000249264.1	processed_pseudogene	EEF1A1P9	1.017536285	0.007341921	0.112285017	304.4315078	154.1856206	465.9961966	398.3555357	757.3487336	716.9442137	Up
ENSG00000140564.13	protein_coding	FURIN	0.67174688	0.007356158	0.112285017	842.474583	583.3651327	641.5993149	1099.174654	818.6889326	1377.726917	Up
ENSG00000171174.15	protein_coding	RBKS	1.158992441	0.007366918	0.112285017	47.1558312	28.46896237	30.64889331	66.66753921	74.29494499	96.7776908	Up
ENSG00000247596.10	protein_coding	TWF2	-0.514864032	0.00737665	0.112285017	1054.364702	1128.054648	1000.306087	868.4245833	676.5585062	680.0547682	Down
ENSG00000186130.5	protein_coding	ZBTB6	-0.724398802	0.007379681	0.112285017	613.5158024	512.94991	333.3286123	273.6600526	316.6788499	293.1413342	Down
ENSG00000204525.18	protein_coding	HLA-C	0.769049275	0.007379777	0.112285017	4502.139894	3699.904006	4817.345422	11293.97776	5825.382085	5063.798906	Up
ENSG00000172927.9	protein_coding	MYEOV	0.9549494	0.007384444	0.112285017	878.6622536	962.3650606	295.0726074	1519.865651	1182.446037	1437.577467	Up
ENSG00000166145.15	protein_coding	SPINT1	0.511825334	0.007392304	0.112285017	1426.12278	1440.493121	1534.508131	2508.792494	1769.601227	1993.851093	Up
ENSG00000166432.16	protein_coding	ZMAT1	1.266579193	0.007394574	0.112285017	49.32328384	21.73287999	28.71946064	91.60660658	89.77280278	59.43995932	Up
ENSG00000231925.14	protein_coding	TAPBP	0.701511704	0.007411511	0.112285017	1400.893817	786.4741075	875.5671849	2035.213811	1534.339373	1410.130931	Up
ENSG00000196155.13	protein_coding	PLEKHG4	-0.748485876	0.007417116	0.112285017	353.5081122	341.4912059	454.353017	303.1634497	197.2460387	182.004713	Down
ENSG00000145996.11	protein_coding	CDKAL1	-0.994429869	0.007419507	0.112285017	271.7943083	247.2766712	589.7980291	146.4271265	242.8452491	167.8043162	Down
ENSG00000305301.1	lncRNA	ENSG00000305301	-2.475258942	0.00742326	0.112285017	29.59328112	28.77640234	14.15119088	0.87059236	6.334990059	6.319255213	Down
ENSG00000231500.7	protein_coding	RPS18	-0.579267895	0.007429309	0.112285017	29937.90243	39023.68492	38602.27676	20934.57422	30739.05331	20320.42787	Down
ENSG00000108639.8	protein_coding	SYNGR2	0.46007211	0.007433727	0.112285017	2934.297505	2977.413765	3326.584458	4570.6544	3637.485916	4497.944928	NotSig
ENSG00000171385.11	protein_coding	KCND3	1.447970893	0.007460038	0.112574189	13.51538375	14.32976441	22.79482488	53.34747357	43.75717049	40.54089572	Up
ENSG00000165704.15	protein_coding	HPRT1	-0.530846257	0.00747497	0.112691271	1345.513213	1570.526507	1632.04321	857.0349608	1148.62859	1144.546191	Down
ENSG00000117632.23	protein_coding	STMN1	-0.568361468	0.007488807	0.112791635	5996.673737	7224.41957	9805.236674	5091.586672	5611.470967	4825.531992	Down
ENSG00000117395.13	protein_coding	EBNA1BP2	-0.540472642	0.007518993	0.113137804	1256.318647	1607.400162	1148.39684	877.8443497	864.3495043	1017.090104	Down
ENSG00000112306.8	protein_coding	RPS12	-0.572563996	0.007562241	0.113671878	17371.44524	20906.54236	22574.64159	11276.7626	17438.51841	12204.56921	Down
ENSG00000260257.2	lncRNA	ENSG00000260257	-0.837325601	0.007568959	0.113671878	215.0261166	154.6127536	283.0422545	131.6112471	110.857806	122.6888464	Down
ENSG00000125351.14	protein_coding	UPF3B	-0.63830685	0.007579829	0.113726389	600.9240152	492.5210703	461.7988246	265.6967951	390.0100073	345.5312759	Down
ENSG00000005100.13	protein_coding	DHX33	-0.540565959	0.007589667	0.113765341	758.3057445	883.2256522	668.5163021	479.3818076	557.8865449	552.1490734	Down
ENSG00000145623.13	protein_coding	OSMR	0.631569338	0.007674394	0.1149257	769.0466822	720.0062243	479.1311795	945.1147398	927.3176783	1177.30103	Up
ENSG00000147889.18	protein_coding	CDKN2A	-0.643536887	0.007690983	0.115064435	557.4649661	873.8817044	753.4729983	540.3517155	398.797536	457.5922594	Down
ENSG00000243649.10	protein_coding	CFB	2.757964256	0.007763439	0.11598703	12.2363782	21.68026477	101.8480833	356.1916368	459.6390727	96.77805141	Up
ENSG00000136451.9	protein_coding	VEZF1	0.445070351	0.007767417	0.11598703	1176.066012	1230.780521	1031.19774	1556.522295	1605.580142	1518.266881	NotSig
ENSG00000069998.12	protein_coding	HDHD5	-0.47974871	0.007847532	0.117072054	1019.385633	1199.620941	1162.160765	792.0149134	747.069504	885.5279511	NotSig
ENSG00000092758.18	protein_coding	COL9A3	1.003733898	0.007866396	0.117242136	670.6399774	374.3446004	178.0636653	930.2551708	753.7866656	769.4740391	Up
ENSG00000213160.10	protein_coding	KLHL23	-0.633542586	0.007907821	0.117721236	576.6483596	803.399299	662.4779962	363.9457929	538.2890681	415.0259375	Down
ENSG00000035141.10	protein_coding	FAM136A	-0.480094146	0.007915877	0.117721236	1586.321	1840.702522	1496.759531	1054.099787	1268.87816	1208.873416	NotSig
ENSG00000124614.17	protein_coding	RPS10	-0.605530128	0.007921023	0.117721236	13328.21859	17677.94781	19367.32843	9665.318228	14189.22416	9253.440258	Down
ENSG00000243279.4	protein_coding	PRAF2	-0.736746709	0.007967755	0.118303836	242.2399393	314.9106985	303.0754771	202.9907895	183.3495308	128.3037616	Down
ENSG00000005469.12	protein_coding	CROT	1.717863403	0.008004215	0.118655148	21.55329496	13.44450698	40.81309336	24.39127257	102.7904208	124.4814668	Up
ENSG00000113368.12	protein_coding	LMNB1	-0.436613557	0.008006522	0.118655148	2177.248317	1839.219966	2111.800068	1550.522728	1434.333154	1542.805748	NotSig
ENSG00000092969.12	protein_coding	TGFB2	2.151249059	0.008058266	0.119309431	13.50632513	17.15967586	6.134974399	123.16838	14.49992006	26.35157756	Up
ENSG00000134686.21	protein_coding	PHC2	-0.427254553	0.008085344	0.119450752	1531.580104	1492.005571	1614.690589	1166.086722	1079.369175	1202.591309	NotSig
ENSG00000152527.14	protein_coding	PLEKHH2	-0.884760018	0.008085521	0.119450752	105.8952434	103.2654092	114.388129	60.97989966	59.83688839	54.08866448	Down
ENSG00000196498.15	protein_coding	NCOR2	0.592819334	0.008090706	0.119450752	1237.204716	1064.703517	819.2474754	1683.418306	1278.360603	1748.40999	Up
ENSG00000143493.13	protein_coding	INTS7	-0.530132332	0.008098227	0.119450752	534.7705657	475.1037633	581.4667684	372.3037509	350.6088177	378.9712355	Down
ENSG00000134954.14	protein_coding	ETS1	0.856452394	0.008141067	0.119970008	286.0269283	149.1600076	136.4207488	301.7506524	365.4320488	368.6369748	Up
ENSG00000004777.19	protein_coding	ARHGAP33	-1.372690403	0.008169577	0.120242798	79.46604754	194.5168393	62.4210925	52.07387346	25.24668928	49.79205872	Down
ENSG00000114698.15	protein_coding	PLSCR4	1.069970343	0.00817657	0.120242798	110.441392	46.19285383	50.34768946	142.5884899	152.7188618	139.1224119	Up
ENSG00000086544.4	protein_coding	ITPKC	0.612510884	0.008182542	0.120242798	219.6582255	201.7106737	178.520242	311.7444514	322.8969137	283.275127	Up
ENSG00000169116.11	protein_coding	PARM1	-0.809360057	0.008200121	0.120388512	206.3364168	246.825636	387.0806837	174.8377623	153.965807	149.5220794	Down
ENSG00000155660.11	protein_coding	PDIA4	0.577293606	0.008235138	0.120789712	3678.69192	2667.253984	2402.676417	3775.643107	4181.54178	5098.505057	Up
ENSG00000163872.16	protein_coding	YEATS2	-0.566110485	0.008263626	0.121094496	1131.604502	1220.369821	940.8456838	623.6421171	890.8643673	712.1090938	Down
ENSG00000288852.2	lncRNA	ENSG00000288852	1.750009413	0.008272787	0.121115757	8.119177933	10.10778227	14.96818785	59.39991292	27.31644336	25.66273843	Up
ENSG00000070501.12	protein_coding	POLB	-0.581071236	0.008286177	0.121183352	471.1952821	512.4277516	640.7775029	343.7021169	399.6843443	342.7725572	Down
ENSG00000172667.11	protein_coding	ZMAT3	-0.725839412	0.008292832	0.121183352	398.5478974	752.7499218	503.9589957	371.2428943	324.7597555	303.5666434	Down
ENSG00000115306.17	protein_coding	SPTBN1	0.453080571	0.008300577	0.121183794	1830.825352	1441.721391	1754.26715	2332.249239	2318.853324	2229.94043	NotSig
ENSG00000173598.14	protein_coding	NUDT4	-0.489863369	0.008318635	0.121334667	1079.817277	1080.21368	933.9567121	656.123126	740.8172004	807.8718435	NotSig
ENSG00000179152.20	protein_coding	TCAIM	-0.6733735	0.008336332	0.121444648	323.7563987	430.1300482	337.5307811	222.7766367	273.2062611	187.8573917	Down
ENSG00000185624.16	protein_coding	P4HB	0.451902486	0.008360712	0.121444648	14998.19212	11337.6073	12394.76673	16591.48385	18462.88553	17925.34453	NotSig
ENSG00000047249.18	protein_coding	ATP6V1H	0.503458262	0.008361653	0.121444648	499.9161758	508.4599469	533.9663533	642.7712144	739.8135049	805.9314	Up
ENSG00000293360.1	lncRNA	ABCA11P	-0.932686444	0.008373895	0.121444648	89.67325667	114.358427	122.7959772	63.2814993	57.81137469	49.49578097	Down
ENSG00000105928.16	protein_coding	GSDME	-0.996380276	0.008377624	0.121444648	138.535335	210.0411114	277.0709252	128.9800347	118.4388487	64.15954635	Down
ENSG00000079150.19	protein_coding	FKBP7	-0.906665278	0.008378339	0.121444648	120.7770137	123.0909064	142.5823157	56.50949855	88.84951257	60.54791016	Down
ENSG00000114942.15	protein_coding	EEF1B2	-0.580169799	0.008380291	0.121444648	13940.34218	18920.28004	16520.76285	8874.738853	14082.79716	10074.95124	Down
ENSG00000018699.13	protein_coding	TTC27	-0.607626704	0.008396786	0.121571528	384.0466445	379.4043808	455.1506358	238.3328592	248.4516775	313.2423156	Down
ENSG00000161888.12	protein_coding	SPC24	0.587893641	0.008407316	0.121611909	351.579732	276.849822	305.3460187	471.2420959	405.830584	526.7953826	Up
ENSG00000167123.20	protein_coding	CERCAM	0.67717065	0.008422427	0.121718409	458.9390687	317.13994	378.7289864	790.2445536	508.5976151	545.4122912	Up
ENSG00000131115.16	protein_coding	ZNF227	-0.846408102	0.008440687	0.121760135	186.1633653	238.2693612	189.7515277	110.2888964	151.958318	80.51814555	Down
ENSG00000253899.1	processed_pseudogene	ENSG00000253899	2.184400385	0.008440817	0.121760135	4.732148367	2.908374678	6.500510855	16.29004375	23.30837952	25.37091439	Up
ENSG00000134698.11	protein_coding	AGO4	1.025371309	0.008450146	0.121782881	182.0357573	131.2201572	207.730928	559.3777032	325.7378987	178.7951364	Up
ENSG00000291210.2	lncRNA	ENSG00000291210	-0.742992832	0.008475916	0.122035911	196.603408	203.0791001	267.1837286	121.4635973	156.227929	121.3541083	Down
ENSG00000105329.11	protein_coding	TGFB1	-0.663748918	0.008490886	0.122035911	420.5034134	506.4436452	490.2068768	341.8667942	215.9460647	336.070583	Down
ENSG00000137133.11	protein_coding	HINT2	0.664224757	0.008491008	0.122035911	167.5692399	144.9019512	150.7903041	267.7275119	211.0040802	254.7430441	Up
ENSG00000165898.14	protein_coding	ISCA2	0.606593043	0.008524402	0.122267447	225.0307228	265.8070945	315.6981654	385.71157	401.7742824	440.0516595	Up
ENSG00000170364.13	protein_coding	SETMAR	-1.030952975	0.008529673	0.122267447	111.6790912	170.5978495	270.4876498	100.6271763	102.6591739	66.27043942	Down
ENSG00000101144.13	protein_coding	BMP7	0.743073339	0.008536487	0.122267447	139.4599547	179.0035469	112.3530145	241.6933606	214.2622766	262.6140117	Up
ENSG00000175110.14	protein_coding	MRPS22	-0.538217272	0.008538251	0.122267447	898.4814017	1144.447219	878.405629	614.9433095	761.716096	636.2257946	Down
ENSG00000176155.21	protein_coding	CCDC57	-0.547709689	0.008561052	0.122482302	570.3703016	762.3924646	754.5900299	504.3812607	449.0846471	473.2682553	Down
ENSG00000179218.15	protein_coding	CALR	0.454089251	0.008578478	0.122619939	7894.314669	6746.874542	6145.703324	9264.568142	8780.782194	10432.39946	NotSig
ENSG00000128534.8	protein_coding	LSM8	-0.755676179	0.008622717	0.123076574	510.7752565	703.0780408	1115.111547	419.4230611	480.6632193	476.8612979	Down
ENSG00000145365.12	protein_coding	TIFA	-0.628764693	0.008626094	0.123076574	557.7657522	602.889677	502.8386874	308.0252493	459.0483204	310.1042774	Down
ENSG00000115355.18	protein_coding	CCDC88A	-0.596880914	0.008682658	0.12370219	321.6110612	406.335229	321.4006921	236.4933359	227.7748066	228.8001963	Down
ENSG00000134186.12	protein_coding	PRPF38B	-0.453400933	0.008685691	0.12370219	1277.412529	1501.648435	1325.756321	942.464619	1070.536521	985.5441931	NotSig
ENSG00000160818.17	protein_coding	GPATCH4	-0.642731524	0.008699584	0.123760796	382.074921	372.9160684	294.7235974	217.5656304	194.6212528	260.325904	Down
ENSG00000119596.18	protein_coding	YLPM1	-0.488968439	0.008705562	0.123760796	730.2819341	743.0405431	743.164685	502.554217	591.4226284	486.9048184	NotSig
ENSG00000054690.14	protein_coding	PLEKHH1	-0.653200799	0.008736483	0.124088078	359.0312174	304.5019918	374.6348994	229.507287	255.0013481	175.5089515	Down
ENSG00000183779.7	protein_coding	ZNF703	0.896510582	0.008771168	0.124468177	69.90578806	49.30585964	58.648874	109.4604114	106.4903167	115.3757741	Up
ENSG00000137767.14	protein_coding	SQOR	0.759603012	0.008784613	0.124503208	261.1349998	163.7094817	197.9942643	282.804605	324.4890279	448.9591797	Up
ENSG00000121858.11	protein_coding	TNFSF10	2.019000915	0.008789487	0.124503208	6.901646679	2.807766615	18.65640475	34.81828482	53.85015933	24.90781262	Up
ENSG00000254870.5	protein_coding	ATP6V1G2-DDX39B	-2.646363589	0.008805794	0.124621813	20.48579559	20.02409207	35.94751809	0	3.87082693	8.735885754	Down
ENSG00000182700.5	protein_coding	IGIP	0.798656725	0.008877203	0.125519337	155.9190901	134.5174354	176.1334613	183.276735	337.1808333	293.0168282	Up
ENSG00000135245.10	protein_coding	HILPDA	-0.616722611	0.008931513	0.126173681	578.7426954	654.5452807	564.2393494	391.5908039	480.4780833	299.3078108	Down
ENSG00000198551.10	protein_coding	ZNF627	-0.817930817	0.008959271	0.126452105	304.6475993	483.4729669	622.8445703	316.9327304	285.0881335	196.7599304	Down
ENSG00000076356.7	protein_coding	PLXNA2	1.444184574	0.008985161	0.126703675	23.61482663	10.344149	17.63691638	45.68876435	42.62224507	52.37913612	Up
ENSG00000182827.9	protein_coding	ACBD3	-0.628445908	0.008997305	0.126761127	924.7368301	982.9242925	606.2675115	531.328673	608.0612035	486.6760399	Down
ENSG00000189266.13	protein_coding	PNRC2	-0.4881473	0.009011946	0.126853636	1526.197282	1750.904198	1948.474665	1177.101114	1403.503296	1145.332905	NotSig
ENSG00000184979.12	protein_coding	USP18	0.821765682	0.009027547	0.126959479	256.629144	204.739354	284.690914	645.909932	315.3396251	354.7681237	Up
ENSG00000163069.13	protein_coding	SGCB	0.536340272	0.009066342	0.127391026	440.7986559	356.5756056	365.0856551	582.5001341	591.953137	510.6451965	Up
ENSG00000309043.1	lncRNA	ENSG00000309043	2.123218827	0.009082217	0.127500037	7.251492385	3.840871673	3.46379213	21.68924648	19.95309285	21.78933828	Up
ENSG00000189190.11	protein_coding	ZNF600	0.780994307	0.009092849	0.127535322	94.48692177	145.6882462	124.6722981	195.444097	249.9023661	181.7584143	Up
ENSG00000173960.14	protein_coding	UBXN2A	0.594478522	0.009166557	0.128454455	318.7060401	343.8599283	291.1046852	441.7228963	581.7129634	417.9640554	Up
ENSG00000069248.12	protein_coding	NUP133	-0.474723878	0.009217761	0.12905687	886.3380821	741.74375	811.0406689	595.1184596	557.9215619	601.7907947	NotSig
ENSG00000090975.14	protein_coding	PITPNM2	0.649119659	0.009232647	0.129150176	185.397004	170.6725858	139.0259647	255.5228377	249.4412358	272.145722	Up
ENSG00000156427.8	protein_coding	FGF18	1.522487236	0.009249615	0.129225864	15.41258702	12.13065946	14.66645544	45.92503442	49.18361657	26.0280833	Up
ENSG00000115368.10	protein_coding	WDR75	-0.471106602	0.00925451	0.129225864	1265.416436	1486.668969	1244.449093	864.0192108	996.497509	1024.275922	NotSig
ENSG00000105559.13	protein_coding	PLEKHA4	-1.146771634	0.009288413	0.129584081	209.4287676	280.3454772	474.9215004	236.0214238	130.1175719	67.84029411	Down
ENSG00000136448.13	protein_coding	NMT1	0.473920687	0.009383198	0.130640771	1454.85837	1327.154151	1155.936012	1734.652475	1695.088883	2040.929298	NotSig
ENSG00000079739.17	protein_coding	PGM1	0.537310657	0.009385762	0.130640771	1050.916997	789.2334841	934.0714883	1214.932202	1220.083633	1592.534802	Up
ENSG00000175575.13	protein_coding	PAAF1	0.815751105	0.009389104	0.130640771	90.14960054	151.4851706	93.09672076	206.7001472	179.278533	202.0188644	Up
ENSG00000163040.15	protein_coding	CCDC74A	-0.939463414	0.00940924	0.130805091	186.4576688	206.7426065	281.6050229	174.7466953	92.58948648	82.29948854	Down
ENSG00000160199.15	protein_coding	PKNOX1	-0.676093661	0.009433425	0.131025356	304.631612	210.9107473	276.8483256	162.796256	173.5541025	158.7218357	Down
ENSG00000119729.12	protein_coding	RHOQ	-0.736115612	0.009455657	0.131167249	1275.430893	643.1272518	733.7822627	603.051362	449.5232948	536.1580909	Down
ENSG00000143416.21	protein_coding	SELENBP1	1.362086514	0.009460341	0.131167249	201.3190738	97.24630722	159.9780134	102.188952	353.4555468	726.838027	Up
ENSG00000131015.5	protein_coding	ULBP2	1.039191012	0.009473891	0.131239284	175.1454946	91.44857165	61.48885317	281.2419076	181.2478405	211.8371131	Up
ENSG00000104368.19	protein_coding	PLAT	-1.229547737	0.009517088	0.131657289	192.3827463	196.3563779	94.66455997	116.3317082	39.53952753	49.05777008	Down
ENSG00000155066.16	protein_coding	PROM2	0.983519765	0.009520828	0.131657289	360.0334579	192.4217864	109.1305182	512.0732189	381.7519871	414.8937843	Up
ENSG00000138134.12	protein_coding	STAMBPL1	-1.373815247	0.009549561	0.131938488	70.23808167	136.8405068	59.2772261	50.6216412	33.65586971	17.59756088	Down
ENSG00000257261.8	lncRNA	SLC38A4-AS1	-0.94728217	0.009562655	0.132003286	96.42092787	123.7762906	128.3820867	44.25814157	63.38628808	73.70264006	Down
ENSG00000116815.16	protein_coding	CD58	0.859088179	0.009577164	0.132022153	241.9361901	104.0355664	150.0833034	334.8034959	293.9055117	270.6292667	Up
ENSG00000155363.19	protein_coding	MOV10	0.619894021	0.00958083	0.132022153	585.9783679	624.5602527	927.4015992	1272.655707	955.0112783	1053.631726	Up
ENSG00000112576.13	protein_coding	CCND3	0.632287169	0.009626699	0.132483626	433.7254599	400.1841505	367.1300354	801.5120746	490.3804128	567.3486793	Up
ENSG00000110628.16	protein_coding	SLC22A18	0.886536105	0.009631186	0.132483626	149.0258254	128.4886076	89.13973797	309.1902348	165.5096418	203.1005439	Up
ENSG00000163535.18	protein_coding	SGO2	-0.545376669	0.009642857	0.132528122	523.0069918	475.2745363	413.7544602	306.5674709	342.7525774	318.6927046	Down
ENSG00000175147.13	lncRNA	TMEM51-AS1	1.575001978	0.009699246	0.133124028	50.84868612	16.19895034	12.02832508	108.1041328	74.44096426	49.35986364	Up
ENSG00000167685.15	protein_coding	ZNF444	-0.695613367	0.009703566	0.133124028	210.7928587	264.6604001	211.3022534	127.5733729	133.0920772	163.9204535	Down
ENSG00000154127.10	protein_coding	UBASH3B	0.641980429	0.009726577	0.133124028	380.7823348	306.7586376	231.16278	514.1702086	445.4908215	473.2192493	Up
ENSG00000165806.21	protein_coding	CASP7	0.545350456	0.009735208	0.133124028	700.6662368	559.4954905	672.882304	1115.404814	900.1316619	803.4384211	Up
ENSG00000175886.10	processed_pseudogene	RPL7AP66	1.26684625	0.009737011	0.133124028	41.48505823	28.96728971	87.00883925	76.37974196	169.8902673	132.5736566	Up
ENSG00000019582.17	protein_coding	CD74	2.291589402	0.009737062	0.133124028	13.35272633	11.11911528	18.55015744	91.99257949	116.3529639	2.374977056	Up
ENSG00000147010.19	protein_coding	SH3KBP1	0.670128545	0.009792775	0.133764559	1227.687497	936.6443777	608.6855709	1327.28185	1498.944374	1588.093983	Up
ENSG00000161381.14	protein_coding	PLXDC1	1.515109553	0.009806984	0.133764559	20.8266933	19.48560665	8.338548238	41.69394967	60.62754245	37.68763094	Up
ENSG00000183496.6	protein_coding	MEX3B	-1.143783989	0.009814566	0.133764559	62.44282154	159.1081375	164.7275744	47.85273651	68.89178253	58.47609095	Down
ENSG00000177731.16	protein_coding	FLII	0.49911405	0.009817973	0.133764559	1398.398517	1643.302227	1332.664241	2224.409096	1706.005589	2251.720928	NotSig
ENSG00000197444.10	protein_coding	OGDHL	-0.856295169	0.009832129	0.133800642	284.9015172	300.7300405	162.3331497	173.1486222	126.2180619	113.1227132	Down
ENSG00000215899.3	processed_pseudogene	EEF1A1P46	1.475667023	0.009837656	0.133800642	24.51694732	16.18814691	22.62313786	28.69757124	90.59760948	57.84070943	Up
ENSG00000173473.11	protein_coding	SMARCC1	-0.552441029	0.009865175	0.134058847	2415.024181	3274.399731	2346.054717	1488.661181	1935.099052	2057.43118	Down
ENSG00000256087.7	protein_coding	ZNF432	-3.545387237	0.009874091	0.134064048	17.22129968	8.975369752	10.57669717	0.817662097	2.270445897	0	Down
ENSG00000086570.13	protein_coding	FAT2	2.146915969	0.009926326	0.134348319	24.04485965	2.535967849	2.724720771	42.82637001	41.98077477	49.05574595	Up
ENSG00000156928.5	protein_coding	MALSU1	-0.557898348	0.009929315	0.134348319	693.2136409	991.4864059	965.1562731	634.470141	538.6572625	626.3581277	Down
ENSG00000244398.1	processed_pseudogene	RPL36AP37	-0.532808242	0.009929614	0.134348319	1925.702408	1630.839346	1357.926341	973.3063918	1265.567938	1159.804327	Down
ENSG00000247556.8	lncRNA	OIP5-AS1	0.498814886	0.009929636	0.134348319	1092.526099	1091.737765	962.720896	1271.042195	1749.838064	1428.17155	NotSig
ENSG00000179913.11	protein_coding	B3GNT3	0.800699455	0.00993779	0.134348319	343.3436664	185.5144538	161.4054093	392.7272932	396.0487881	415.110315	Up
ENSG00000134470.21	protein_coding	IL15RA	0.968762121	0.00996311	0.134471009	135.1947733	103.1372399	62.78036764	188.8234514	141.5490604	260.3740129	Up
ENSG00000178184.16	protein_coding	PARD6G	-0.649841541	0.009963986	0.134471009	261.4352757	290.1178198	313.2471169	175.9781235	219.1973665	156.7562254	Down
ENSG00000165449.12	protein_coding	SLC16A9	-0.641596336	0.010022303	0.135141933	268.8563457	242.109718	325.7017291	177.9985213	191.1210466	167.1636144	Down
ENSG00000178921.14	protein_coding	PFAS	-0.540280537	0.01005522	0.135469509	445.2809902	391.3323419	467.3418067	279.7061526	296.8191089	319.9509345	Down
ENSG00000137054.16	protein_coding	POLR1E	-0.645647615	0.010120991	0.136130908	808.8718895	1056.278225	670.8712683	430.6953074	537.183203	655.0321044	Down
ENSG00000138623.10	protein_coding	SEMA7A	0.908209858	0.010121644	0.136130908	174.0140329	176.65259	75.40542509	307.7886833	239.9292892	250.4847223	Up
ENSG00000140526.18	protein_coding	ABHD2	0.499551844	0.010162635	0.13651482	488.455835	418.7152728	405.0385515	585.0077242	624.675085	646.6470799	NotSig
ENSG00000170385.10	protein_coding	SLC30A1	0.556109308	0.010167569	0.13651482	428.8558387	531.7659056	433.1773607	654.8499191	802.2262216	591.478952	Up
ENSG00000134138.22	protein_coding	MEIS2	0.889507843	0.010211379	0.136907695	147.3626767	143.0228205	116.9179447	364.4543393	231.2531285	156.6190357	Up
ENSG00000177842.12	protein_coding	ZNF620	-1.148780751	0.01021916	0.136907695	117.3341103	111.7583505	114.5651719	58.29525506	73.92682291	23.16548196	Down
ENSG00000196588.21	protein_coding	MRTFA	0.579457646	0.010222976	0.136907695	278.6265338	231.7711419	294.8349531	391.7805774	364.0879741	447.4189929	Up
ENSG00000133884.11	protein_coding	DPF2	-0.436088833	0.010249963	0.137122063	1023.506078	1077.489322	1083.506842	814.4688879	724.2151794	813.8212152	NotSig
ENSG00000148357.18	protein_coding	HMCN2	2.419318726	0.010256441	0.137122063	10.41959676	5.572030204	0.758213258	30.65594454	20.46938386	32.51344708	Up
ENSG00000139083.11	protein_coding	ETV6	0.550077029	0.01029945	0.137579988	292.8346338	330.9699446	393.8162936	514.6134873	506.0051353	469.0155619	Up
ENSG00000177425.11	protein_coding	PAWR	-0.545773746	0.010336521	0.137896773	1101.252684	1259.034736	941.1004721	619.6627556	852.2126501	790.532712	Down
ENSG00000145284.12	protein_coding	SCD5	0.768509223	0.010340722	0.137896773	428.3636434	431.7541976	602.8356688	1120.229658	863.176021	506.4068758	Up
ENSG00000156875.14	protein_coding	MFSD14A	-0.529662453	0.010353144	0.137945331	512.7453526	536.0387254	553.0954253	351.6379549	427.5458575	330.5809997	Down
ENSG00000153551.14	protein_coding	CMTM7	0.629047953	0.010406305	0.138536134	863.771818	1198.069201	749.3406983	1510.590663	1127.669095	1707.969762	Up
ENSG00000240065.9	protein_coding	PSMB9	1.134571276	0.01045398	0.139008663	158.2104808	106.9423669	258.7664145	652.20448	302.8732114	193.0078682	Up
ENSG00000172216.7	protein_coding	CEBPB	0.565114624	0.010459497	0.139008663	1289.507679	992.1279115	797.882157	1370.784647	1570.371777	1618.481819	Up
ENSG00000122359.18	protein_coding	ANXA11	0.565069044	0.010541227	0.139871059	2050.083464	2285.839218	1698.444656	3309.734926	2228.677815	3389.093181	Up
ENSG00000198171.13	protein_coding	DDRGK1	0.48610062	0.010542194	0.139871059	375.623059	377.6542349	385.6788195	497.0758264	552.0465792	547.0421365	NotSig
ENSG00000120802.15	protein_coding	TMPO	-0.481017421	0.010582981	0.140293712	3225.802842	3334.666807	3712.773041	2000.991111	2799.636999	2562.606737	NotSig
ENSG00000107562.18	protein_coding	CXCL12	1.368136458	0.010618805	0.140649922	36.3489574	16.37163841	47.45907009	95.49039069	47.07801898	117.8418824	Up
ENSG00000176387.7	protein_coding	HSD11B2	-0.767568325	0.010649305	0.140935074	168.9577591	191.8080536	177.8433163	99.61084474	84.01586688	133.1207066	Down
ENSG00000236667.1	processed_pseudogene	RPL27AP3	1.247882425	0.010681601	0.141163001	32.84955158	18.26042793	40.30210851	51.57171687	92.77534677	73.14484679	Up
ENSG00000182379.10	protein_coding	NXPH4	-0.655019187	0.0106845	0.141163001	259.1117792	329.8173768	244.7583171	164.4223676	166.4930032	199.1023135	Down
ENSG00000278948.1	TEC	ENSG00000278948	1.481424243	0.010726974	0.141605076	24.47892939	32.9693621	8.418846085	80.46595327	52.54679246	50.71775264	Up
ENSG00000213239.3	processed_pseudogene	NPM1P32	0.92449689	0.010753485	0.141835853	45.3083809	50.30659061	72.41980384	109.9787708	106.5560844	101.4770691	Up
ENSG00000137414.7	protein_coding	FAM8A1	-0.535234634	0.010774439	0.141993	543.9689474	499.94963	475.9011374	307.5453392	395.4131889	346.6064548	Down
ENSG00000108671.11	protein_coding	PSMD11	0.51774531	0.010804681	0.142236701	1657.484713	1526.680423	1621.982481	1807.75333	2291.848294	2785.539632	Up
ENSG00000235106.11	protein_coding	BRD3OS	-0.622624722	0.01081104	0.142236701	379.6695263	329.9360961	387.8174304	286.2844541	228.0021966	196.3995611	Down
ENSG00000142173.17	protein_coding	COL6A2	0.754868906	0.010839072	0.142486181	1442.303576	1026.761034	1409.501638	3302.677553	1510.412418	1728.295074	Up
ENSG00000165959.12	protein_coding	CLMN	0.903887129	0.010849477	0.142503708	436.071131	339.1254408	163.3914394	776.9625413	437.1643677	541.0378066	Up
ENSG00000130540.14	protein_coding	SULT4A1	-0.854522924	0.010867704	0.142530739	124.3937085	136.3444891	98.216195	70.8908263	60.48261144	66.91731274	Down
ENSG00000169891.18	protein_coding	REPS2	1.118556611	0.010869681	0.142530739	85.07657564	29.98450244	62.54399011	116.5779799	104.242626	166.367507	Up
ENSG00000290835.2	lncRNA	ENSG00000290835	-0.534236188	0.010898637	0.142612657	444.2807479	480.265418	468.2742184	344.2086902	341.2547732	275.5766811	Down
ENSG00000197467.17	protein_coding	COL13A1	1.425913955	0.010902269	0.142612657	43.93037954	11.42511549	29.60368171	96.92350545	57.69489859	69.03080356	Up
ENSG00000128284.21	protein_coding	APOL3	1.592495888	0.010910703	0.142612657	9.589575006	38.71262139	41.39277919	92.13304692	127.6140272	42.27757032	Up
ENSG00000175130.7	protein_coding	MARCKSL1	-0.582237172	0.010914195	0.142612657	2756.494944	3937.03044	4982.387767	2715.665418	2476.237436	2605.599426	Down
ENSG00000291100.2	lncRNA	ENSG00000291100	-0.641367773	0.010921321	0.142612657	262.4024744	323.0158426	287.1810884	189.7899478	214.1965547	154.105079	Down
ENSG00000196951.14	lncRNA	SCOC-AS1	2.317511382	0.010960003	0.142924438	7.586893998	5.051158505	2.42845872	14.47108893	11.90167433	52.82564458	Up
ENSG00000198598.7	protein_coding	MMP17	0.816973061	0.010963393	0.142924438	104.3041629	74.54807574	102.5502173	201.5411623	134.5288206	157.4723161	Up
ENSG00000126814.7	protein_coding	TRMT5	-0.609100538	0.01099852	0.143235337	487.9609212	707.5807184	518.438775	325.2901445	433.1516279	366.1394092	Down
ENSG00000129636.13	protein_coding	ITFG1	0.596708738	0.011008541	0.143235337	583.2376852	453.4997159	727.8706358	803.3020471	838.1838913	1027.892181	Up
ENSG00000163947.12	protein_coding	ARHGEF3	0.663741924	0.011014596	0.143235337	456.358848	319.0343854	267.7605528	535.1317209	635.6895092	482.3844686	Up
ENSG00000253210.5	lncRNA	DENND3-AS1	1.517419109	0.011025302	0.143255972	20.77483854	14.41907523	7.966215908	41.9041961	39.48848119	40.11137251	Up
ENSG00000131171.13	protein_coding	SH3BGRL	-0.55258969	0.011037235	0.1432925	1379.215916	1062.945176	1366.526046	1044.183446	835.2608458	715.2454487	Down
ENSG00000186468.13	protein_coding	RPS23	-0.546978213	0.011076302	0.143680953	13308.96246	15652.38528	16249.8433	8821.590637	13428.81069	8695.575559	Down
ENSG00000102854.16	protein_coding	MSLN	0.900611984	0.011103092	0.143786963	1088.191895	873.7819416	454.0630445	2270.71839	991.1558981	1247.491162	Up
ENSG00000140995.17	protein_coding	DEF8	-0.463423355	0.011111671	0.143786963	960.9217285	910.0133653	1130.746152	756.3831046	712.9325807	707.3342184	NotSig
ENSG00000113140.11	protein_coding	SPARC	0.991182312	0.011117343	0.143786963	1988.372651	1745.547211	1100.492633	5198.387755	1293.977617	3123.661326	Up
ENSG00000176678.6	protein_coding	FOXL1	1.269942666	0.011121087	0.143786963	31.62534284	20.71152797	21.97334777	59.30974987	79.32911746	40.73838479	Up
ENSG00000291168.2	lncRNA	ANKRD19P	-0.676250596	0.011144344	0.143969156	191.9314309	178.1500967	184.9917885	125.1688296	107.9408456	113.4875782	Down
ENSG00000168918.14	protein_coding	INPP5D	-1.422623153	0.011199152	0.144558328	104.5668139	112.3864671	39.54259979	37.02396948	43.75085807	15.1761799	Down
ENSG00000116754.14	protein_coding	SRSF11	-0.419200015	0.011209797	0.144569051	3428.734364	3229.999854	3576.503036	2625.187661	2777.343038	2250.582535	NotSig
ENSG00000017483.16	protein_coding	SLC38A5	-0.639207727	0.011229611	0.144569051	601.3115829	742.1894411	479.5887454	474.943693	328.3131394	366.195516	Down
ENSG00000112851.16	protein_coding	ERBIN	0.420215245	0.011236214	0.144569051	1063.909113	998.1642686	1109.440825	1467.465866	1464.564459	1311.065351	NotSig
ENSG00000245910.10	lncRNA	SNHG6	-0.522660542	0.011236795	0.144569051	2550.685193	2770.159998	3238.621589	1872.876414	2433.814414	1652.813934	Down
ENSG00000166833.23	protein_coding	NAV2	1.963153406	0.011247509	0.144588482	58.7934286	16.13743457	22.73259805	23.84516182	55.47316878	316.8496972	Up
ENSG00000185842.16	protein_coding	DNAH14	-0.866302277	0.01127237	0.144707503	166.9328987	257.3764976	177.9725197	80.14224903	104.6236758	149.1435738	Down
ENSG00000144730.19	protein_coding	IL17RD	0.603418955	0.011275192	0.144707503	247.9223689	262.4789492	263.4734531	403.9644727	460.4758659	310.7533772	Up
ENSG00000197978.10	protein_coding	GOLGA6L9	-0.787366068	0.011337762	0.145373647	180.6025417	235.0158064	287.9293184	128.7614834	171.7735299	107.0789688	Down
ENSG00000145982.13	protein_coding	FARS2	-0.871531049	0.011357777	0.145373647	103.3433292	104.6072714	113.9927295	49.29767631	68.26845972	59.00863777	Down
ENSG00000185215.11	protein_coding	TNFAIP2	0.79493373	0.011362357	0.145373647	1144.493323	1257.472815	1793.003128	3154.310117	2827.405784	1294.501774	Up
ENSG00000080493.19	protein_coding	SLC4A4	1.632284454	0.011376051	0.145373647	48.71023466	39.62398095	102.7888989	31.90686327	360.2610058	201.1311659	Up
ENSG00000118596.12	protein_coding	SLC16A7	-1.104799802	0.011376809	0.145373647	102.2462582	112.7367037	72.90619144	44.42360014	64.86797698	28.2652687	Down
ENSG00000206195.12	lncRNA	DUXAP8	-0.873465192	0.011382621	0.145373647	455.0733741	500.0420022	207.7679844	192.6130276	259.5231809	181.6840299	Down
ENSG00000173898.16	protein_coding	SPTBN2	0.888051902	0.011408682	0.145510018	250.656895	170.0497398	486.7323384	472.9239342	563.3158965	623.5766617	Up
ENSG00000290919.2	lncRNA	UBBP4	0.948588384	0.01141518	0.145510018	423.6007528	243.6830716	804.6953484	678.4023012	987.621782	1174.604283	Up
ENSG00000133805.16	protein_coding	AMPD3	-0.965941796	0.011421087	0.145510018	177.0031443	198.4906282	374.2190855	173.8270827	118.9372809	87.29712651	Down
ENSG00000116209.12	protein_coding	TMEM59	0.492863989	0.011439765	0.145629875	1834.339165	1779.618582	2344.955861	2830.666596	3139.418772	2415.571613	NotSig
ENSG00000104267.10	protein_coding	CA2	1.078887907	0.01146743	0.145863855	349.9299974	154.126598	97.46960224	385.7716401	302.294522	583.3069811	Up
ENSG00000198792.13	protein_coding	TMEM184B	0.469483939	0.011485404	0.145974276	955.2280822	821.7763527	778.0489107	1310.385786	1113.715503	1112.560508	NotSig
ENSG00000147509.14	protein_coding	RGS20	1.032873391	0.011501165	0.146056429	38.62769429	28.64673539	46.82177286	82.03262758	72.4739698	79.46448027	Up
ENSG00000137216.19	protein_coding	TMEM63B	0.480945915	0.011524164	0.146230281	624.9876567	570.0808573	675.3525632	797.7439268	835.7194214	977.704709	NotSig
ENSG00000156508.19	protein_coding	EEF1A1	-0.475635027	0.011536895	0.146273677	245458.9405	283381.2176	238852.2773	153054.8313	219842.569	179191.2143	NotSig
ENSG00000233493.4	protein_coding	TMEM238	0.81028538	0.011587128	0.146792088	188.3974982	162.1214078	186.2940164	461.0204886	223.5831789	253.9334873	Up
ENSG00000105613.10	protein_coding	MAST1	-0.920295524	0.01159654	0.146792941	142.6354451	299.9456775	263.2560802	120.210653	91.0423574	162.4464904	Down
ENSG00000277701.6	lncRNA	ENSG00000277701	-2.164800846	0.011610103	0.146846308	71.5085481	64.50416966	116.0930717	35.76352408	20.75887757	0.635125801	Down
ENSG00000125505.17	protein_coding	MBOAT7	0.468773488	0.011637534	0.146926993	1000.167791	878.2935195	852.1514391	1435.641559	1160.447143	1181.019708	NotSig
ENSG00000185222.10	protein_coding	TCEAL9	-0.538652481	0.01164013	0.146926993	816.3823949	637.3275052	927.959752	555.3779012	576.9852425	507.050905	Down
ENSG00000147180.17	protein_coding	ZNF711	-0.649425608	0.011644542	0.146926993	346.7197966	359.5598927	376.842814	209.6432192	297.1251972	183.8056545	Down
ENSG00000147687.19	protein_coding	TATDN1	-0.518285041	0.011655185	0.146943264	894.8358473	963.2791227	808.7377423	513.3539767	639.1130027	712.238154	Down
ENSG00000283103.6	lncRNA	ENSG00000283103	-0.917391279	0.011713253	0.147518074	129.6732858	156.4835836	216.4628009	104.4894747	103.8026767	58.75512974	Down
ENSG00000183092.18	protein_coding	BEGAIN	-0.998843296	0.011722198	0.147518074	95.47103084	180.5496899	121.85505	88.81600663	55.01462774	54.33908184	Down
ENSG00000000971.17	protein_coding	CFH	2.181526498	0.01172895	0.147518074	23.11029497	1.388416397	9.096471322	82.78925105	45.50203377	19.82724983	Up
ENSG00000065485.20	protein_coding	PDIA5	0.48897461	0.01173911	0.147527739	620.666125	513.6620512	582.5030119	709.1606752	845.9913104	856.1394432	NotSig
ENSG00000133111.4	protein_coding	RFXAP	-0.967581154	0.011786145	0.148000445	111.7941168	92.24692166	156.4071721	69.60584378	70.07361872	44.09581214	Down
ENSG00000229539.3	lncRNA	PANK2-AS1	1.451264365	0.011858646	0.148791907	32.99304777	11.49928877	18.86512084	59.85512555	35.92449272	76.60687497	Up
ENSG00000166681.14	protein_coding	BEX3	-0.55026537	0.011916842	0.149402773	1033.47159	1026.903084	1372.505977	886.8952614	818.1114291	637.2467872	Down
ENSG00000184785.6	protein_coding	SMIM10	-3.673014279	0.01193089	0.149459612	114.1764793	436.8327086	5.346569701	24.96124093	14.59622651	3.873494039	Down
ENSG00000278233.1	rRNA	RNA5-8SN2	2.594821766	0.011959556	0.149699337	26.1797657	45.86594068	57.82571075	92.31502317	632.0295283	60.31407076	Up
ENSG00000258659.7	protein_coding	TRIM34	1.141338614	0.012085985	0.151154249	52.68391198	29.91952625	53.19508125	147.7490711	70.85799039	79.67832356	Up
ENSG00000196776.17	protein_coding	CD47	0.778082966	0.012095034	0.151154249	540.6971598	515.9207026	810.9014896	1228.570712	1358.266768	616.3055324	Up
ENSG00000293167.1	lncRNA	ENSG00000293167	3.534593547	0.012111376	0.151199966	0	0	3.51060541	9.730193754	14.34516689	16.70196149	Up
ENSG00000159314.13	protein_coding	ARHGAP27	0.465085114	0.012117942	0.151199966	613.3702066	582.2068294	586.5589746	907.0489822	729.226703	822.1773508	NotSig
ENSG00000182858.14	protein_coding	ALG12	0.991419779	0.012132446	0.151260791	189.8192573	148.4820697	100.3606272	152.0147303	428.4347895	300.2590648	Up
ENSG00000108511.10	protein_coding	HOXB6	0.967450389	0.012177346	0.151700184	115.5205049	64.99199363	76.20542372	232.1503984	155.5401945	112.6326449	Up
ENSG00000064933.19	protein_coding	PMS1	-0.713003098	0.012203009	0.151899416	494.1588802	836.8837621	440.7140861	311.0501485	363.3128426	405.5644212	Down
ENSG00000036549.13	protein_coding	ZZZ3	-0.468280947	0.012230478	0.152120801	858.3412069	1016.202287	1007.96995	681.01445	765.7682079	636.5446776	NotSig
ENSG00000149308.18	protein_coding	NPAT	-0.601970716	0.012345507	0.153430045	435.6535921	393.3524581	414.1667009	226.7828989	341.2626588	252.9790753	Down
ENSG00000274333.5	lncRNA	LINC03104	-1.169611595	0.012374874	0.153641804	154.4943059	191.0498904	346.8019673	92.89689142	169.4888544	45.98844896	Down
ENSG00000138463.9	protein_coding	SLC49A4	0.819896298	0.012382107	0.153641804	209.7573534	138.347257	146.4781719	186.4120972	327.0923045	362.7573923	Up
ENSG00000184454.7	protein_coding	NCMAP	1.645758538	0.012466814	0.15447895	15.37082085	7.200274952	15.6978854	59.54426901	36.62868371	22.93201689	Up
ENSG00000145692.15	protein_coding	BHMT	2.5337904	0.012469241	0.15447895	151.4287204	45.65215859	391.8136217	355.4010659	963.8756773	2090.96376	Up
ENSG00000110844.14	protein_coding	PRPF40B	0.668357565	0.012483679	0.154481563	246.3460406	181.5041133	263.8294326	436.1373168	371.0368785	290.5633997	Up
ENSG00000147604.14	protein_coding	RPL7	-0.678655408	0.012513992	0.154481563	29397.88426	39082.79179	48028.27654	18270.03922	34373.07383	20147.39767	Down
ENSG00000175061.21	lncRNA	SNHG29	-0.595605296	0.012523982	0.154481563	13878.7524	15999.8929	15823.8512	8129.630508	14039.58277	8077.388114	Down
ENSG00000253958.2	protein_coding	CLDN23	1.028355527	0.01252593	0.154481563	49.28350801	38.30059837	44.10285446	121.1300157	68.05280965	78.26502258	Up
ENSG00000182557.9	protein_coding	SPNS3	1.797132924	0.012527425	0.154481563	12.18730515	19.23109826	8.505546819	88.11767648	25.23253516	23.09710273	Up
ENSG00000237679.2	processed_pseudogene	VDAC1P11	1.738928244	0.012528456	0.154481563	9.214333153	6.297812984	8.588242856	32.08075545	25.67846412	22.48359954	Up
ENSG00000197498.13	protein_coding	RPF2	-0.548535697	0.012600585	0.155237653	1039.002027	1287.5413	877.1195016	640.4687217	707.6552364	842.8609717	Down
ENSG00000143401.15	protein_coding	ANP32E	-0.404987063	0.012623747	0.155237653	2128.739359	2138.541795	2082.641064	1480.794725	1548.695373	1768.027548	NotSig
ENSG00000117472.10	protein_coding	TSPAN1	1.810446285	0.012626651	0.155237653	799.5682456	741.4379663	132.5766808	2428.148666	1779.338176	1662.063541	Up
ENSG00000084110.11	protein_coding	HAL	1.424157805	0.012629303	0.155237653	40.10051473	47.1018642	161.6399057	90.28114615	360.2851561	217.5020605	Up
ENSG00000164576.12	protein_coding	SAP30L	0.922683193	0.012651045	0.155383318	179.1245586	246.1036089	342.8899117	249.8464721	658.8608205	553.0676448	Up
ENSG00000086598.11	protein_coding	TMED2	0.401534819	0.012664568	0.15542789	4162.329374	3731.931846	4205.430617	4769.68384	5579.039076	5636.410961	NotSig
ENSG00000135372.10	protein_coding	NAT10	-0.468074114	0.012675833	0.155444701	1303.787963	1521.549625	1297.590671	863.9587537	1000.132987	1118.309535	NotSig
ENSG00000140575.13	protein_coding	IQGAP1	0.404400447	0.012730122	0.155988681	2936.448945	2430.185888	2656.866769	3569.770215	3328.199249	3722.096357	NotSig
ENSG00000196684.12	protein_coding	HSH2D	0.642989797	0.01274695	0.156073135	348.0179442	329.4062458	338.0642894	707.6760237	467.6495975	407.6284221	Up
ENSG00000108468.15	protein_coding	CBX1	-0.466104597	0.012852232	0.157239658	2344.511429	2703.218856	3217.892554	2071.477129	2106.368618	1804.691291	NotSig
ENSG00000304720.1	lncRNA	ENSG00000304720	2.057281764	0.012947889	0.158192763	13.58178223	6.326980466	2.79949564	42.80108685	39.26366084	12.62462285	Up
ENSG00000259956.2	protein_coding	RBM15B	-0.539441823	0.01295121	0.158192763	1051.809681	1299.230163	1626.189851	1014.381861	879.8162539	840.4160803	Down
ENSG00000284747.1	lncRNA	ENSG00000284747	2.178569218	0.012968865	0.158192763	7.5789483	2.62975376	4.676767514	18.27594481	36.84430718	12.64710288	Up
ENSG00000137876.11	protein_coding	RSL24D1	-0.539610614	0.012970417	0.158192763	2648.68676	3535.679583	3616.650575	1829.883833	2737.943601	2176.06665	Down
ENSG00000175315.3	protein_coding	CST6	-0.852639883	0.01299218	0.158335268	225.1033061	331.5002405	211.3540305	194.7435752	93.08896787	135.5897626	Down
ENSG00000164125.16	protein_coding	GASK1B	-1.710032222	0.013035302	0.158737645	43.22236686	122.371656	68.17954429	17.02162721	7.754667196	57.91331005	Down
ENSG00000104325.7	protein_coding	DECR1	-0.50488453	0.013070087	0.159037948	738.5641737	738.9367099	981.1638597	566.391782	604.789166	561.7257169	Down
ENSG00000116514.17	protein_coding	RNF19B	0.550994851	0.01315141	0.159903643	554.395532	477.6440277	392.7996899	668.7506288	617.7548536	802.196341	Up
ENSG00000171903.17	protein_coding	CYP4F11	1.36931872	0.013165123	0.159946576	42.49470746	16.42275687	51.99682047	153.8557191	56.31343625	74.81242213	Up
ENSG00000052723.12	protein_coding	SIKE1	-0.562037963	0.013194004	0.160173575	795.313488	589.3522828	708.3051987	394.987212	463.8859891	560.2873232	Down
ENSG00000138660.12	protein_coding	AP1AR	-0.520040784	0.01324591	0.16058817	1029.433727	955.0681389	719.8936341	590.6720963	677.3736214	616.982377	Down
ENSG00000187164.20	protein_coding	SHTN1	-0.461773919	0.013248601	0.16058817	1682.246533	1547.55979	1822.329504	1425.61393	1115.49977	1125.038345	NotSig
ENSG00000168116.15	protein_coding	KIAA1586	-0.582054524	0.013314873	0.161267029	318.3885296	411.5344422	332.1817982	214.4863521	260.9423295	234.7451057	Down
ENSG00000269825.4	protein_coding	ENSG00000269825	1.373415691	0.013375903	0.161881402	47.65516514	46.91435253	11.06034289	95.17599406	69.10078192	105.7838601	Up
ENSG00000108479.13	protein_coding	GALK1	0.57101975	0.013387451	0.161896434	332.213531	289.4732957	279.3058069	536.0235434	391.0077517	410.2195814	Up
ENSG00000237330.3	protein_coding	RNF223	1.023974889	0.013409545	0.162038882	72.02721219	48.40361168	32.73272451	96.60318465	91.11212713	124.9308182	Up
ENSG00000107201.12	protein_coding	RIGI	0.739497899	0.013471256	0.162519086	438.9314515	366.922482	546.369939	1100.797142	574.4045508	579.9106797	Up
ENSG00000119280.17	protein_coding	C1orf198	-0.465813627	0.013473285	0.162519086	785.7144491	683.5024049	660.2355545	513.7325834	487.2797821	541.0672188	NotSig
ENSG00000196531.14	protein_coding	NACA	-0.441198262	0.013480321	0.162519086	10830.88214	12780.45727	10747.13513	7143.50665	9413.246011	8751.724874	NotSig
ENSG00000143001.7	protein_coding	TMEM61	1.798310015	0.013508017	0.162728094	23.17814511	9.823276724	3.243691805	57.92166301	32.97819969	36.98150868	Up
ENSG00000187607.16	protein_coding	ZNF286A	-0.676013756	0.013545442	0.163053908	373.5788851	667.4187404	658.1518785	308.1252839	378.4103688	377.4644601	Down
ENSG00000082153.18	protein_coding	BZW1	-0.378580847	0.013574752	0.163221313	7317.244893	8460.23558	7334.871748	5915.856915	5698.789261	6163.312292	NotSig
ENSG00000247796.3	lncRNA	MOCS2-DT	1.01330068	0.013583753	0.163221313	72.89632455	65.18960869	31.67323391	125.6936949	111.3812609	103.1697925	Up
ENSG00000139613.12	protein_coding	SMARCC2	-0.482465068	0.013594217	0.163221313	1056.634189	993.2956216	1005.418601	599.7126753	771.2722445	818.0253909	NotSig
ENSG00000093167.18	protein_coding	LRRFIP2	0.610000664	0.01360091	0.163221313	503.1975703	411.1370314	326.1672141	692.9106856	504.1004314	694.8611464	Up
ENSG00000149806.11	protein_coding	FAU	-0.428456071	0.013616743	0.163286574	3466.930551	4317.774543	4471.976947	3137.633258	3133.145773	2835.474053	NotSig
ENSG00000271576.3	lncRNA	PRKACB-DT	-1.267446077	0.013662018	0.163664563	38.31868249	48.75020658	73.42957604	24.42896023	20.55697465	21.63249362	Down
ENSG00000288838.2	lncRNA	ENSG00000288838	1.888745036	0.013674162	0.163664563	8.867353211	2.990841479	12.67619132	33.38389759	35.54314395	19.76612845	Up
ENSG00000080603.17	protein_coding	SRCAP	0.745434466	0.013679519	0.163664563	123.0674096	118.7047575	96.68453172	201.6084045	144.3627	222.9801225	Up
ENSG00000144677.15	protein_coding	CTDSPL	0.592466194	0.01369426	0.163716229	746.4694503	563.5094543	435.8613469	972.3515969	846.4414815	813.0167525	Up
ENSG00000115380.20	protein_coding	EFEMP1	2.378774733	0.013719509	0.163893364	7.716732796	0	11.48784725	43.16086704	42.16177527	14.05929662	Up
ENSG00000137821.12	protein_coding	LRRC49	-1.00028346	0.013744213	0.164063713	110.7427463	145.2314219	155.0121584	82.79219908	86.96128292	36.01792491	Down
ENSG00000109084.14	protein_coding	TMEM97	-0.494143674	0.013774888	0.164233802	809.4223992	1092.444365	865.8070396	641.9414457	619.0593921	704.0625722	NotSig
ENSG00000115266.12	protein_coding	APC2	1.23404813	0.013788094	0.164233802	18.99984857	17.97656145	26.82218069	46.71517108	59.71797529	44.49777145	Up
ENSG00000197892.13	protein_coding	KIF13B	0.705776126	0.013789826	0.164233802	213.1467019	151.9268378	151.6911792	346.1434378	224.7149881	271.326452	Up
ENSG00000168283.14	protein_coding	BMI1	-0.579774894	0.013823197	0.164506511	1153.543987	1354.547328	1324.494101	790.6998274	1122.787785	651.1084956	Down
ENSG00000166816.15	protein_coding	LDHD	1.308157938	0.013884893	0.16464947	45.52125262	31.04072179	14.43883313	104.4342109	64.79749698	56.14834687	Up
ENSG00000277283.2	lncRNA	RAB35-AS1	1.06832087	0.013890507	0.16464947	29.59999523	33.95270118	31.00714557	64.12926767	53.17395417	81.04658267	Up
ENSG00000163399.16	protein_coding	ATP1A1	0.484008987	0.013895574	0.16464947	5635.450253	3863.511231	4801.613745	5833.592518	7129.69592	7040.540569	NotSig
ENSG00000135439.12	protein_coding	AGAP2	-0.647094322	0.013895638	0.16464947	294.9526627	282.9270304	217.2053161	195.3583062	157.6996757	154.5021994	Down
ENSG00000185164.15	protein_coding	NOMO2	0.488588235	0.013899005	0.16464947	1578.595112	1429.19117	1316.668957	1791.936117	1815.436722	2462.579621	NotSig
ENSG00000143365.20	protein_coding	RORC	1.13455215	0.013904236	0.16464947	59.56093929	24.16273	77.23970049	115.2803408	142.9926855	93.09173889	Up
ENSG00000113407.14	protein_coding	TARS1	-0.507866454	0.013908578	0.16464947	2447.692593	2751.123322	3391.164933	2004.974696	2348.551207	1687.045142	Down
ENSG00000169223.16	protein_coding	LMAN2	0.433172093	0.013922849	0.164694308	1491.397606	1171.56593	1426.943052	1752.795529	1850.873383	1919.481649	NotSig
ENSG00000117697.15	protein_coding	NSL1	-0.669465015	0.013964777	0.165065977	584.5934448	630.8805774	677.9083113	359.1675412	282.2889951	555.2379614	Down
ENSG00000173456.5	protein_coding	RNF26	0.485449273	0.013976141	0.165076084	499.0472474	422.9624602	532.2773092	707.3649486	622.5298206	705.2125201	NotSig
ENSG00000197818.12	protein_coding	SLC9A8	0.65990672	0.013988765	0.165101055	140.1938345	123.0916666	123.4550014	187.4132759	238.3668639	188.301224	Up
ENSG00000069535.14	protein_coding	MAOB	-0.647209056	0.014004977	0.165168312	252.9146	340.7521187	292.7158093	161.9791278	228.4216836	176.6872792	Down
ENSG00000162520.15	protein_coding	SYNC	1.023515277	0.014016806	0.165183795	133.8354989	126.49874	123.8843586	254.6307736	415.8352891	110.4491743	Up
ENSG00000129451.12	protein_coding	KLK10	2.106083595	0.014028322	0.16519559	345.2659484	420.8274539	46.46182701	1652.74218	837.0333353	1008.643959	Up
ENSG00000272077.1	lncRNA	ENSG00000272077	-1.106026014	0.014058516	0.165313236	47.42879714	74.77532855	74.53662672	30.65346901	28.81902358	31.87111199	Down
ENSG00000163683.12	protein_coding	SMIM14	0.861682348	0.01405936	0.165313236	459.3153513	340.4925257	528.9383675	1207.692387	801.1386301	405.6479571	Up
ENSG00000100167.21	protein_coding	SEPTIN3	-0.808990448	0.014105129	0.165727353	323.6612198	398.5997756	349.9909881	293.2588871	198.0336222	119.2536495	Down
ENSG00000143514.18	protein_coding	TP53BP2	-0.452848051	0.014118825	0.165764293	665.2896419	705.9874289	618.5547114	470.1834441	476.7892074	507.603433	NotSig
ENSG00000164111.15	protein_coding	ANXA5	-0.423147903	0.014239683	0.166961869	3177.849224	3481.786588	2818.361623	2608.748997	2239.971397	2218.207459	NotSig
ENSG00000162769.13	protein_coding	FLVCR1	-0.580314765	0.014242084	0.166961869	451.8276845	612.1181747	536.76996	430.2579452	303.7287329	337.0600049	Down
ENSG00000100764.14	protein_coding	PSMC1	0.380927618	0.014317542	0.167636486	2135.145139	1867.756278	1995.608082	2608.479166	2511.785089	2691.168207	NotSig
ENSG00000187446.12	protein_coding	CHP1	0.461191612	0.014320973	0.167636486	1346.06261	1141.574429	992.0252046	1568.704001	1506.534308	1716.094427	NotSig
ENSG00000136378.15	protein_coding	ADAMTS7	-0.828766485	0.014332374	0.167645027	135.2677777	225.0941281	244.1086218	127.5259413	126.206922	86.178878	Down
ENSG00000198000.12	protein_coding	NOL8	-0.554140336	0.014343771	0.167653498	701.5307395	728.6996133	713.6927239	384.0407132	610.1124701	468.9764213	Down
ENSG00000163743.14	protein_coding	RCHY1	-0.533767979	0.014403673	0.168228477	472.7971332	608.7631219	633.5192658	438.9250224	369.7146733	374.8407898	Down
ENSG00000130649.10	protein_coding	CYP2E1	2.219981193	0.014425896	0.168362849	269.2262175	89.29839114	972.7446675	1563.956194	1920.843873	2716.682388	Up
ENSG00000172493.23	protein_coding	AFF1	0.689248952	0.01443919	0.168392903	413.2250354	322.6744723	201.2631278	525.1777299	495.6886589	490.4418416	Up
ENSG00000164463.12	protein_coding	CREBRF	0.822044243	0.014469616	0.168622556	157.614123	95.94285247	106.295404	263.250255	221.2518455	149.3166091	Up
ENSG00000290842.2	lncRNA	CROCCP3	1.610294501	0.014499253	0.1687361	10.82725288	7.242107907	16.34828058	42.82847627	21.57493918	39.41133983	Up
ENSG00000122574.12	protein_coding	WIPF3	-0.916790373	0.014500843	0.1687361	189.1340764	284.8702378	145.7876856	70.49968898	117.4500567	141.7479281	Down
ENSG00000078808.20	protein_coding	SDF4	0.447266976	0.014520603	0.168840976	1394.349437	1256.122675	1291.580991	1951.663714	1499.330994	1921.949541	NotSig
ENSG00000196730.13	protein_coding	DAPK1	0.875147748	0.014539096	0.168930955	181.6430406	103.9021599	180.0824083	411.4905827	195.1257258	245.4169607	Up
ENSG00000128245.15	protein_coding	YWHAH	0.398823923	0.014583207	0.169142331	2701.94995	2743.429304	2486.049544	3434.156377	3163.903839	3859.528323	NotSig
ENSG00000068615.20	protein_coding	REEP1	0.775544148	0.014602452	0.169142331	128.4356561	95.21372601	150.3819363	260.5021597	159.6061317	219.1488017	Up
ENSG00000141956.14	protein_coding	PRDM15	-0.680304993	0.014609965	0.169142331	214.0116801	215.2134693	168.2580725	124.387441	140.0481712	108.7225851	Down
ENSG00000141696.13	protein_coding	P3H4	0.515165902	0.014610534	0.169142331	356.4736859	312.8646582	358.2123958	451.1301512	458.7792047	559.8802361	Up
ENSG00000204839.9	protein_coding	MROH6	0.822126683	0.014611124	0.169142331	661.8500147	562.8385051	339.8135746	1230.104382	520.9343911	1015.504834	Up
ENSG00000134827.8	protein_coding	TCN1	2.165259303	0.014652469	0.169496046	6.208488153	4.391516826	5.898375512	8.728294988	20.59039912	46.03704685	Up
ENSG00000122691.13	protein_coding	TWIST1	-1.332057337	0.014667396	0.169498208	103.2256026	78.05066666	34.42218102	35.69067546	18.49637507	31.09727674	Down
ENSG00000301691.1	lncRNA	ENSG00000301691	-1.469912558	0.014674235	0.169498208	31.8039723	50.808262	32.17717175	15.74408794	15.44031807	10.06801338	Down
ENSG00000228057.1	processed_pseudogene	SEC63P1	1.22172398	0.014694196	0.169589087	60.98737894	38.20434154	103.4885341	66.8555118	196.4758784	210.4527999	Up
ENSG00000109445.11	protein_coding	ZNF330	-0.569483875	0.014703694	0.169589087	634.3130728	638.4887415	533.5700758	366.6744596	340.9660334	511.0439954	Down
ENSG00000227477.2	lncRNA	STK4-DT	2.925499241	0.014742027	0.169906455	0	1.754733233	3.573381019	12.8060173	15.90219386	12.35762184	Up
ENSG00000074842.8	protein_coding	MYDGF	0.422967222	0.014825381	0.170741869	866.8090099	746.7668639	870.784048	1074.888424	1164.464365	1091.913701	NotSig
ENSG00000259030.8	protein_coding	FPGT-TNNI3K	2.679006167	0.014849405	0.170893258	2.74768728	8.667885771	0.25488751	30.48178791	11.34442359	29.2684213	Up
ENSG00000189057.11	protein_coding	FAM111B	0.540647166	0.014867978	0.17098175	255.3446937	244.6922368	213.7237224	349.3647682	369.651749	318.8113293	Up
ENSG00000109466.14	protein_coding	KLHL2	0.543207738	0.014879739	0.170991821	484.0385012	358.1411978	417.8634662	514.6678493	643.0480437	680.0666279	Up
ENSG00000139880.21	protein_coding	CDH24	-0.877571003	0.014912331	0.17124109	150.0885291	164.6625541	303.0916735	134.9871033	110.2029969	89.43563637	Down
ENSG00000197635.11	protein_coding	DPP4	-0.990048001	0.01495665	0.171624549	1108.12786	490.9375888	333.4032112	212.8642006	424.5914772	337.7753737	Down
ENSG00000165417.12	protein_coding	GTF2A1	-0.469266572	0.014967959	0.171628958	802.7067729	887.1517509	771.8300177	523.2238534	665.5647322	590.1573342	NotSig
ENSG00000267620.1	processed_pseudogene	ENSG00000267620	2.329157238	0.014997627	0.171843702	7.69035838	0.911881382	3.688564469	13.13472576	20.02845925	29.20321873	Up
ENSG00000164659.15	protein_coding	ELAPOR2	-0.516105045	0.015070013	0.172547252	410.6489966	374.4992871	432.9949694	308.425705	260.9860135	281.4702246	Down
ENSG00000110700.7	protein_coding	RPS13	-0.51204674	0.015093029	0.172631935	8486.279808	11329.35458	10012.98999	6035.800585	8760.934169	6121.053475	Down
ENSG00000290689.2	lncRNA	ENSG00000290689	-0.555452582	0.015099981	0.172631935	303.170293	323.1516189	355.9841433	199.5138158	245.4901086	223.9366769	Down
ENSG00000182771.19	protein_coding	GRID1	0.929723281	0.015110377	0.172631935	63.35899919	51.2089689	57.82939908	149.2380454	85.82620989	92.60102368	Up
ENSG00000114854.8	protein_coding	TNNC1	-1.338622231	0.015136528	0.172805032	63.02868351	129.7311731	43.19483606	36.6610877	38.34473247	18.2145429	Down
ENSG00000122406.14	protein_coding	RPL5	-0.501704966	0.0151597	0.172943884	20431.26899	26318.70172	24949.24072	13274.43571	20374.64263	16992.5489	Down
ENSG00000267858.9	lncRNA	MZF1-AS1	-0.495442444	0.015186081	0.173119118	418.9101019	439.2171098	428.0295704	327.6326405	278.8697157	304.5982142	NotSig
ENSG00000198467.16	protein_coding	TPM2	-0.583882022	0.015215532	0.173329068	2534.849561	3271.957373	1723.229473	1614.118304	1641.426767	1769.098839	Down
ENSG00000259959.1	lncRNA	ENSG00000259959	-0.948662332	0.015233529	0.173408334	68.56397419	82.50448128	79.46385478	37.37847165	40.38212657	41.88934057	Down
ENSG00000183853.18	protein_coding	KIRREL1	0.599313739	0.015245161	0.173415082	372.0433077	338.0936596	266.2099953	595.4741427	405.6917265	476.5190757	Up
ENSG00000163596.17	protein_coding	ICA1L	-1.568250637	0.015259655	0.173454352	37.90196311	43.76307347	71.95023661	17.83149915	28.09656431	5.579184506	Down
ENSG00000255717.10	lncRNA	SNHG1	-0.562768288	0.015322176	0.174039092	2454.790555	2879.83202	3954.007661	2399.816415	2195.997704	1690.349694	Down
ENSG00000132424.17	protein_coding	PNISR	-0.464860831	0.01541581	0.174903963	1409.050585	1176.756888	1055.941548	876.4105997	944.6404461	816.7137419	NotSig
ENSG00000177697.19	protein_coding	CD151	0.433997307	0.015420586	0.174903963	2744.11308	2700.473458	2681.861533	4214.649571	3048.657093	3712.678465	NotSig
ENSG00000127507.18	protein_coding	ADGRE2	-0.922088292	0.015477487	0.175422687	218.8277018	278.5081209	113.1149096	133.6972771	95.2238821	92.59036986	Down
ENSG00000100345.23	protein_coding	MYH9	0.548131619	0.015502704	0.175581813	5429.14287	4880.156283	3519.217182	7872.223614	5313.371037	7036.344219	Up
ENSG00000135363.12	protein_coding	LMO2	1.012649888	0.015536984	0.175843288	38.67462996	35.80830804	74.95349921	108.9155213	100.9418438	90.69496647	Up
ENSG00000241135.9	lncRNA	LINC00881	-1.899502355	0.015575293	0.176149946	14.73116543	30.5836082	24.42048422	6.845960868	4.417498655	7.270777193	Down
ENSG00000138496.17	protein_coding	PARP9	0.857819818	0.015613703	0.17645731	692.6767463	409.4786288	1070.148138	1901.96584	1129.769174	900.7890208	Up
ENSG00000267041.6	protein_coding	ZNF850	2.369565273	0.015641327	0.17664242	0.75791192	2.38588908	11.60453825	37.13992307	22.68908139	16.83401069	Up
ENSG00000155367.16	protein_coding	PPM1J	-1.108208388	0.01566085	0.176735842	64.41209638	104.4497297	67.39557268	41.78355236	22.99590482	44.2613475	Down
ENSG00000134897.14	protein_coding	BIVM	-0.676508002	0.015767441	0.177811004	343.5874327	247.4935257	214.2695209	149.6099368	180.3586684	173.8597875	Down
ENSG00000126067.12	protein_coding	PSMB2	0.365867397	0.015783288	0.177818873	2175.165949	2181.810566	2113.551968	2607.080538	2914.15009	2818.998033	NotSig
ENSG00000170275.15	protein_coding	CRTAP	0.632267558	0.015790778	0.177818873	1276.074551	996.0372001	671.1529649	1224.296003	1746.292411	1593.38567	Up
ENSG00000047315.17	protein_coding	POLR2B	-0.395756293	0.015872687	0.178613212	2166.271896	2221.496331	2162.012083	1806.450959	1480.921639	1689.457071	NotSig
ENSG00000162704.16	protein_coding	ARPC5	0.387005729	0.015935975	0.179197017	1833.632193	1783.249566	1907.532449	2235.660832	2350.586506	2640.543251	NotSig
ENSG00000133103.18	protein_coding	COG6	-0.519023016	0.015959757	0.179336068	443.375834	451.3361407	409.7634385	274.0581062	350.1598953	287.0003221	Down
ENSG00000111364.16	protein_coding	DDX55	-0.458453786	0.016030695	0.179951394	607.9644834	641.5829504	589.7922702	406.3133616	480.2062373	452.8225662	NotSig
ENSG00000124570.21	protein_coding	SERPINB6	0.527901545	0.016037428	0.179951394	1179.211758	758.137514	921.617616	1225.348818	1367.313337	1531.487919	Up
ENSG00000171431.4	protein_coding	KRT20	-2.162510527	0.016109853	0.180635035	14.30695148	24.21574051	35.47047671	9.663632813	5.110276933	1.26459721	Down
ENSG00000258727.2	lncRNA	AP1G2-AS1	-2.345790345	0.016129679	0.180728333	15.94774499	10.14222792	60.62435278	8.046757573	1.00334707	6.764062434	Down
ENSG00000142227.12	protein_coding	EMP3	0.540787377	0.016180161	0.181164749	785.7464971	667.344097	677.8852014	1302.014361	824.6464923	970.8459972	Up
ENSG00000163520.14	protein_coding	FBLN2	2.568307265	0.016202807	0.181289096	9.996673703	9.198372962	1.328041054	72.38175392	49.44250844	1.764470234	Up
ENSG00000196937.11	protein_coding	FAM3C	0.604449002	0.016220594	0.181293264	6363.998252	3622.132627	4625.182766	9194.511987	5799.724915	7219.355158	Up
ENSG00000100473.18	protein_coding	COCH	-0.982581809	0.016233832	0.181293264	252.1792792	196.5293897	475.7796696	224.5978592	151.42145	90.48788197	Down
ENSG00000100150.20	protein_coding	DEPDC5	-0.595577007	0.016241933	0.181293264	242.2321515	317.3715896	308.610471	179.2981859	212.3723325	182.7537085	Down
ENSG00000145824.13	protein_coding	CXCL14	0.925216842	0.016268791	0.181293264	167.385729	63.87891139	154.5002813	182.6405672	265.0512938	285.0307532	Up
ENSG00000189007.16	protein_coding	ADAT2	-0.724049888	0.0162711	0.181293264	332.9829061	590.2344661	305.5077416	222.5772167	241.6483417	278.9607672	Down
ENSG00000198796.7	protein_coding	ALPK2	2.345967363	0.016307258	0.181293264	4.058762682	16.79495446	10.42938636	123.949621	33.65817669	3.244400242	Up
ENSG00000267757.5	lncRNA	EML2-AS1	1.67314554	0.016310762	0.181293264	12.04650079	10.53134237	6.151168543	44.93259496	23.09550795	23.41305236	Up
ENSG00000102445.20	protein_coding	RUBCNL	-3.228252313	0.016313219	0.181293264	16.23446841	9.360460194	12.33442188	2.147048177	0	1.947854404	Down
ENSG00000116251.11	protein_coding	RPL22	-0.534978047	0.01631514	0.181293264	7690.878207	8575.782745	8326.648075	4369.376582	7523.525821	5084.798853	Down
ENSG00000188338.15	protein_coding	SLC38A3	1.043525264	0.016318587	0.181293264	496.9370064	186.2381603	810.3041427	618.9466661	982.8760218	1479.339146	Up
ENSG00000083750.13	protein_coding	RRAGB	-0.993517234	0.01636758	0.181709059	91.99513126	254.8207023	275.5550401	109.698952	88.29936033	113.0986219	Down
ENSG00000183199.6	processed_pseudogene	HSP90AB3P	0.771689357	0.016470637	0.182724034	279.2791693	158.91789	303.191509	297.4421174	431.4216844	538.244855	Up
ENSG00000164932.13	protein_coding	CTHRC1	-0.959931705	0.016487402	0.182741022	140.089862	156.2517452	325.994109	141.2939738	85.24033544	92.12948679	Down
ENSG00000180425.11	protein_coding	C11orf71	0.85627154	0.016495434	0.182741022	66.7245017	66.07645778	92.30483721	106.7226271	179.1174111	122.4176657	Up
ENSG00000140481.15	protein_coding	CCDC33	2.497666329	0.016531361	0.182978404	6.424929264	5.090697366	0	10.74897654	36.8848155	19.41098192	Up
ENSG00000159086.15	protein_coding	PAXBP1	-0.532115223	0.016540158	0.182978404	938.0355824	1168.807041	1310.800796	685.952255	957.1632148	721.7141594	Down
ENSG00000103351.13	protein_coding	CLUAP1	0.514462071	0.016592153	0.183424439	248.9545136	292.3849711	249.9564826	398.9498222	371.5389486	358.5462679	Up
ENSG00000166598.16	protein_coding	HSP90B1	0.4758213	0.016708587	0.18450861	15086.33316	10944.84278	11712.16337	14593.62186	19637.71811	18261.36823	NotSig
ENSG00000173575.24	protein_coding	CHD2	-0.467534588	0.016713715	0.18450861	1360.127924	1428.156011	1135.305363	889.2877687	1094.727812	855.7201085	NotSig
ENSG00000198885.10	protein_coding	ITPRIPL1	-0.726693691	0.016776303	0.185007046	196.2267641	164.3712977	144.8797859	89.98539607	94.1519729	122.6106309	Down
ENSG00000100445.18	protein_coding	SDR39U1	-0.557715882	0.01678242	0.185007046	479.7017892	622.7023294	580.1862375	460.5138212	318.9035379	361.5134157	Down
ENSG00000107185.10	protein_coding	RGP1	0.607670473	0.016843442	0.18543606	345.6510245	289.1747406	218.0508278	423.4989818	496.8322816	380.1890087	Up
ENSG00000066336.13	protein_coding	SPI1	-0.93951639	0.016851076	0.18543606	118.2493154	120.6260251	218.1019131	108.1538764	64.79682278	63.87458927	Down
ENSG00000172062.17	protein_coding	SMN1	-0.582195841	0.016856751	0.18543606	1811.468518	2102.66514	1227.436818	952.3273839	1339.479158	1143.784333	Down
ENSG00000136003.16	protein_coding	ISCU	-0.424093751	0.016883442	0.185569933	1069.457916	929.0893748	995.9718456	730.0529054	805.2717244	696.9173757	NotSig
ENSG00000141480.18	protein_coding	ARRB2	-0.506350848	0.016898619	0.185569933	598.4858714	707.4684836	811.4301517	531.7197399	522.3953196	435.5041233	Down
ENSG00000183032.12	protein_coding	SLC25A21	-1.081490623	0.016910416	0.185569933	84.9283996	81.63215169	55.96216359	46.00788192	24.36334004	34.41167578	Down
ENSG00000136444.10	protein_coding	RSAD1	-0.426986549	0.016916987	0.185569933	943.5643503	902.2808282	922.1626158	739.5241372	706.1532228	612.0463055	NotSig
ENSG00000124201.15	protein_coding	ZNFX1	0.496484591	0.016936886	0.185569933	749.0150793	725.6190504	645.5651307	1198.557343	832.2939858	957.7309459	NotSig
ENSG00000206053.13	protein_coding	JPT2	0.462195586	0.016939798	0.185569933	2079.232206	1997.058304	1775.893936	2405.093352	2396.613717	3262.380016	NotSig
ENSG00000259994.1	lncRNA	ENSG00000259994	-0.951631716	0.016996306	0.185614312	80.43716909	80.87496432	73.18060752	33.6070873	38.49159553	49.7822918	Down
ENSG00000114480.13	protein_coding	GBE1	-0.619842162	0.017000786	0.185614312	1010.748949	1190.102582	642.5137059	543.0879342	598.1334012	710.1269961	Down
ENSG00000277945.1	lncRNA	ENSG00000277945	-2.349233023	0.017014898	0.185614312	12.8010735	11.99054148	35.07529061	4.505271033	5.79959298	1.28224626	Down
ENSG00000122435.11	protein_coding	TRMT13	-0.724694134	0.01702943	0.185614312	318.9053191	320.1167473	266.5899877	117.1052913	201.6718636	231.4420635	Down
ENSG00000158769.19	protein_coding	F11R	0.422526419	0.01704028	0.185614312	1830.544956	1609.036128	1448.147093	2149.803836	2019.172157	2382.72749	NotSig
ENSG00000148175.13	protein_coding	STOM	-0.619523597	0.017040704	0.185614312	358.7872665	524.4656064	456.4733446	270.7488152	240.47753	361.4469928	Down
ENSG00000072163.20	protein_coding	LIMS2	1.059225028	0.017052317	0.185614312	99.55817851	34.59095011	104.5269545	117.4780071	204.2897988	175.181692	Up
ENSG00000090581.11	protein_coding	GNPTG	0.504157783	0.017070354	0.185614312	317.6124255	433.1225437	392.9971915	554.9651482	536.5609285	528.4152889	Up
ENSG00000133703.14	protein_coding	KRAS	-0.572629069	0.017077684	0.185614312	1161.746159	927.7096901	704.8244945	628.0110931	537.3598461	713.559325	Down
ENSG00000134046.12	protein_coding	MBD2	0.578959934	0.017098828	0.185614312	1073.685429	975.3304618	916.3066443	1120.710815	1312.019194	2001.935602	Up
ENSG00000144136.11	protein_coding	SLC20A1	0.659162659	0.017099535	0.185614312	1656.537939	1155.735583	1039.481056	2535.774715	1326.819342	2218.977899	Up
ENSG00000142937.12	protein_coding	RPS8	-0.46388107	0.017106983	0.185614312	22883.22236	28361.85411	28039.83566	16111.6188	23088.54401	18285.94763	NotSig
ENSG00000180233.11	protein_coding	ZNRF2	0.704760463	0.017124057	0.185614312	146.740453	123.350742	137.2898598	206.9748499	286.44517	170.6501683	Up
ENSG00000117592.9	protein_coding	PRDX6	-0.49139985	0.017128786	0.185614312	3026.648251	3719.943069	4773.920498	2711.044319	2567.945668	2916.072027	NotSig
ENSG00000166750.10	protein_coding	SLFN5	0.863309946	0.01713908	0.185614312	270.0618375	217.1680776	507.1783869	879.4078872	465.2228577	463.4080486	Up
ENSG00000100234.12	protein_coding	TIMP3	1.084182248	0.017142417	0.185614312	116.8615703	156.7822057	96.82265697	481.2181845	140.3965237	161.6271406	Up
ENSG00000261167.1	lncRNA	ENSG00000261167	-1.053344159	0.017153851	0.185614312	68.52974578	77.80824509	79.81874323	43.96882209	21.95947724	42.61832654	Down
ENSG00000100300.18	protein_coding	TSPO	0.435667488	0.017156533	0.185614312	1265.352749	1502.009142	1355.389847	2139.559758	1691.394328	1742.419555	NotSig
ENSG00000173267.14	protein_coding	SNCG	-0.944398126	0.017185805	0.185803033	587.5660095	608.2900482	177.5922971	256.5456374	252.0195778	205.3518555	Down
ENSG00000141428.17	protein_coding	C18orf21	-0.59062838	0.017254089	0.186412988	271.7928141	300.7127544	338.425346	209.5819661	227.6823576	167.1281339	Down
ENSG00000213762.12	protein_coding	ZNF134	-0.952622638	0.017304201	0.186758009	166.7821235	185.8390008	115.838945	106.5736752	91.72244817	44.17694538	Down
ENSG00000108349.18	protein_coding	CASC3	-0.412477272	0.017309801	0.186758009	1165.463641	1290.960562	1180.201002	857.8546058	1002.83436	873.7979069	NotSig
ENSG00000123146.20	protein_coding	ADGRE5	0.578336036	0.017382237	0.187410818	780.8141807	675.6840402	634.3185808	1254.574648	728.1885315	1137.739398	Up
ENSG00000174938.15	protein_coding	SEZ6L2	0.568998421	0.017407237	0.187424446	491.6391991	420.7294298	411.2779249	600.6196905	525.5702484	838.3767739	Up
ENSG00000071575.12	protein_coding	TRIB2	0.686993219	0.017407363	0.187424446	312.3025566	249.553755	171.6816641	354.3407845	484.7274424	344.6176096	Up
ENSG00000021355.13	protein_coding	SERPINB1	0.902024259	0.017424882	0.187426662	2672.31993	1736.237665	680.5308994	2530.952244	2887.906691	4091.892721	Up
ENSG00000145354.12	protein_coding	CISD2	-0.487392273	0.017449231	0.187426662	842.6560506	977.3661656	1104.460894	629.9902584	805.7756545	650.5477898	NotSig
ENSG00000183527.12	protein_coding	PSMG1	-0.575620201	0.01745064	0.187426662	572.8784823	806.0044473	852.8375322	399.2334793	541.912082	557.4279819	Down
ENSG00000147862.18	protein_coding	NFIB	0.691970324	0.017455294	0.187426662	287.0321518	192.6985658	402.6134848	420.2732013	517.9813391	488.5590524	Up
ENSG00000248112.2	lncRNA	ENSG00000248112	0.811433365	0.017469897	0.187455338	91.64228199	129.9102353	71.02877143	197.7121011	136.0384562	179.613053	Up
ENSG00000112208.11	protein_coding	BAG2	-0.535051029	0.017503306	0.187616791	1072.559452	1311.073419	1075.811868	600.1061856	939.2955405	849.8606353	Down
ENSG00000134109.11	protein_coding	EDEM1	0.99283518	0.017519975	0.187616791	322.5288482	216.4499987	625.4384111	366.0403388	1043.861609	904.2244692	Up
ENSG00000276850.6	lncRNA	ENSG00000276850	1.637254115	0.017520774	0.187616791	33.6412117	75.60042353	4.084650108	145.3312351	78.60683158	130.7918816	Up
ENSG00000231131.11	lncRNA	LNCAROD	-1.198818325	0.017559648	0.187747714	863.0093496	420.9923204	177.8352636	334.8372995	100.467876	200.871636	Down
ENSG00000147408.16	protein_coding	CSGALNACT1	0.944156227	0.017568672	0.187747714	46.69454194	37.11644872	45.63413492	103.5718294	71.54569085	73.13152613	Up
ENSG00000163938.17	protein_coding	GNL3	-0.383100082	0.017568855	0.187747714	3123.344839	3750.832369	3222.656611	2475.77277	2614.457141	2652.489735	NotSig
ENSG00000178038.17	protein_coding	ALS2CL	0.705927026	0.017585699	0.187799965	255.8826391	267.2764135	133.6478117	354.840242	361.3523635	358.1537673	Up
ENSG00000187049.11	protein_coding	TMEM216	-0.635491883	0.017684512	0.188666815	311.4374259	280.9426139	327.3107976	172.9351856	256.572905	163.4444942	Down
ENSG00000119950.21	protein_coding	MXI1	-0.616490692	0.017690892	0.188666815	1248.168603	1566.099792	907.942296	676.7845335	1027.015747	724.9923707	Down
ENSG00000150625.17	protein_coding	GPM6A	-2.555955918	0.017710204	0.188744634	794.4745804	120.6496768	58.91896896	83.19344313	39.75921917	41.98944017	Down
ENSG00000100258.18	protein_coding	LMF2	0.589092552	0.017753888	0.18908192	514.1459063	358.2475676	508.1109038	844.3201115	552.738141	677.3867703	Up
ENSG00000119514.7	protein_coding	GALNT12	0.489663777	0.017910574	0.189978178	724.2328026	594.3109843	581.3615332	1040.444335	831.4786738	794.2642583	NotSig
ENSG00000099282.10	protein_coding	TSPAN15	0.655940741	0.017925527	0.189978178	437.6119509	286.9925471	291.6042962	683.1461766	420.0614713	496.6153428	Up
ENSG00000092199.19	protein_coding	HNRNPC	-0.396111215	0.0179346	0.189978178	10904.86078	11673.3245	11014.77428	7220.21075	9235.45398	9074.952482	NotSig
ENSG00000011007.13	protein_coding	ELOA	-0.465586811	0.017941478	0.189978178	694.1076137	821.1177084	658.610312	478.4499286	545.1507755	551.9587631	NotSig
ENSG00000036530.9	protein_coding	CYP46A1	1.683645673	0.017945301	0.189978178	8.30106301	6.35302182	13.96775595	40.33796946	35.93239952	19.76885185	Up
ENSG00000198604.11	protein_coding	BAZ1A	-0.542368947	0.017960466	0.189978178	815.6105671	1010.742509	1183.060146	665.2713644	828.7637	574.3617452	Down
ENSG00000170035.16	protein_coding	UBE2E3	-0.509974609	0.017985995	0.189978178	1309.634251	1301.680181	1920.191674	1028.558057	1157.002227	996.5691838	Down
ENSG00000126522.17	protein_coding	ASL	0.561247999	0.017987463	0.189978178	768.4119647	558.900388	947.5055314	1275.064586	1059.205158	1018.705278	Up
ENSG00000268223.7	protein_coding	ARL14EPL	-1.120817789	0.017992699	0.189978178	242.0345404	613.5638275	128.0328021	190.5670789	142.7295103	118.435333	Down
ENSG00000103091.15	protein_coding	WDR59	-0.636936712	0.017997382	0.189978178	700.0791067	509.2288403	942.554536	541.6090312	387.3194655	451.7063064	Down
ENSG00000214362.2	processed_pseudogene	RPS3AP36	1.002635719	0.018006334	0.189978178	53.10857555	48.58379038	107.1901234	94.28589437	170.0897124	154.814863	Up
ENSG00000198034.11	protein_coding	RPS4X	-0.432823594	0.018007597	0.189978178	21735.39228	25183.14787	25444.04173	15050.73642	20966.2751	17592.34562	NotSig
ENSG00000264364.3	protein_coding	DYNLL2	0.399071476	0.018014646	0.189978178	2644.05341	2201.655364	2616.596878	3145.759559	3109.483843	3586.012314	NotSig
ENSG00000157036.13	protein_coding	EXOG	-0.898978631	0.018017781	0.189978178	84.89213087	84.66266522	129.975178	57.54376551	56.97577941	45.96699123	Down
ENSG00000008086.13	protein_coding	CDKL5	1.176423949	0.018034097	0.189978178	57.29306732	33.72846131	36.34492811	60.05974248	69.62657121	168.4767724	Up
ENSG00000185262.9	protein_coding	UBALD2	0.524671905	0.018037085	0.189978178	392.8197416	293.9401918	354.6179735	441.0580743	551.0413099	507.603808	Up
ENSG00000197943.13	protein_coding	PLCG2	0.607899707	0.018073927	0.189978178	369.1665917	389.7327806	293.8154348	490.1014614	423.1698087	692.4982803	Up
ENSG00000187961.15	protein_coding	KLHL17	-0.4984084	0.018076419	0.189978178	479.0840057	535.8571183	413.7504136	322.4101253	340.3798236	349.2802108	NotSig
ENSG00000150093.20	protein_coding	ITGB1	0.455646481	0.01807936	0.189978178	6803.467151	7274.220539	5150.515232	9814.957794	7925.161977	8627.601021	NotSig
ENSG00000213719.8	protein_coding	CLIC1	0.380376387	0.018079914	0.189978178	4371.412685	4440.716463	3983.098432	6178.072233	5146.983525	5328.219799	NotSig
ENSG00000239282.8	protein_coding	CASTOR1	1.166371849	0.01813079	0.190385418	37.55193351	33.80598575	15.12545088	57.51572724	65.66017266	72.34985292	Up
ENSG00000071794.16	protein_coding	HLTF	-0.404367451	0.018142911	0.190385428	1343.368684	1234.562589	1331.508026	983.0368386	898.2181966	1073.121277	NotSig
ENSG00000131116.12	protein_coding	ZNF428	-0.542060102	0.018175367	0.190444335	443.6608557	554.1623561	614.2512036	427.5375811	342.089824	335.5296463	Down
ENSG00000185818.8	protein_coding	NAT8L	-0.722655336	0.018184642	0.190444335	140.1358927	120.5719988	132.6156527	83.20453243	73.34191608	81.49637456	Down
ENSG00000258366.12	protein_coding	RTEL1	0.664753279	0.018184894	0.190444335	406.4855468	301.2894454	255.3159941	391.4756033	661.778172	477.54575	Up
ENSG00000085276.19	protein_coding	MECOM	1.012924144	0.018260459	0.191108296	47.44070939	62.1260208	27.85966889	79.27505902	87.21192036	111.4971724	Up
ENSG00000102218.6	protein_coding	RP2	0.643980541	0.018273358	0.191115967	143.2932124	159.7264899	134.7281901	278.3855854	203.3665219	200.5271999	Up
ENSG00000028528.15	protein_coding	SNX1	0.588732823	0.018376329	0.191916157	1018.291855	936.0158086	707.8687914	1769.904575	1123.967759	1110.751748	Up
ENSG00000088298.13	protein_coding	EDEM2	0.610516084	0.018381206	0.191916157	333.9829541	302.1087497	458.2113051	434.2384473	582.0938285	655.5225079	Up
ENSG00000066027.12	protein_coding	PPP2R5A	0.442338747	0.018386518	0.191916157	794.3703027	660.9358797	830.5486874	975.8686337	1004.598647	1126.839807	NotSig
ENSG00000109787.13	protein_coding	KLF3	0.532419035	0.01842378	0.1921774	1037.051176	899.1428456	634.5706171	1310.633397	1291.311423	1115.490988	Up
ENSG00000205155.8	protein_coding	PSENEN	0.589639212	0.018476812	0.19260268	289.7126411	277.290748	412.6391042	409.3949709	530.2725925	535.2003286	Up
ENSG00000138642.16	protein_coding	HERC6	0.979588948	0.018517447	0.192801924	214.4114867	127.9555341	302.4639043	673.9602692	379.1161708	216.3999261	Up
ENSG00000065268.11	protein_coding	WDR18	0.451306352	0.018520473	0.192801924	471.2178676	590.3691743	520.095597	750.0568346	727.8810347	684.2929861	NotSig
ENSG00000168566.13	protein_coding	SNRNP48	-0.600656571	0.018545039	0.192929812	562.9828738	556.2752195	403.8073024	308.9992413	277.0776941	419.8867247	Down
ENSG00000132530.17	protein_coding	XAF1	2.337097414	0.018565599	0.193015879	11.52767864	0	23.06943019	85.40913133	72.69129724	9.375327729	Up
ENSG00000148229.13	protein_coding	POLE3	-0.38279596	0.018586534	0.193105727	1422.882823	1568.445835	1611.27009	1226.370888	1143.452352	1159.127276	NotSig
ENSG00000172478.18	protein_coding	MAB21L4	1.787396457	0.018606594	0.193186378	14.0374816	17.59535542	1.711634892	39.57028978	42.12706796	33.48469579	Up
ENSG00000187838.17	protein_coding	PLSCR3	-0.596529564	0.01866583	0.193673398	588.0410609	766.1197406	694.108659	598.73009	388.1674942	365.0222017	Down
ENSG00000242498.8	protein_coding	ARPIN	0.687322254	0.018685617	0.193750733	241.541372	131.7244361	245.9460667	341.926163	317.4630692	336.6446563	Up
ENSG00000176697.20	protein_coding	BDNF	1.000605523	0.018703151	0.193804618	229.2986483	253.9816202	101.9774677	592.8451161	383.1427648	193.3631443	Up
ENSG00000156642.17	protein_coding	NPTN	0.464593575	0.018721603	0.193816799	1454.937843	1017.969747	1352.158551	1897.202513	1672.69337	1707.346144	NotSig
ENSG00000167964.13	protein_coding	RAB26	-0.799626956	0.018729003	0.193816799	279.2290038	285.3755393	202.6796656	150.5931995	88.9797948	201.4150274	Down
ENSG00000132510.11	protein_coding	KDM6B	-0.551587521	0.01876016	0.194009471	499.1944924	496.7651776	350.1194684	323.4566238	306.0054576	288.9192023	Down
ENSG00000107815.10	protein_coding	TWNK	-0.4723229	0.018778459	0.194009471	924.8554112	1034.385034	836.1784587	574.4755312	682.7787317	760.4093745	NotSig
ENSG00000114395.11	protein_coding	CYB561D2	0.803441136	0.018784672	0.194009471	52.93414735	63.95938494	80.64574556	109.9040019	111.1139071	123.4580079	Up
ENSG00000135821.20	protein_coding	GLUL	0.532485443	0.018807422	0.194096788	1511.494596	1527.245201	1718.619025	2022.16757	1823.2202	3041.471018	Up
ENSG00000226539.1	processed_pseudogene	MLXP1	-1.528097266	0.018817837	0.194096788	55.43737099	64.25437015	23.78739236	7.933383695	17.99049453	24.48496556	Down
ENSG00000147642.17	protein_coding	SYBU	1.024087662	0.018926372	0.194965456	258.7009318	288.5954916	238.4353205	996.9539462	218.3504044	380.2544191	Up
ENSG00000136144.12	protein_coding	RCBTB1	-0.505332451	0.018926878	0.194965456	559.9404736	522.2719606	601.0918162	330.2760983	399.6136125	457.9396281	Down
ENSG00000214279.13	protein_coding	SCART1	-1.392230695	0.019021522	0.195811984	41.82877928	38.69715416	47.82250098	13.44549843	9.714590955	26.87323786	Down
ENSG00000188372.15	protein_coding	ZP3	-1.041682353	0.019185361	0.197369248	99.73914307	98.06995442	99.67202106	78.6020618	30.25866619	36.64447145	Down
ENSG00000177989.14	protein_coding	CIMAP1B	1.048398836	0.019210453	0.19749804	41.68448779	39.98964591	55.43078443	142.9951282	74.04765969	64.95664981	Up
ENSG00000185187.14	protein_coding	SIGIRR	0.548972999	0.019273525	0.197917466	377.2358191	273.9081388	314.1005821	549.6512208	423.0288311	438.6956077	Up
ENSG00000184205.14	protein_coding	TSPYL2	-0.700707137	0.019288772	0.197917466	202.4859366	302.438267	354.9257373	168.6398027	150.0389099	211.4308278	Down
ENSG00000146540.15	protein_coding	C7orf50	-0.506228159	0.019289047	0.197917466	517.972446	537.8428223	696.6481823	433.4811358	373.6028602	425.3909127	Down
ENSG00000153395.11	protein_coding	LPCAT1	0.440754758	0.019302955	0.197930887	1269.006658	1205.820769	1640.828825	1862.229574	1943.747924	1779.115175	NotSig
ENSG00000256546.5	lncRNA	LINC02985	-0.945504376	0.019373029	0.198519842	102.4911635	87.14533214	60.39119879	40.67983464	46.82405501	42.72298687	Down
ENSG00000107404.21	protein_coding	DVL1	0.418751971	0.019447611	0.19858531	1848.617962	1916.272705	1473.53794	2238.268713	2267.659804	2498.678925	NotSig
ENSG00000130304.17	protein_coding	SLC27A1	0.583921124	0.019458968	0.19858531	286.9551974	271.4352286	242.7895085	487.2244727	309.1594811	402.6725169	Up
ENSG00000178035.13	protein_coding	IMPDH2	-0.451928342	0.019465089	0.19858531	7671.707713	8630.076031	5839.773173	4954.443266	5595.970348	5638.310951	NotSig
ENSG00000106617.16	protein_coding	PRKAG2	0.499526942	0.019465755	0.19858531	482.7512905	486.1589899	435.3320871	769.1750138	539.2673518	675.3390351	NotSig
ENSG00000156136.10	protein_coding	DCK	0.597773853	0.019466991	0.19858531	471.8004584	360.5378836	674.5232514	714.7715865	784.3867611	783.1414836	Up
ENSG00000214253.9	protein_coding	FIS1	-0.462376964	0.019468238	0.19858531	699.9626557	880.4066257	906.3865458	649.1644973	585.0865023	568.8195626	NotSig
ENSG00000150456.11	protein_coding	EEF1AKMT1	-0.960534808	0.019474754	0.19858531	69.79818566	88.76192495	77.68198273	41.16698571	50.27339194	30.39715226	Down
ENSG00000198546.15	protein_coding	ZNF511	-0.551919426	0.01948055	0.19858531	443.2845901	525.7081939	356.8686362	286.7899079	286.6588674	331.4465912	Down
ENSG00000147813.16	protein_coding	NAPRT	0.465356274	0.019534964	0.199010858	722.9694647	767.2671736	783.7863189	1253.034068	899.0796675	984.9118127	NotSig
ENSG00000245848.3	protein_coding	CEBPA	0.915742861	0.019558268	0.199119136	210.5124558	126.6630046	352.7518742	279.969196	618.0711993	403.8703141	Up
ENSG00000106991.15	protein_coding	ENG	1.129941158	0.01957107	0.199120422	25.63380861	21.48130817	39.36548146	61.2661391	47.46327435	80.2376734	Up
ENSG00000135069.14	protein_coding	PSAT1	-0.451198284	0.019619862	0.199487648	1049.349752	1344.172178	1015.187522	879.8432555	795.4101614	817.0592303	NotSig
ENSG00000100439.11	protein_coding	ABHD4	0.712122653	0.019639352	0.199556645	180.8884852	139.3561557	153.0804581	276.3047163	174.4285996	325.7214786	Up
ENSG00000155100.11	protein_coding	OTUD6B	-0.562775094	0.0196597	0.199574231	673.7230765	965.4892321	613.1739078	435.5514798	536.139895	553.9894166	Down
ENSG00000228818.1	processed_pseudogene	ENSG00000228818	1.131450086	0.019666491	0.199574231	30.07091704	27.38849015	65.94762338	62.86532228	92.24872763	115.3742864	Up
ENSG00000006283.18	protein_coding	CACNA1G	-1.543305341	0.019688769	0.19967132	48.11449355	32.94450325	38.36864436	24.04859919	8.472268341	7.700776893	Down
ENSG00000116014.10	protein_coding	KISS1R	-1.069716368	0.019734505	0.199817398	45.34991685	81.66260631	80.16563296	37.17371478	31.29616539	29.70340409	Down
ENSG00000223572.10	protein_coding	CKMT1A	-0.79769915	0.019749516	0.199817398	285.0600683	389.0668767	165.531675	188.7858442	148.3967023	145.3383611	Down
ENSG00000185880.14	protein_coding	TRIM69	0.679819635	0.019759712	0.199817398	244.893325	190.1472383	195.7843993	402.911989	382.4240328	225.2716526	Up
ENSG00000141448.11	protein_coding	GATA6	0.871156107	0.019761247	0.199817398	75.47393443	71.16882495	69.98056018	175.2436836	137.4800142	82.2829339	Up
ENSG00000156052.11	protein_coding	GNAQ	0.484691557	0.019766773	0.199817398	582.1045361	436.4721399	483.9214895	623.7784769	743.7145794	736.2656272	NotSig
ENSG00000123124.14	protein_coding	WWP1	0.48768335	0.019797876	0.200003112	804.0997402	659.7090374	930.3395363	980.2217007	1120.384969	1258.310951	NotSig
ENSG00000170417.16	protein_coding	TMEM182	-0.83990861	0.019886981	0.200675209	113.0829314	147.2049421	159.6633165	98.75385313	82.16025235	51.55057274	Down
ENSG00000132109.10	protein_coding	TRIM21	0.594483148	0.019902638	0.200675209	249.3137709	217.1078048	266.3257622	444.2615127	284.1316611	375.6420143	Up
ENSG00000158604.16	protein_coding	TMED4	0.421029528	0.019902729	0.200675209	989.5776038	918.4354502	848.1002095	1283.461348	1084.220343	1322.152268	NotSig
ENSG00000113758.14	protein_coding	DBN1	-0.419478815	0.019948208	0.201002191	2124.88154	2641.435686	2558.168488	2041.94828	1670.301593	1761.674873	NotSig
ENSG00000198755.11	protein_coding	RPL10A	-0.431293608	0.01996075	0.201002191	13878.15273	17258.7782	17503.09561	10824.22845	14054.58162	11193.61038	NotSig
ENSG00000125826.22	protein_coding	RBCK1	0.451061822	0.020018115	0.201183344	801.8915247	716.8534602	959.2014412	1208.528408	1032.533953	1143.879017	NotSig
ENSG00000092094.11	protein_coding	OSGEP	-0.629923041	0.020023681	0.201183344	171.0592746	191.6115087	222.4099029	119.386457	134.0217895	124.7617135	Down
ENSG00000214204.4	processed_pseudogene	HNRNPA1P43	1.235627261	0.020041286	0.201183344	21.78166264	14.54622499	24.77182972	55.233899	34.47819481	53.76866304	Up
ENSG00000164151.12	protein_coding	ICE1	-0.450249274	0.020046584	0.201183344	791.1273504	845.0887647	821.6305044	557.9966845	699.6032882	542.2735268	NotSig
ENSG00000187098.18	protein_coding	MITF	1.089068858	0.020053791	0.201183344	28.5317508	34.0820414	36.87876743	102.6759556	57.52106002	50.91142376	Up
ENSG00000244734.4	protein_coding	HBB	-1.051861649	0.020055581	0.201183344	588.9118125	438.6999541	200.3916962	83.02359686	243.8478465	267.1611787	Down
ENSG00000077063.11	protein_coding	CTTNBP2	-1.020441208	0.02009029	0.201402915	64.18202267	122.4678256	150.6622378	61.57230533	65.65962702	38.67613524	Down
ENSG00000109654.16	protein_coding	TRIM2	0.642728283	0.02012949	0.201667191	1086.417953	529.9785587	737.5239132	1421.098258	1249.382494	1002.43972	Up
ENSG00000103811.18	protein_coding	CTSH	0.635131002	0.020179878	0.202043153	319.5734193	249.5412356	413.6650783	424.2533348	463.4187428	642.9189109	Up
ENSG00000154102.11	protein_coding	C16orf74	0.559211305	0.02020456	0.202161423	300.4557984	319.1466171	373.6303798	604.2275215	405.3644152	450.4835327	Up
ENSG00000144395.18	protein_coding	CCDC150	-0.913977357	0.020229151	0.202278632	133.7459305	122.6734375	225.1139586	84.06405772	117.2591119	56.21504436	Down
ENSG00000177943.14	protein_coding	MAMDC4	1.159548072	0.020288628	0.20274431	17.79699389	21.72758037	39.04838432	61.29499102	54.21403472	58.8180806	Up
ENSG00000177239.16	protein_coding	MAN1B1	0.456414117	0.020309469	0.202823555	749.580489	712.2418787	912.3676976	1208.154452	964.5813287	1081.931586	NotSig
ENSG00000111725.11	protein_coding	PRKAB1	-0.638763862	0.020334445	0.202943965	292.1805877	399.4500971	401.3713217	259.7609722	170.4389883	271.4670183	Down
ENSG00000204271.13	protein_coding	SPIN3	-0.628634046	0.02035513	0.203021416	228.5160757	197.7932394	241.2893179	146.6667302	166.9767295	118.1800146	Down
ENSG00000254635.7	lncRNA	WAC-AS1	0.668453262	0.020481996	0.20415715	181.6841294	127.1179112	219.6742052	323.7012833	253.140864	261.2891173	Up
ENSG00000021852.14	protein_coding	C8B	2.282930351	0.020523923	0.204445344	6.696852083	0.89761049	16.07586446	7.876805129	31.98852538	75.40417519	Up
ENSG00000120693.16	protein_coding	SMAD9	-1.142633809	0.020554131	0.204498122	72.61158519	75.36850889	171.8896963	41.28668617	71.2576051	32.47557501	Down
ENSG00000107959.17	protein_coding	PITRM1	0.53002273	0.020555257	0.204498122	682.5368364	520.1807439	834.6276878	1028.637228	855.6622148	1052.021849	Up
ENSG00000181218.6	protein_coding	H2AC25	0.709132025	0.020590566	0.204719744	208.2162508	136.3303194	273.9623476	336.49029	281.016314	392.7923138	Up
ENSG00000293664.1	lncRNA	ENSG00000293664	-1.533444832	0.020638457	0.205066106	30.89980072	31.00553474	35.67846656	9.659334331	6.496661125	17.66467263	Down
ENSG00000196177.13	protein_coding	ACADSB	-0.460415534	0.02066416	0.205174099	526.8610302	448.43935	531.1426384	362.0916731	371.3838914	361.3734808	NotSig
ENSG00000145362.21	protein_coding	ANK2	-1.082556214	0.020675447	0.205174099	53.13446729	77.46711109	102.6330269	35.28165743	50.55344512	26.31669267	Down
ENSG00000115128.7	protein_coding	SF3B6	-0.4834813	0.020721782	0.205504086	1410.683355	2015.626738	1727.006165	1118.690266	1435.652453	1132.015918	NotSig
ENSG00000091592.17	protein_coding	NLRP1	0.988571336	0.020767959	0.20583209	48.30342139	39.36808368	57.9638931	108.1312712	58.73515807	120.4957477	Up
ENSG00000167757.14	protein_coding	KLK11	2.02599005	0.020806188	0.205840318	34.66897928	1.557004035	3.990168541	87.43393053	38.31769426	42.2653788	Up
ENSG00000162496.10	protein_coding	DHRS3	0.773193004	0.020806328	0.205840318	310.0888737	381.0948707	499.7258566	368.2136986	936.5573227	732.149796	Up
ENSG00000308579.1	lncRNA	ENSG00000308579	-0.827255203	0.020808099	0.205840318	104.0465861	111.605725	123.1904099	81.68962107	58.82448469	49.27314077	Down
ENSG00000189241.8	protein_coding	TSPYL1	-0.426619962	0.020829017	0.205917575	1548.157098	1517.657392	1605.754518	1347.047298	994.8550949	1131.514187	NotSig
ENSG00000185561.10	protein_coding	TLCD2	1.529417835	0.020852175	0.20601687	57.88603825	11.54961473	10.32752684	76.22982818	97.82297922	57.01997257	Up
ENSG00000293460.1	lncRNA	LINC02210	-0.558311637	0.020885072	0.20621219	437.9028811	459.0548549	337.4056903	234.6122021	310.3340229	295.3398493	Down
ENSG00000213303.3	processed_pseudogene	RPS12P32	0.850299864	0.020901906	0.206248771	153.0459551	129.1202761	329.9910239	280.708411	438.5967409	383.9522876	Up
ENSG00000104903.5	protein_coding	LYL1	1.899723849	0.020947736	0.206571241	8.393980356	1.636198701	16.94961657	30.4998132	22.28099259	45.9591808	Up
ENSG00000198721.13	protein_coding	ECI2	-0.466914518	0.020988643	0.206722158	532.4094669	628.1967304	535.5840192	449.3678012	400.2108098	376.1924147	NotSig
ENSG00000104998.4	protein_coding	IL27RA	-0.469594959	0.020989359	0.206722158	519.4567452	431.7680719	485.8554631	325.3235655	356.2261177	357.1516567	NotSig
ENSG00000103942.13	protein_coding	HOMER2	-1.575790441	0.021026417	0.206830218	33.68409333	127.1010324	27.24355284	31.07846223	16.24250752	13.95683488	Down
ENSG00000100348.10	protein_coding	TXN2	-0.452000801	0.021026664	0.206830218	855.7002551	1179.780796	996.3072239	710.1839261	754.602237	751.8083338	NotSig
ENSG00000273356.1	lncRNA	LINC02019	-1.710171611	0.021042947	0.206860858	24.37681274	20.36998446	39.38444275	11.64750828	4.384634232	10.21872806	Down
ENSG00000235109.8	protein_coding	ZSCAN31	-1.028257019	0.02108559	0.207128313	168.378015	348.1038141	170.797222	173.8329805	108.3122848	54.78163579	Down
ENSG00000170145.5	protein_coding	SIK2	0.496724276	0.021096524	0.207128313	331.3301062	297.2353795	296.5071749	477.6804069	452.1341211	374.5204274	NotSig
ENSG00000104219.13	protein_coding	ZDHHC2	-0.688107558	0.021162031	0.207641685	621.8577504	335.477301	564.5159572	298.3995179	399.4961955	246.5097334	Down
ENSG00000162591.17	protein_coding	MEGF6	0.865150207	0.021183331	0.207720944	202.6511891	341.1265555	161.8538019	640.099817	375.0562129	263.0577237	Up
ENSG00000289132.2	lncRNA	ENSG00000289132	1.090157994	0.021229181	0.207949083	22.72306984	37.1016219	30.59086364	52.61412919	84.74176511	53.71963983	Up
ENSG00000152413.15	protein_coding	HOMER1	-0.773830822	0.021233072	0.207949083	313.5959691	362.8338188	231.9789015	105.2353433	211.7350685	216.1037629	Down
ENSG00000135446.17	protein_coding	CDK4	-0.426029404	0.021274584	0.208225822	2922.573624	3893.989134	3697.24559	2660.637613	2341.785249	2822.641685	NotSig
ENSG00000243746.1	processed_pseudogene	EEF1A1P10	0.889853995	0.02142145	0.209290571	209.0519645	94.76863794	259.9016274	224.9723633	385.4326201	435.2416574	Up
ENSG00000035499.13	protein_coding	DEPDC1B	-0.538728979	0.021424079	0.209290571	575.5394378	669.2401181	909.1996034	444.0667227	514.0318036	525.6387773	Down
ENSG00000085465.13	protein_coding	OVGP1	-0.822045977	0.021428168	0.209290571	119.9055828	85.94618168	127.0609346	60.51903827	73.43282826	54.56367641	Down
ENSG00000135636.16	protein_coding	DYSF	1.436678729	0.02144708	0.209290571	25.497308	8.190643876	57.43727977	97.04430314	54.07339521	94.70824846	Up
ENSG00000175390.15	protein_coding	EIF3F	-0.414133916	0.021449985	0.209290571	2376.192393	3182.811745	2861.168604	2034.208366	2257.3704	2027.728956	NotSig
ENSG00000166965.13	protein_coding	RCCD1	0.478003551	0.021625181	0.210869003	262.1621019	290.977633	258.0946473	367.6109751	373.911771	388.6865452	NotSig
ENSG00000169213.7	protein_coding	RAB3B	-0.794446476	0.021677197	0.211245089	458.2718395	304.6773581	606.9004285	362.5145862	263.4610338	162.0575791	Down
ENSG00000148400.13	protein_coding	NOTCH1	0.526024099	0.021702059	0.211352435	485.4727229	604.2470625	381.0641529	757.8297704	654.949832	705.5133891	Up
ENSG00000078401.7	protein_coding	EDN1	1.522138913	0.021715121	0.211352435	40.85475056	18.97696129	5.545553255	85.5476565	50.29423179	52.01001197	Up
ENSG00000135953.11	protein_coding	MFSD9	-0.949645576	0.021744451	0.211506862	388.8051236	149.0147479	155.2728699	148.0167086	118.5490129	90.27006429	Down
ENSG00000180008.9	protein_coding	SOCS4	-0.456721877	0.021811775	0.21190196	582.7497656	520.6264726	593.4900588	458.5917082	387.008163	389.4447782	NotSig
ENSG00000291076.2	lncRNA	AADACP1	1.135671043	0.021823331	0.21190196	20.83787266	24.68353938	25.93993452	37.46854835	56.55292248	64.11980582	Up
ENSG00000214617.10	transcribed_unprocessed_pseudogene	SLC6A10P	1.709277763	0.021825538	0.21190196	9.23063884	6.157310601	8.465295355	15.75831833	23.3143907	39.37685834	Up
ENSG00000173218.15	protein_coding	VANGL1	0.540962429	0.021853792	0.212045229	692.5196684	432.9702339	488.5418995	760.4781754	870.326951	718.0782639	Up
ENSG00000166813.17	protein_coding	KIF7	1.631166021	0.021907807	0.212356353	12.5224631	6.250036842	11.6350781	47.71016662	17.84720038	28.48821105	Up
ENSG00000101265.16	protein_coding	RASSF2	-0.790541761	0.021916619	0.212356353	172.7773508	187.7790871	271.9101506	164.610055	114.9260423	84.44710617	Down
ENSG00000180881.21	protein_coding	CAPS2	-0.848785928	0.021926412	0.212356353	146.9978637	250.5863079	305.2111558	180.321825	94.87174951	114.1500536	Down
ENSG00000065911.13	protein_coding	MTHFD2	-0.413710036	0.021970314	0.21265044	3503.623116	4648.601491	4012.372368	2819.415696	3358.456977	2954.60932	NotSig
ENSG00000130558.20	protein_coding	OLFM1	0.905610967	0.022009128	0.212790381	105.0494987	100.6959485	52.35835005	207.2980632	106.3830299	168.9878221	Up
ENSG00000147684.10	protein_coding	NDUFB9	-0.422843867	0.022023733	0.212790381	2748.703307	3697.828821	2893.050005	2505.992469	2203.248052	2256.297718	NotSig
ENSG00000092201.10	protein_coding	SUPT16H	-0.370612958	0.022032595	0.212790381	3335.43079	3888.336141	3858.970671	2822.220443	2680.946799	3067.9144	NotSig
ENSG00000076067.14	protein_coding	RBMS2	0.650925527	0.022042425	0.212790381	640.0115137	591.7703718	412.8721219	693.9739389	685.0106648	1208.709897	Up
ENSG00000100941.9	protein_coding	PNN	-0.426325542	0.022052501	0.212790381	2300.039866	1950.33968	1689.6161	1494.432619	1369.59632	1556.421654	NotSig
ENSG00000131242.18	protein_coding	RAB11FIP4	-0.722343829	0.022092703	0.212823626	252.3763286	340.7196275	289.4613703	241.5929909	175.8107321	116.2166	Down
ENSG00000134240.12	protein_coding	HMGCS2	1.661619708	0.022095921	0.212823626	250.7907389	109.6293266	387.5291501	306.5979676	816.7782379	1243.228154	Up
ENSG00000182899.17	protein_coding	RPL35A	-0.505829494	0.022112481	0.212823626	7110.671418	8966.838446	8132.660346	4728.980718	7458.074094	4864.452435	Down
ENSG00000161010.16	protein_coding	MRNIP	-0.677512214	0.022116781	0.212823626	260.7144883	194.0246543	225.7677381	167.3075008	154.1257353	103.6100436	Down
ENSG00000081791.9	protein_coding	DELE1	-0.503892921	0.022123686	0.212823626	566.3523447	773.6573771	549.8109134	474.4997738	433.531513	423.4503532	Down
ENSG00000123352.18	protein_coding	SPATS2	-0.560176774	0.022183573	0.213269128	725.9385213	1171.650239	1029.968438	751.3031774	701.7145558	531.5312143	Down
ENSG00000151612.18	protein_coding	ZNF827	-0.650266175	0.022213168	0.213423026	226.2786126	233.4911855	179.4007577	113.2935596	163.7337164	132.1782771	Down
ENSG00000160201.12	protein_coding	U2AF1	-0.434906338	0.022276742	0.2138375	978.4469261	1268.824565	1119.670483	828.4752993	901.2304865	760.9887793	NotSig
ENSG00000122735.16	protein_coding	DNAI1	2.30426269	0.022283531	0.2138375	13.89072882	1.592727555	13.70773249	3.565905135	67.80436405	72.1116753	Up
ENSG00000136231.14	protein_coding	IGF2BP3	-0.647100044	0.022386025	0.214689908	433.1546026	581.4809274	346.3585772	370.6273774	243.1584902	254.9288403	Down
ENSG00000224616.5	lncRNA	RTCA-AS1	-1.952469919	0.022449937	0.215171485	90.97784087	10.46263359	25.33126567	11.799702	4.10924441	14.97716183	Down
ENSG00000104388.15	protein_coding	RAB2A	0.389517685	0.022569545	0.215976966	1935.348845	1593.252478	1734.044504	2164.668507	2218.613674	2511.85286	NotSig
ENSG00000285517.3	lncRNA	LINC00941	0.978649263	0.02257016	0.215976966	101.1520557	125.4841467	44.20449986	185.3190045	118.3234675	230.2771291	Up
ENSG00000169919.17	protein_coding	GUSB	0.537635974	0.022602055	0.215976966	379.6794571	263.7648891	319.9083696	531.7455833	422.7818535	442.1643835	Up
ENSG00000042429.12	protein_coding	MED17	-0.475456524	0.022602286	0.215976966	640.5632357	780.8775995	660.5989833	424.1169741	558.2301772	516.7176157	NotSig
ENSG00000124116.19	protein_coding	WFDC3	1.850393887	0.02260272	0.215976966	11.68402382	3.544495282	5.141848857	15.66990963	30.27177991	28.32914573	Up
ENSG00000162231.14	protein_coding	NXF1	-0.490718707	0.022662388	0.216338321	656.6871545	741.0288054	601.1308346	561.3536723	452.0019784	408.8256202	NotSig
ENSG00000158125.10	protein_coding	XDH	2.1221501	0.02266808	0.216338321	10.41471955	3.673005456	1.543747942	14.53938835	39.9095316	16.80947583	Up
ENSG00000103489.12	protein_coding	XYLT1	0.782145187	0.022687147	0.216388826	65.68084008	58.68858224	56.74732116	120.2127968	96.70983935	93.89076519	Up
ENSG00000101255.13	protein_coding	TRIB3	-0.700342294	0.022735822	0.216626358	599.0064435	637.5729311	417.2180788	490.2901076	248.9236105	276.2121511	Down
ENSG00000143799.14	protein_coding	PARP1	-0.401795194	0.02275332	0.216626358	2619.77597	2953.41426	3075.684509	1911.313406	2184.376464	2452.313098	NotSig
ENSG00000277443.3	protein_coding	MARCKS	0.429638223	0.022754196	0.216626358	1105.771852	1210.489111	921.4374792	1312.712736	1486.47046	1562.584558	NotSig
ENSG00000167889.13	protein_coding	MGAT5B	1.147392607	0.022772239	0.216626358	84.21536114	41.08494386	86.88432033	281.4516501	97.57381808	88.43191119	Up
ENSG00000162433.15	protein_coding	AK4	0.602117294	0.022781001	0.216626358	1484.068217	1692.872668	847.3109377	1829.319918	1900.118951	2378.103731	Up
ENSG00000167930.17	protein_coding	FAM234A	0.610019044	0.02279849	0.216661516	293.0395379	271.2164775	313.6933454	400.6280228	338.5271207	601.3462493	Up
ENSG00000174059.17	protein_coding	CD34	2.015529685	0.022880547	0.217106593	11.23654505	7.662438111	14.59266187	96.00542425	4.65519841	34.24463897	Up
ENSG00000196504.21	protein_coding	PRPF40A	-0.33720665	0.022885624	0.217106593	3094.020306	3229.301746	2987.124891	2388.506225	2470.246449	2511.438898	NotSig
ENSG00000213625.9	protein_coding	LEPROT	0.596031215	0.022889547	0.217106593	662.2063944	397.0379358	388.3850971	834.2935244	659.3654044	691.4081754	Up
ENSG00000290453.1	lncRNA	ENSG00000290453	2.548678885	0.022900606	0.217106593	4.282023151	0	3.70698212	11.43440172	16.42321343	19.07061104	Up
ENSG00000085998.15	protein_coding	POMGNT1	0.418648317	0.022952918	0.217344346	943.6435649	752.8513624	917.5533752	1085.029295	1235.420909	1176.064131	NotSig
ENSG00000142279.13	protein_coding	WTIP	0.762778121	0.022953356	0.217344346	124.1248153	135.9623251	68.93558016	180.6392807	198.647571	177.69354	Up
ENSG00000225067.4	transcribed_processed_pseudogene	RPL23AP2	0.959262943	0.022980074	0.217466253	128.0596675	111.0787619	332.2902946	241.5756744	487.4414125	381.1380017	Up
ENSG00000187994.14	protein_coding	RINL	-0.730472275	0.023065843	0.218146495	370.0097555	375.4298928	230.8308039	182.8478608	267.0511213	139.9537981	Down
ENSG00000145545.13	protein_coding	SRD5A1	0.537214806	0.02307999	0.218148957	593.659324	529.4721237	390.7887374	858.1626938	630.4279648	708.5690387	Up
ENSG00000134759.14	protein_coding	ELP2	-0.428301169	0.023109202	0.218293718	920.5144374	1105.879616	1195.256801	803.1405747	843.6024635	746.2135358	NotSig
ENSG00000049323.16	protein_coding	LTBP1	0.693113305	0.023140314	0.218456248	112.3567742	77.35084396	106.2779044	166.730915	170.1396507	141.0294079	Up
ENSG00000099139.14	protein_coding	PCSK5	0.741391107	0.023182463	0.218475708	123.5370733	85.09131892	92.30817666	202.2285311	173.4803346	126.9682574	Up
ENSG00000287972.2	lncRNA	ENSG00000287972	-2.289873544	0.023194659	0.218475708	11.22869915	15.30464301	20.93929282	4.447682816	1.31141238	3.693397208	Down
ENSG00000160953.17	protein_coding	PWWP3A	-0.605465773	0.023215203	0.218475708	537.0152236	702.0910673	779.7048216	499.6859904	520.6192792	307.0188444	Down
ENSG00000090612.22	protein_coding	ZNF268	-0.780531659	0.023216194	0.218475708	188.5728012	285.8281357	159.5415317	138.9830932	142.6351334	85.82331187	Down
ENSG00000005243.10	protein_coding	COPZ2	1.099409351	0.023216448	0.218475708	23.48020451	21.51075196	42.7320063	64.319282	52.03658029	71.66653445	Up
ENSG00000137040.10	protein_coding	RANBP6	-0.443469135	0.023225822	0.218475708	461.8416935	516.5996035	495.5898481	379.5720216	346.7271256	356.9508909	NotSig
ENSG00000164904.18	protein_coding	ALDH7A1	-0.402708685	0.02328783	0.218853553	1108.942894	1032.256671	1125.719499	751.0244851	807.259163	915.0690726	NotSig
ENSG00000047634.15	protein_coding	SCML1	0.920503312	0.023293853	0.218853553	107.1446336	170.2007244	74.55688244	292.382773	245.1296941	126.5642913	Up
ENSG00000187733.7	protein_coding	AMY1C	0.904096406	0.023346274	0.219214955	80.86277099	44.62807567	80.68327082	93.19877005	121.4357424	172.3450828	Up
ENSG00000189060.6	protein_coding	H1-0	0.33543512	0.023388807	0.21948314	4599.435301	4123.423544	4339.804806	5311.863516	5715.055187	5456.186122	NotSig
ENSG00000065621.15	protein_coding	GSTO2	-0.439506289	0.023406872	0.219521527	993.361807	1254.077347	1011.521641	730.3913336	887.8803361	786.8816532	NotSig
ENSG00000281091.4	lncRNA	LL0XNC01-250H12.3	-1.417550586	0.023461143	0.21989922	33.53276946	30.7215261	63.93310929	18.4525396	20.9938089	8.595163882	Down
ENSG00000145431.11	protein_coding	PDGFC	0.870319466	0.023491397	0.220051493	93.97518519	101.1762956	106.5834976	287.0340211	146.3132053	116.3387425	Up
ENSG00000135677.11	protein_coding	GNS	0.565051625	0.023521241	0.22019975	1131.714879	1001.536955	1035.570818	1287.692828	2180.79902	1221.364522	Up
ENSG00000236499.4	lncRNA	LINC00896	2.215461013	0.023552739	0.220363299	8.706430259	3.246993249	2.46818645	8.731239415	47.66689937	11.50672648	Up
ENSG00000105193.9	protein_coding	RPS16	-0.440919635	0.023574994	0.22044023	11179.18845	14509.2029	10062.51376	7944.274124	9763.708918	8629.763529	NotSig
ENSG00000099995.19	protein_coding	SF3A1	-0.528428038	0.023628349	0.220807691	2203.555792	2597.416408	1493.495595	1341.639389	1380.275312	1642.719116	Down
ENSG00000142528.16	protein_coding	ZNF473	-0.610008433	0.023676049	0.221121907	237.0139627	332.1752232	371.0285608	232.0361593	202.1508315	179.941879	Down
ENSG00000147316.15	protein_coding	MCPH1	-0.574390935	0.023718589	0.221233124	271.5366256	370.19957	353.6727579	259.3406245	217.3530571	190.5001632	Down
ENSG00000293560.2	lncRNA	ENSG00000293560	2.022545355	0.023724114	0.221233124	13.79334121	9.37512087	1.731700074	9.317061661	39.17704396	54.22523502	Up
ENSG00000162521.19	protein_coding	RBBP4	-0.338793525	0.023730207	0.221233124	4491.19952	5052.75448	4852.09226	3783.792311	3655.697065	3943.864397	NotSig
ENSG00000162522.11	protein_coding	NHSL3	0.551388304	0.023828267	0.221816826	1188.505615	1101.569268	731.081201	1811.144555	1312.764473	1302.742004	Up
ENSG00000110422.12	protein_coding	HIPK3	0.40602924	0.023830886	0.221816826	957.9432314	822.6665988	822.528793	1181.711434	1225.506448	1041.16737	NotSig
ENSG00000214049.9	lncRNA	UCA1	0.839275298	0.023835177	0.221816826	2461.52105	2594.011697	776.7951184	3710.887527	4262.653359	2462.49663	Up
ENSG00000289100.2	lncRNA	ENSG00000289100	0.74001899	0.023889133	0.222187329	239.3069609	199.4740216	450.758054	599.8124607	405.5836694	480.1511605	Up
ENSG00000129353.15	protein_coding	SLC44A2	0.478379219	0.023950758	0.22259939	1500.19713	1356.365196	1123.473075	2248.039068	1566.710205	1729.006821	NotSig
ENSG00000120318.16	protein_coding	ARAP3	-0.571355261	0.023961778	0.22259939	247.6483044	215.1555297	256.0149828	171.9387737	139.5615568	171.5891239	Down
ENSG00000198948.12	protein_coding	MFAP3L	0.695930643	0.023988489	0.222619873	255.0537391	146.7045363	153.9073135	370.8241155	276.0034901	256.067032	Up
ENSG00000112855.17	protein_coding	HARS2	-0.467271377	0.023992326	0.222619873	731.0654023	969.2042921	1021.805244	660.9213951	702.0085737	605.7043157	NotSig
ENSG00000126091.21	protein_coding	ST3GAL3	1.322026669	0.02405849	0.222938627	50.7164878	65.58855096	189.5095549	69.83729225	397.4400724	296.6779503	Up
ENSG00000204149.16	protein_coding	AGAP6	-0.639107448	0.024061252	0.222938627	240.0020204	322.4053763	412.9921743	204.5539873	242.3039098	179.8378236	Down
ENSG00000145741.17	protein_coding	BTF3	-0.401883119	0.024074175	0.222938627	8910.396484	10297.39237	9963.349936	6477.947724	8658.188212	6944.339856	NotSig
ENSG00000129292.21	protein_coding	PHF20L1	-0.489082615	0.024083446	0.222938627	603.8789188	712.5177214	888.0374339	550.6852422	535.0302036	484.1845282	NotSig
ENSG00000142541.18	protein_coding	RPL13A	-0.460045398	0.02413706	0.223230467	42814.13224	56154.45648	53439.72912	33109.00881	45691.45258	31996.18851	NotSig
ENSG00000116690.13	protein_coding	PRG4	1.249411038	0.024143393	0.223230467	81.48942236	47.3796992	92.15797202	47.85657059	311.0176741	168.079301	Up
ENSG00000250644.3	protein_coding	ENSG00000250644	1.257355852	0.024181486	0.223344099	63.94627105	60.24038279	48.17250172	266.4812658	43.91754588	100.4540489	Up
ENSG00000242457.1	processed_pseudogene	RBBP4P2	0.987342001	0.024184118	0.223344099	61.01872242	48.23127901	147.830137	137.8865845	197.9505686	173.8001894	Up
ENSG00000117480.16	protein_coding	FAAH	0.659740791	0.024231334	0.223648661	193.2225806	121.8723552	190.9265138	303.5425241	215.0127445	279.850987	Up
ENSG00000168883.20	protein_coding	USP39	-0.385675406	0.024276309	0.223864145	1227.448005	1431.216329	1283.298193	1006.780701	1066.327607	944.144032	NotSig
ENSG00000111799.22	protein_coding	COL12A1	0.817765565	0.024284092	0.223864145	794.4896907	910.9130676	547.4606692	2217.721364	730.1155457	1021.41728	Up
ENSG00000119314.16	protein_coding	PTBP3	0.46596005	0.024301627	0.223864145	2057.509671	1839.776271	1410.75048	2100.060829	2510.674744	2721.732772	NotSig
ENSG00000213235.3	processed_pseudogene	EEF1A1P16	0.87521277	0.024324777	0.223864145	674.2190035	433.95723	1334.613001	845.9182202	1968.061376	1667.808131	Up
ENSG00000304309.1	lncRNA	ENSG00000304309	-0.502746065	0.024325934	0.223864145	380.6324919	382.8673343	427.2294756	237.9664307	311.67905	292.7761643	Down
ENSG00000189410.12	protein_coding	SH2D5	-0.830410112	0.024355217	0.224002403	98.80036707	127.5722302	109.2335797	81.97940655	47.94571402	56.55557077	Down
ENSG00000115226.10	protein_coding	FNDC4	1.078332677	0.024386489	0.224158778	58.93574986	57.58084662	144.3851507	101.6205894	162.7290024	289.5857776	Up
ENSG00000059915.17	protein_coding	PSD	-1.022434636	0.024402069	0.224170822	184.3285847	143.5266133	197.8080559	152.7694329	42.4202318	63.64043203	Down
ENSG00000217128.13	protein_coding	FNIP1	0.722741482	0.024418518	0.224190826	336.3843154	310.2684628	254.7796373	341.2849695	757.4821821	389.8685877	Up
ENSG00000260279.4	lncRNA	ENSG00000260279	-2.062150992	0.024447472	0.224308759	13.05301648	20.27029849	14.8966911	3.903414382	3.748456826	3.749124091	Down
ENSG00000234322.1	processed_pseudogene	ST13P18	1.563407732	0.024459921	0.224308759	16.59470262	7.148535691	10.57217035	20.06681158	29.59588113	52.49975377	Up
ENSG00000237433.1	processed_pseudogene	RPSAP11	0.888087086	0.024567572	0.225054632	270.9880683	198.4833999	615.2517886	426.5211907	780.961089	800.1594245	Up
ENSG00000174173.7	protein_coding	TRMT10C	-0.430786046	0.024589899	0.225054632	784.434934	919.2151479	792.1673679	544.6268053	658.1758385	650.1259053	NotSig
ENSG00000185475.11	protein_coding	TMEM179B	0.441197663	0.024591071	0.225054632	354.218033	366.5587204	332.761397	495.8538303	487.3272903	446.8637083	NotSig
ENSG00000205268.11	protein_coding	PDE7A	-0.522459247	0.024598562	0.225054632	289.7140874	362.0162094	368.4070337	244.1411018	215.506755	251.3643941	Down
ENSG00000163956.13	protein_coding	LRPAP1	0.464186914	0.024622258	0.225140311	1382.315763	1009.445744	951.3702207	1667.222311	1436.260753	1506.316858	NotSig
ENSG00000153015.17	protein_coding	CWC27	-0.579400799	0.024655584	0.225146141	382.0960709	585.7382279	542.2763019	295.0487341	412.212389	304.3579764	Down
ENSG00000263272.1	lncRNA	ENSG00000263272	-1.033673115	0.024660034	0.225146141	63.24754995	53.41916782	83.77960583	36.95891024	37.82621662	22.77073105	Down
ENSG00000108797.12	protein_coding	CNTNAP1	-1.027118831	0.024665893	0.225146141	89.22329843	67.10285144	111.6419395	54.15284911	53.29223935	23.50706579	Down
ENSG00000221817.13	lncRNA	PPP3CB-AS1	1.263416639	0.024695883	0.225227318	16.27857011	11.81347897	28.08942109	48.99749852	44.76451716	38.82752863	Up
ENSG00000135124.16	protein_coding	P2RX4	0.61139604	0.024703461	0.225227318	231.1260013	145.9652862	220.4792523	334.7953271	311.8184414	265.8063658	Up
ENSG00000106366.9	protein_coding	SERPINE1	0.95150154	0.024774458	0.225743595	267.8369091	264.2536876	186.4127961	813.2400334	379.171689	195.0723675	Up
ENSG00000143494.16	protein_coding	VASH2	-0.871238918	0.024841883	0.226013927	111.5846017	150.2131306	229.559445	61.15080904	105.1881887	104.4261983	Down
ENSG00000163814.8	protein_coding	CDCP1	0.520717046	0.024851398	0.226013927	2648.4769	2053.465064	1465.09285	2817.721224	2817.649135	3213.811889	Up
ENSG00000266967.7	protein_coding	AARSD1	-0.516212401	0.024854652	0.226013927	491.2908122	632.5398967	595.1019466	388.9792881	332.4485969	480.3930353	Down
ENSG00000140807.7	protein_coding	NKD1	-1.186817117	0.024861676	0.226013927	200.8806236	90.01399757	192.4139666	135.3756776	38.75120089	39.32498134	Down
ENSG00000293176.2	lncRNA	RPSAP52	-1.32100207	0.024889432	0.226032062	48.79966452	81.75498323	51.75474613	9.986997602	23.08621324	40.47298949	Down
ENSG00000267426.5	protein_coding	ENSG00000267426	2.332890085	0.024892448	0.226032062	5.512171033	6.994220527	0	27.4236322	27.04893474	10.03971471	Up
ENSG00000174827.14	protein_coding	PDZK1	1.821668348	0.024961036	0.226523923	12.47442414	6.66141779	17.70323839	12.02134614	25.32361325	95.47218751	Up
ENSG00000117262.19	protein_coding	GPR89A	-0.519198852	0.02499145	0.226668991	311.2082355	302.5903111	353.9751942	243.1412097	235.8584893	195.2622217	Down
ENSG00000120055.7	protein_coding	C10orf95	1.255950407	0.025018274	0.22674777	19.81598785	16.09546878	17.36013439	42.50822659	57.31399679	27.75586539	Up
ENSG00000142871.18	protein_coding	CCN1	-0.59756841	0.025029005	0.22674777	641.9780918	706.0238148	393.1059523	431.5610937	377.0774219	341.5010384	Down
ENSG00000242147.4	lncRNA	LASTR	1.61745598	0.025047696	0.226786315	19.92759796	7.162080411	5.832503017	42.21040371	32.19858691	23.10302132	Up
ENSG00000186687.16	protein_coding	LYRM7	-0.747769107	0.025137911	0.227472028	307.8042888	424.0338188	209.3843973	136.3059926	238.6028355	186.17505	Down
ENSG00000161013.17	protein_coding	MGAT4B	0.470352979	0.025163945	0.227576521	1423.326043	1290.748757	1697.833004	2302.149217	1608.883074	2198.442806	NotSig
ENSG00000113504.21	protein_coding	SLC12A7	0.406434069	0.025268212	0.228388003	531.6833058	515.2775065	548.9512531	763.266987	671.3205228	679.0872887	NotSig
ENSG00000170627.11	protein_coding	GTSF1	-0.41635396	0.025310088	0.228634947	1772.82403	2172.158985	1736.195576	1296.577556	1598.638691	1363.308426	NotSig
ENSG00000168802.14	protein_coding	CHTF8	0.527241001	0.025362576	0.228977417	876.0193646	900.8706362	724.6317389	988.1658121	1038.947176	1581.589314	Up
ENSG00000110660.15	protein_coding	SLC35F2	-0.440019909	0.0253806	0.22900853	1117.236038	1303.190262	1256.679169	780.1029243	862.5394559	1069.798114	NotSig
ENSG00000286122.2	lncRNA	LINC02964	-0.956990102	0.025414329	0.229173209	84.58506621	172.9754631	80.64066698	48.72471409	63.80033859	62.72710381	Down
ENSG00000167778.9	protein_coding	SPRYD3	0.473457581	0.025428029	0.229173209	746.0185072	671.2573816	524.4477448	948.8549151	790.9043661	956.0608268	NotSig
ENSG00000075790.12	protein_coding	BCAP29	0.491913766	0.025472219	0.229439848	427.6064937	309.3160883	369.6459881	530.7577889	556.3536086	467.8789083	NotSig
ENSG00000168785.8	protein_coding	TSPAN5	-2.843877152	0.025541982	0.229798332	167.423839	39.62196533	781.1004383	97.96742873	18.04491941	20.44852989	Down
ENSG00000072415.10	protein_coding	PALS1	0.696662102	0.02555478	0.229798332	302.2844343	188.0684265	461.289852	515.8720138	534.3012954	492.6214274	Up
ENSG00000143375.15	protein_coding	CGN	0.601625702	0.025555903	0.229798332	418.6378957	264.161932	452.7614289	698.4017765	514.384561	507.9675837	Up
ENSG00000214883.4	unprocessed_pseudogene	ENSG00000214883	2.148386719	0.025583773	0.229917328	6.13095762	2.765691457	3.562479945	8.857691088	13.42295143	33.44970561	Up
ENSG00000020129.16	protein_coding	NCDN	-0.563627968	0.025747375	0.231149673	424.6381879	570.867301	499.6016725	356.7633661	251.8744592	402.2084628	Down
ENSG00000147403.18	protein_coding	RPL10	-0.425694855	0.02575033	0.231149673	24560.4463	21011.96834	24931.95881	15769.81614	21375.3177	15345.49595	NotSig
ENSG00000213906.10	protein_coding	LTB4R2	-1.452447569	0.025788555	0.231360599	23.52781371	26.6033013	43.76178208	11.71772075	9.858395215	12.52759744	Down
ENSG00000154917.11	protein_coding	RAB6B	0.695880117	0.025915873	0.232175525	166.0434097	111.7156264	184.9976039	296.9071371	264.1697597	185.6300305	Up
ENSG00000188629.14	protein_coding	ZNF177	-1.403849329	0.025937678	0.232175525	53.76492951	45.64690606	115.2755384	15.10705961	51.77614681	14.67112025	Down
ENSG00000167257.11	protein_coding	RNF214	-0.595322449	0.025944318	0.232175525	292.8325458	425.4341786	267.0401027	203.6677457	238.8305475	209.3103894	Down
ENSG00000070882.13	protein_coding	OSBPL3	0.552253077	0.025947283	0.232175525	823.4868941	1221.479895	666.0771651	1287.840528	1216.009304	1470.97767	Up
ENSG00000144802.11	protein_coding	NFKBIZ	-1.081052894	0.025953289	0.232175525	145.322262	401.4973374	228.3099441	70.38303067	218.8366937	75.31026071	Down
ENSG00000150457.9	protein_coding	LATS2	0.60486745	0.026133075	0.233644257	271.9876493	246.4876843	195.469548	444.172521	272.9750244	367.2850411	Up
ENSG00000142733.18	protein_coding	MAP3K6	0.738566322	0.026147215	0.233644257	249.1759072	224.857071	162.8759802	258.3182499	280.2333216	530.5190189	Up
ENSG00000138246.17	protein_coding	DNAJC13	0.457889157	0.026174723	0.233757092	514.1548072	413.3417081	497.1959016	575.1088335	722.3294565	660.6851808	NotSig
ENSG00000171703.17	protein_coding	TCEA2	0.632087059	0.026201377	0.233827001	123.430849	93.7819452	110.9351319	182.7425017	156.6879597	168.5367443	Up
ENSG00000124160.12	protein_coding	NCOA5	-0.467283946	0.026219456	0.233827001	700.9187371	691.3779356	922.6045833	502.3330062	569.394711	603.5247519	NotSig
ENSG00000132781.22	protein_coding	MUTYH	-0.55262676	0.026227206	0.233827001	250.5595785	241.164143	254.8459592	143.1439448	186.9867777	180.0640644	Down
ENSG00000162729.14	protein_coding	IGSF8	0.664139945	0.026255792	0.233949084	399.2544524	317.4951745	232.9456797	654.6532996	355.5734843	493.4242993	Up
ENSG00000170542.7	protein_coding	SERPINB9	0.816654817	0.0263157	0.234349963	831.2235775	610.7378244	408.0702013	727.2958172	739.9293021	1792.97243	Up
ENSG00000120915.14	protein_coding	EPHX2	-0.758628415	0.026455094	0.235315722	152.7826945	129.7367539	121.6081741	106.1807595	63.96485364	70.39408405	Down
ENSG00000171863.15	protein_coding	RPS7	-0.54436165	0.026457242	0.235315722	16465.61158	21488.43634	25114.49744	11518.93793	19279.35142	12448.72486	Down
ENSG00000115677.18	protein_coding	HDLBP	0.611690337	0.026469087	0.235315722	4753.522957	3725.19658	5354.968287	4255.914804	7685.174337	9201.643584	Up
ENSG00000088356.6	protein_coding	PDRG1	-0.474495072	0.026545103	0.235858041	389.0069766	387.6536232	447.7254479	323.8843025	277.3506768	278.5460294	NotSig
ENSG00000196408.12	protein_coding	NOXO1	0.914841278	0.026562503	0.235879228	68.97235702	63.88327145	30.95741763	114.2654044	89.51718963	106.7279785	Up
ENSG00000290791.2	lncRNA	ENSG00000290791	0.901805098	0.026603166	0.236106853	69.15718666	80.47328583	43.47179628	121.1234327	81.70198353	161.1346569	Up
ENSG00000110876.11	protein_coding	SELPLG	2.194788722	0.026651985	0.236406567	1.146074139	7.591647476	2.496017302	15.30132424	17.459561	18.45996171	Up
ENSG00000161681.17	protein_coding	SHANK1	-1.893226112	0.026672579	0.236455721	16.48481404	29.51475531	20.09218112	6.834675866	9.838176744	2.34622196	Down
ENSG00000099849.15	protein_coding	RASSF7	0.490132233	0.026700552	0.236478565	594.7512322	549.700885	431.7683429	865.8947543	664.1454346	683.5415418	NotSig
ENSG00000196367.15	protein_coding	TRRAP	-0.394353604	0.026712164	0.236478565	869.8660802	893.1682859	1013.751041	677.6193243	745.7902202	688.8192066	NotSig
ENSG00000254614.2	lncRNA	CAPN1-AS1	0.946164901	0.026724021	0.236478565	33.0719409	51.95593976	33.11227009	89.04044644	61.45867683	76.5995575	Up
ENSG00000064726.10	protein_coding	BTBD1	-0.350954912	0.02673537	0.236478565	2270.839576	2558.840337	2226.304398	1897.043529	1778.746684	1856.002444	NotSig
ENSG00000107949.17	protein_coding	BCCIP	-0.414886193	0.026768656	0.236589781	1748.054439	2061.734602	1948.465605	1200.91131	1579.575602	1540.527469	NotSig
ENSG00000173621.9	protein_coding	LRFN4	0.475055228	0.026778065	0.236589781	478.6747487	515.0570902	508.2272305	841.0715168	576.6760498	667.2509952	NotSig
ENSG00000197724.12	protein_coding	PHF2	-0.467505252	0.026819482	0.236822504	439.2711242	428.0060527	537.049025	353.9275008	339.9534684	320.7524145	NotSig
ENSG00000165424.7	protein_coding	ZCCHC24	0.643645182	0.027001944	0.238192911	197.1393518	113.3883968	149.7146459	244.6611542	219.0426112	255.5130238	Up
ENSG00000118454.13	protein_coding	ANKRD13C	0.479501296	0.027015216	0.238192911	431.382006	390.4386693	420.3517912	484.6594602	689.1105697	559.5657523	NotSig
ENSG00000104814.13	protein_coding	MAP4K1	-1.715874085	0.027020165	0.238192911	52.57727919	13.60612936	30.20461629	14.26016534	4.578735988	10.2807849	Down
ENSG00000105419.18	protein_coding	MEIS3	-0.732037156	0.02709579	0.23859668	357.0524872	267.7443082	418.9059514	280.6887501	220.9667649	125.4195231	Down
ENSG00000226950.8	lncRNA	DANCR	-0.695030457	0.027096345	0.23859668	585.2492701	793.5796823	885.5027033	322.5636456	707.6847637	371.4387529	Down
ENSG00000100490.10	protein_coding	CDKL1	1.333968154	0.027117666	0.23865065	80.67332741	28.17812522	27.72869782	42.52712692	108.6760898	200.4724063	Up
ENSG00000172575.14	protein_coding	RASGRP1	-1.319117607	0.027166262	0.238944463	43.09612981	47.65500136	31.32622107	10.90235679	24.49648493	13.80722343	Down
ENSG00000112893.10	protein_coding	MAN2A1	0.423759106	0.027208208	0.239154406	747.9498717	637.400167	603.6252335	798.030497	946.5336115	924.769714	NotSig
ENSG00000103260.9	protein_coding	METRN	0.35162407	0.027220579	0.239154406	1283.396662	1364.965893	1313.826195	1621.375126	1631.390412	1803.100744	NotSig
ENSG00000185847.10	lncRNA	LINC01405	-1.949502211	0.02726177	0.239382414	87.62311238	155.3429929	3.038741418	11.51155933	29.75291947	22.63139184	Down
ENSG00000166128.13	protein_coding	RAB8B	-0.494619348	0.027321277	0.239770912	393.1228747	397.2855505	356.6515946	231.2225868	304.9474061	279.1212492	NotSig
ENSG00000222041.13	lncRNA	CYTOR	0.716065213	0.027378231	0.240136587	325.0189968	328.9214895	142.2618125	430.9773235	390.176183	488.5406699	Up
ENSG00000119699.8	protein_coding	TGFB3	1.352303393	0.02743434	0.240479571	41.50714224	35.35956092	58.61031523	227.6183705	29.6496317	87.3807642	Up
ENSG00000204334.8	protein_coding	ERICH2	-1.504685591	0.02745537	0.240479571	23.79564825	27.70151387	33.98644249	13.00668247	6.615767152	10.61224775	Down
ENSG00000181227.3	processed_pseudogene	DLSTP1	2.670621983	0.027470172	0.240479571	13.43381491	0	0	29.93449712	29.89978712	26.45829678	Up
ENSG00000109390.13	protein_coding	NDUFC1	-0.439479803	0.027478568	0.240479571	519.2423157	566.4184201	471.1779592	360.642656	400.0218209	388.204075	NotSig
ENSG00000121691.7	protein_coding	CAT	0.722711952	0.027494997	0.24048937	888.0804393	682.646218	1253.721822	885.5709382	1560.090418	2217.381323	Up
ENSG00000124253.11	protein_coding	PCK1	0.837753365	0.02758347	0.24101019	582.1444056	196.877416	691.7744853	730.6490691	792.155599	1106.407842	Up
ENSG00000178053.21	protein_coding	MLF1	-0.478144794	0.027585226	0.24101019	566.0878962	597.2229406	701.7042956	437.7647637	521.6477033	379.4720504	NotSig
ENSG00000143621.17	protein_coding	ILF2	-0.459455794	0.027622939	0.241205532	3762.182566	4806.750878	5559.986221	3114.948932	4039.712567	3121.679692	NotSig
ENSG00000105953.16	protein_coding	OGDH	0.484885531	0.027656137	0.241268076	909.1177699	830.4645515	595.2233897	1117.314647	965.9031682	1184.8168	NotSig
ENSG00000055957.11	protein_coding	ITIH1	1.324427051	0.027670919	0.241268076	47.9709913	16.48491457	47.64358599	35.99206005	87.20973597	156.8739983	Up
ENSG00000248508.11	lncRNA	SRP14-DT	0.969831969	0.027676178	0.241268076	41.46384417	51.4543917	35.30026507	56.56392204	118.9254965	77.5063946	Up
ENSG00000186212.4	protein_coding	SOWAHB	1.037382217	0.027739741	0.241688073	54.97257054	34.37077088	31.38917969	121.6929272	61.15869346	64.11601118	Up
ENSG00000168765.19	protein_coding	GSTM4	-0.637687566	0.027785244	0.241950332	194.747062	207.6912483	212.8944371	167.781971	120.8644713	105.1434831	Down
ENSG00000087206.17	protein_coding	UIMC1	-0.476215374	0.027870263	0.242358833	366.3641584	395.8255448	356.3937956	285.6143859	281.3420604	237.4314804	NotSig
ENSG00000212123.4	protein_coding	PRR22	-0.815478666	0.027882012	0.242358833	77.20225321	88.788286	91.94122477	52.16940637	42.24597503	51.83174422	Down
ENSG00000233822.6	protein_coding	H2BC15	1.362452037	0.027888374	0.242358833	66.35618867	26.60758611	104.2042786	39.57728724	208.4014764	259.6439543	Up
ENSG00000096092.6	protein_coding	TMEM14A	-0.452844156	0.027893868	0.242358833	642.2302503	801.0725439	844.4132511	534.5011751	623.7823857	513.2552024	NotSig
ENSG00000092847.14	protein_coding	AGO1	-0.448252253	0.027942017	0.242642975	785.7337494	921.7729917	666.205395	544.427967	611.1856481	584.9468137	NotSig
ENSG00000185630.20	protein_coding	PBX1	0.97661896	0.027985763	0.242882797	595.9155806	290.3055857	118.5232126	525.4165558	870.8836262	581.7499625	Up
ENSG00000287431.2	lncRNA	RENO1	1.766108851	0.028000557	0.242882797	22.63513956	23.54131922	15.28305598	76.58157388	138.5503229	5.966419334	Up
ENSG00000261884.2	protein_coding	ENSG00000261884	-1.083816064	0.028065616	0.24331278	41.41132862	64.37253195	73.31379111	20.91424747	26.51001325	36.92797498	Down
ENSG00000100558.9	protein_coding	PLEK2	-0.392443335	0.02811347	0.243528794	647.3617671	658.8962562	698.3884302	499.180752	523.42102	504.5601118	NotSig
ENSG00000039139.11	protein_coding	DNAH5	-1.253418543	0.028121538	0.243528794	34.92761001	32.67160826	48.55619887	18.08521638	18.71218021	11.79276113	Down
ENSG00000140093.10	protein_coding	SERPINA10	1.718009052	0.028221206	0.244257261	23.39494351	4.589987383	51.75076302	22.28584527	154.2317755	86.48086352	Up
ENSG00000239672.8	protein_coding	NME1	-0.39873042	0.02825091	0.24437971	4315.912753	5717.929222	4740.610959	3408.942952	3664.302483	4134.75063	NotSig
ENSG00000164828.18	protein_coding	SUN1	0.35835572	0.028295253	0.244628579	2086.379332	1845.085162	2126.902278	2803.242432	2446.901359	2514.248007	NotSig
ENSG00000075131.10	protein_coding	TIPIN	-0.52663664	0.028334839	0.244768596	273.0612576	302.1058592	352.0027972	191.5256393	216.3186241	236.3970168	Down
ENSG00000073712.15	protein_coding	FERMT2	-0.58122091	0.028342611	0.244768596	522.1907257	469.515707	813.7756146	376.9869779	463.9656755	366.0022777	Down
ENSG00000174514.13	protein_coding	MFSD4A	-1.631737078	0.028439181	0.245467632	28.86315465	45.86553607	72.03883615	33.82055371	9.846357485	4.843157479	Down
ENSG00000108848.16	protein_coding	LUC7L3	-0.391026711	0.028575932	0.246392369	3175.915553	3115.756267	2835.132484	2137.283468	2721.120051	2103.213322	NotSig
ENSG00000272758.8	lncRNA	WDR5B-DT	0.914793218	0.028577688	0.246392369	69.50451323	40.41720818	52.12661215	126.6398617	111.8368867	65.65411206	Up
ENSG00000231313.2	processed_pseudogene	CLIC1P1	1.134696984	0.028605026	0.246492785	21.31510959	32.75032134	46.0004353	71.1748068	41.47096628	106.3336814	Up
ENSG00000181826.10	protein_coding	RELL1	0.504273873	0.028711417	0.247273935	529.0177765	398.5793667	348.4079043	642.2637207	545.2791129	621.9801751	Up
ENSG00000186891.14	protein_coding	TNFRSF18	0.566219617	0.02876027	0.247558947	400.0738147	245.9481814	412.4119534	520.8196625	466.7087037	578.9298118	Up
ENSG00000179195.16	protein_coding	ZNF664	-0.446074836	0.028814023	0.247868752	2049.704529	1880.519695	2603.483194	1565.569027	1841.419335	1388.954636	NotSig
ENSG00000293016.1	lncRNA	ENSG00000293016	0.945137344	0.028827819	0.247868752	155.6358096	123.2354496	408.892426	278.0055881	596.4907129	449.7013611	Up
ENSG00000007541.17	protein_coding	PIGQ	0.697558654	0.028855393	0.247970115	148.9107841	115.8325645	170.3396495	260.5399783	157.926762	286.5317287	Up
ENSG00000293413.2	lncRNA	ENSG00000293413	-0.844846485	0.02888098	0.248054302	98.55819114	74.20865476	119.7781682	64.53686189	52.79606416	44.64181256	Down
ENSG00000229544.9	protein_coding	NKX1-2	-0.969816941	0.02893128	0.248350537	61.74765223	93.72335064	77.6875799	54.61447151	34.31306276	29.07277402	Down
ENSG00000090776.6	protein_coding	EFNB1	0.438471167	0.028972138	0.248565433	416.4579574	436.4594499	351.9308775	561.506634	559.5255381	512.0132582	NotSig
ENSG00000133321.12	protein_coding	PLAAT4	2.032381311	0.028994006	0.248601215	7.504371531	1.14885003	10.69838379	42.82562089	28.33715091	8.702129844	Up
ENSG00000157978.13	protein_coding	LDLRAP1	0.479474509	0.029010462	0.248601215	466.7577194	341.7707527	418.7092995	643.8696369	544.5513853	521.1650529	NotSig
ENSG00000237186.1	processed_pseudogene	RPS8P5	0.848517963	0.029023784	0.248601215	255.6550358	158.0884272	498.9020469	365.3750377	620.0133028	658.1605302	Up
ENSG00000068001.14	protein_coding	HYAL2	0.413278728	0.029049223	0.248643184	882.3646673	899.312867	934.0930284	1299.313353	996.6741887	1319.181307	NotSig
ENSG00000109819.9	protein_coding	PPARGC1A	1.578995303	0.029064421	0.248643184	13.11458066	6.105355172	6.284078112	22.78037493	26.36092262	28.19436167	Up
ENSG00000281383.1	lncRNA	ENSG00000281383	2.484179969	0.029089069	0.248643184	27.0568073	26.22982734	78.45474817	45.76841598	604.5256029	86.66002989	Up
ENSG00000066855.16	protein_coding	MTFR1	-0.480526689	0.029104703	0.248643184	576.9492252	642.893504	596.5744833	355.4239549	524.270532	424.4251552	NotSig
ENSG00000116685.17	protein_coding	KIAA2013	0.416228608	0.029107824	0.248643184	1392.006872	1304.815089	1216.709618	1650.112302	1505.509358	2067.576504	NotSig
ENSG00000002016.18	protein_coding	RAD52	-0.688005315	0.029207129	0.249315056	323.9963816	238.4000857	172.6567751	139.2305309	181.9443969	134.2374	Down
ENSG00000290993.2	lncRNA	ENSG00000290993	-0.848331675	0.029220624	0.249315056	97.80211769	133.2483785	76.58015381	66.74013575	46.22943972	56.50609964	Down
ENSG00000156482.11	protein_coding	RPL30	-0.530075802	0.029234091	0.249315056	14730.86429	18845.11416	20877.18563	10578.54981	17076.44973	10055.55573	Down
ENSG00000165240.22	protein_coding	ATP7A	-0.620723991	0.029276789	0.249543719	204.8518988	174.3546771	169.6433528	112.0525918	103.7371964	142.0591224	Down
ENSG00000178202.14	protein_coding	POGLUT3	0.42803586	0.029331295	0.249872732	610.9905767	491.956267	585.3248692	817.6646153	680.976103	772.180236	NotSig
ENSG00000203727.4	protein_coding	SAMD5	-1.4571618	0.029387743	0.25021792	49.9103911	38.2529241	209.3732142	44.98332848	47.25085639	15.79688532	Down
ENSG00000168502.18	protein_coding	MTCL1	-0.734458327	0.029434166	0.250477415	262.8644708	177.3013331	320.4138989	207.4717883	129.3140437	118.9522213	Down
ENSG00000104327.7	protein_coding	CALB1	1.884543381	0.029629176	0.25200039	22.80781506	38.26264694	0.888072937	49.21910687	111.1530224	63.33274956	Up
ENSG00000137038.8	protein_coding	DMAC1	0.827820744	0.029645322	0.252001278	182.363419	241.777392	240.8597566	210.5211201	655.4900712	320.2058648	Up
ENSG00000213689.14	protein_coding	TREX1	1.017703879	0.029677935	0.252142069	71.04785804	64.71196683	111.5842521	243.6778848	66.16356606	190.0267249	Up
ENSG00000231133.9	lncRNA	HAR1B	2.146208467	0.029703696	0.252154965	4.386322978	1.043816763	6.373424298	22.38601382	10.67268013	18.64641672	Up
ENSG00000293320.1	lncRNA	ENSG00000293320	-0.573041494	0.029715287	0.252154965	10430.33705	13696.2864	16266.17424	6696.10584	12593.20309	7864.233698	Down
ENSG00000257390.5	protein_coding	ENSG00000257390	-2.595653726	0.029729659	0.252154965	27.56634313	11.29128638	38.52270159	11.71436416	0	0	Down
ENSG00000076641.4	protein_coding	PAG1	-1.136871926	0.029753161	0.252154965	46.30924184	46.16215992	38.95029391	16.079714	19.30818748	24.76552805	Down
ENSG00000302201.1	lncRNA	ENSG00000302201	-1.797059555	0.029759711	0.252154965	18.31192266	32.5361194	23.52948613	5.704668242	2.163367415	12.50031774	Down
ENSG00000173542.9	protein_coding	MOB1B	0.472807677	0.029786803	0.252248456	428.5204895	339.9733035	481.3439011	531.5282235	601.4121148	603.4984453	NotSig
ENSG00000143498.18	protein_coding	TAF1A	-0.86546686	0.029867354	0.252794325	217.4903757	289.4086649	145.292716	64.04646865	154.0251226	141.2423094	Down
ENSG00000104324.16	protein_coding	CPQ	1.020128845	0.029908817	0.253008945	78.63552801	113.1368835	246.4614482	137.4702216	391.3166006	359.8251151	Up
ENSG00000075043.21	protein_coding	KCNQ2	-0.411962939	0.029930527	0.253056324	891.5879935	1070.403662	977.2861052	820.2287937	733.2413745	654.2848456	NotSig
ENSG00000178773.15	protein_coding	CPNE7	-0.570706903	0.029992689	0.253445485	1003.379849	1494.913127	1144.640409	957.7306659	553.9587587	939.8094509	Down
ENSG00000165506.15	protein_coding	DNAAF2	-0.523922199	0.030039865	0.253585863	323.1531532	435.8070209	422.901779	233.2589564	282.5220053	307.2757994	Down
ENSG00000171307.19	protein_coding	ZDHHC16	0.501209598	0.030057053	0.253585863	459.6992608	480.0769476	354.8608764	497.1091695	652.2341563	685.3698613	Up
ENSG00000159069.14	protein_coding	FBXW5	0.433500152	0.030073462	0.253585863	859.269412	919.967134	1138.95568	1499.876253	1245.243876	1193.011639	NotSig
ENSG00000174652.20	protein_coding	ZNF266	-0.809838451	0.030073873	0.253585863	198.6056006	267.6615912	501.381452	192.2586718	228.2275202	131.2453959	Down
ENSG00000259933.6	lncRNA	PKD1-AS1	2.039176203	0.030164766	0.254215834	7.909106504	0	13.41054186	30.09414982	29.49859896	27.75677923	Up
ENSG00000214019.2	processed_pseudogene	RBM39P1	1.075159735	0.030192777	0.254278812	37.18408624	20.74775798	61.95825162	59.24175333	97.77134078	95.99989606	Up
ENSG00000083290.20	protein_coding	ULK2	0.555249028	0.030204613	0.254278812	306.766471	198.7377839	271.6761735	331.0988425	381.9022417	431.4216292	Up
ENSG00000104299.15	protein_coding	INTS9	-0.606249672	0.030228434	0.254343044	251.7751974	388.5788512	247.4787887	205.9380571	170.1756304	206.5257474	Down
ENSG00000154889.17	protein_coding	MPPE1	0.599141033	0.030265479	0.254518421	189.2558713	119.8583855	167.0023357	249.6972895	247.267862	223.397984	Up
ENSG00000143933.20	protein_coding	CALM2	0.365960642	0.030342794	0.255032073	7526.299395	7707.191241	9449.186347	11333.31694	10636.38889	9838.986534	NotSig
ENSG00000143756.12	protein_coding	FBXO28	-0.403164496	0.030427408	0.255606496	777.8943716	869.2932311	737.2034361	647.6661019	600.1040544	554.4860177	NotSig
ENSG00000166147.16	protein_coding	FBN1	1.734709463	0.030467468	0.255806228	138.6909664	197.591226	193.0726717	1213.954429	155.1035546	392.1714095	Up
ENSG00000140992.20	protein_coding	PDPK1	0.562883633	0.030554163	0.256397085	627.5268395	573.3910938	495.9016755	1109.387894	587.7515578	810.7594841	Up
ENSG00000184922.15	protein_coding	FMNL1	0.772909493	0.030609057	0.256720593	115.9423291	65.5009622	75.27744575	181.6294649	126.4066707	130.0790255	Up
ENSG00000251493.5	protein_coding	FOXD1	-0.557906626	0.030651285	0.256876319	279.7490347	345.7987005	271.1981596	204.9734541	239.1189906	165.8071202	Down
ENSG00000141934.10	protein_coding	PLPP2	0.442948486	0.030660328	0.256876319	1350.634106	1281.161048	1151.726181	2054.208245	1370.581821	1716.231299	NotSig
ENSG00000120696.9	protein_coding	KBTBD7	-0.678795691	0.03069019	0.256989442	197.5437106	206.7800644	208.5909352	85.84066528	165.0332399	133.460425	Down
ENSG00000278041.2	lncRNA	ENSG00000278041	-1.154778579	0.030768659	0.257134382	58.05506421	48.00514499	31.46035728	22.61440149	21.3483944	17.89879256	Down
ENSG00000170017.12	protein_coding	ALCAM	0.359985338	0.030780285	0.257134382	2372.161449	2514.90569	2108.35563	3262.779639	2926.892657	2786.147828	NotSig
ENSG00000078098.15	protein_coding	FAP	2.115023578	0.030785842	0.257134382	9.991433573	3.444294688	13.68903626	90.76445713	10.79668928	10.06229439	Up
ENSG00000130522.6	protein_coding	JUND	-0.466647472	0.030786194	0.257134382	3209.146283	2671.999095	2386.970972	2495.337362	1718.585713	1766.670504	NotSig
ENSG00000196976.8	protein_coding	LAGE3	-0.533846536	0.030815032	0.257134382	269.8447199	243.6502499	334.5825853	193.9503464	204.5427782	186.9507631	Down
ENSG00000126368.6	protein_coding	NR1D1	0.747176975	0.030818949	0.257134382	520.8853	753.5144155	311.113848	1182.443268	559.0140063	918.7689293	Up
ENSG00000204388.7	protein_coding	HSPA1B	-0.79563349	0.030837656	0.257134382	5058.170227	6588.916019	1994.933906	1938.678967	3673.988369	2248.165809	Down
ENSG00000156831.9	protein_coding	NSMCE2	-0.717487972	0.030838448	0.257134382	267.1688912	602.3715644	673.9340143	269.7584489	342.136106	327.1925643	Down
ENSG00000051596.10	protein_coding	THOC3	-0.371571536	0.030919213	0.257671041	1050.134139	1176.741744	1070.131986	799.8048578	839.5219609	910.2297719	NotSig
ENSG00000198363.18	protein_coding	ASPH	-0.543440749	0.030949458	0.257786336	5186.644833	5434.038551	3421.80334	2657.954389	2748.9715	4229.687135	Down
ENSG00000105866.15	protein_coding	SP4	-0.719512474	0.030985784	0.257865322	173.4670448	275.7120251	288.3176779	101.2098251	186.1508586	161.0785043	Down
ENSG00000127328.22	protein_coding	RAB3IP	0.535722051	0.030996184	0.257865322	329.5670714	286.9505509	346.6542995	359.5620915	578.9816394	459.5330655	Up
ENSG00000165527.8	protein_coding	ARF6	0.453051909	0.031008186	0.257865322	2986.577647	2399.703287	2127.841948	3375.363333	2852.649427	4058.869489	NotSig
ENSG00000159110.22	protein_coding	IFNAR2	-0.742879568	0.031029789	0.25786859	239.1040884	202.3964001	224.8555125	146.0375439	176.8475697	74.71115543	Down
ENSG00000030419.17	protein_coding	IKZF2	1.415962322	0.031043729	0.25786859	17.51496728	22.74517178	8.343690508	39.6174506	66.91072118	22.56639365	Up
ENSG00000138207.15	protein_coding	RBP4	0.893806626	0.031066762	0.25786859	569.9199928	232.1382646	852.7311422	584.7396801	1058.300867	1432.355178	Up
ENSG00000299466.1	lncRNA	ENSG00000299466	0.990202405	0.03107424	0.25786859	41.60396978	25.00326718	36.75443505	90.7276539	55.17913365	58.95213226	Up
ENSG00000116288.13	protein_coding	PARK7	-0.339351821	0.031096198	0.257914555	2734.349613	2972.189364	2737.217922	2051.59516	2263.859717	2360.355257	NotSig
ENSG00000109065.12	protein_coding	NAT9	-0.425763218	0.031121868	0.257991249	602.0271967	699.8884537	561.3469905	484.6339814	434.1780252	467.7428541	NotSig
ENSG00000164713.10	protein_coding	BRI3	0.480588782	0.031176963	0.258311662	518.4439211	512.3257358	352.6129804	650.3390551	661.9419978	618.7784178	NotSig
ENSG00000153936.18	protein_coding	HS2ST1	-0.414733246	0.03120163	0.258326011	771.3148346	783.5721807	903.5492943	579.9599552	693.9620341	570.7024962	NotSig
ENSG00000204619.8	protein_coding	PPP1R11	-0.536130129	0.031211584	0.258326011	402.5479325	502.4474539	382.5567715	263.4720898	368.5549989	257.2301533	Down
ENSG00000048392.13	protein_coding	RRM2B	-0.632474773	0.031235955	0.258391584	1032.666096	2438.444163	1323.612437	1069.440205	986.7446985	1036.508039	Down
ENSG00000183579.16	protein_coding	ZNRF3	0.665465026	0.031269414	0.258507945	165.7389848	215.4911775	113.1352806	217.1706856	296.0742626	272.1214204	Up
ENSG00000293505.1	lncRNA	GNRHR2	1.718974784	0.031282934	0.258507945	6.760331966	8.787399135	3.339373003	18.23672225	21.40710014	22.60057682	Up
ENSG00000097033.15	protein_coding	SH3GLB1	0.361400428	0.031333744	0.258791686	1139.14688	953.5320654	1058.664233	1331.277942	1358.586386	1359.262955	NotSig
ENSG00000099889.14	protein_coding	ARVCF	-0.478277096	0.031352214	0.258808157	352.5886099	373.7409632	391.7941348	304.8999668	260.1334444	236.4821547	NotSig
ENSG00000167981.7	protein_coding	ZNF597	-0.77043158	0.031392674	0.259006051	141.1623064	175.8845493	112.2740723	99.69727247	93.4897116	57.43207896	Down
ENSG00000162430.18	protein_coding	SELENON	0.372798378	0.031455062	0.259384553	1826.456658	1486.877809	1585.709858	2299.376999	1977.508076	2065.494655	NotSig
ENSG00000257103.9	protein_coding	LSM14A	-0.442150477	0.031538943	0.259793556	2078.731949	2472.578956	1638.043852	1590.978275	1363.60444	1599.580565	NotSig
ENSG00000213923.13	protein_coding	CSNK1E	-0.402420436	0.03155384	0.259793556	1894.756635	2006.652915	1527.872853	1454.048306	1229.989169	1422.757538	NotSig
ENSG00000236533.1	processed_pseudogene	RPS12P4	0.793494476	0.031554275	0.259793556	134.9324507	114.5202312	277.8668373	224.1588512	355.163389	334.5009588	Up
ENSG00000102890.16	protein_coding	ELMO3	0.535464645	0.031604919	0.260074216	612.9542043	494.536817	372.0893007	793.2982888	584.0620129	767.2707378	Up
ENSG00000138794.10	protein_coding	CASP6	-0.503714737	0.031661391	0.260402504	300.8706969	321.7850108	384.6514055	228.7565053	264.8748426	217.2371352	Down
ENSG00000088256.9	protein_coding	GNA11	0.396496476	0.031702191	0.260519713	1042.403048	843.0115028	864.5504669	1213.81262	1106.024163	1300.253759	NotSig
ENSG00000138760.11	protein_coding	SCARB2	0.405452121	0.03170881	0.260519713	1478.614059	1257.706672	1202.453514	1971.967201	1513.728536	1729.586744	NotSig
ENSG00000130475.16	protein_coding	FCHO1	-0.680234375	0.031731185	0.26056727	454.4154398	717.6466339	347.1549846	372.8613968	227.5860972	347.3993992	Down
ENSG00000237523.3	lncRNA	LINC00857	0.711292186	0.031813669	0.261051085	157.6999918	123.4132771	76.07854697	193.1153941	182.6328932	209.444457	Up
ENSG00000097021.21	protein_coding	ACOT7	0.510383759	0.031823339	0.261051085	1385.604877	1460.00678	917.1939544	1937.333313	1425.085479	1997.363982	Up
ENSG00000160584.17	protein_coding	SIK3	0.475142586	0.031853607	0.261163006	383.3314327	390.8380415	290.3859596	525.0431907	447.9073195	506.0278113	NotSig
ENSG00000135111.16	protein_coding	TBX3	0.967319021	0.031975573	0.262026229	43.79007623	52.05134403	27.77593037	65.75479005	110.7744779	65.10475102	Up
ENSG00000167635.12	protein_coding	ZNF146	-0.412746813	0.032050071	0.262499775	2182.981332	2518.109096	2380.097407	1431.341926	2018.716362	1872.230516	NotSig
ENSG00000151025.11	protein_coding	GPR158	-0.949236704	0.032106592	0.262725948	51.91705415	90.25761196	81.61035269	36.392535	48.09287766	30.55589523	Down
ENSG00000067560.14	protein_coding	RHOA	0.349761624	0.032128469	0.262725948	9640.680031	9113.734431	8062.844911	11261.40696	10428.78339	12485.08332	NotSig
ENSG00000072401.15	protein_coding	UBE2D1	-0.489233253	0.032140225	0.262725948	425.4473563	485.2041181	630.6276552	351.3214569	372.0432501	375.3828624	NotSig
ENSG00000109046.15	protein_coding	WSB1	-0.432044998	0.032144584	0.262725948	1466.726217	1646.013332	1168.957451	993.6665181	994.0251539	1186.253051	NotSig
ENSG00000168806.8	protein_coding	LCMT2	-0.649293062	0.032184641	0.262839663	173.2232672	138.3409806	150.3850626	96.32482952	115.966129	82.4538979	Down
ENSG00000111845.5	protein_coding	PAK1IP1	-0.474186327	0.032191961	0.262839663	588.3235442	757.2012128	529.0158944	408.2743407	484.9017473	456.9872487	NotSig
ENSG00000139531.13	protein_coding	SUOX	-0.568145743	0.03223457	0.262983041	261.7916866	236.8381536	305.6151262	219.1468506	166.6248944	155.2295958	Down
ENSG00000147677.12	protein_coding	EIF3H	-0.430425374	0.032273304	0.262983041	6683.867504	8371.972922	5929.745644	4329.516861	5660.387198	5584.649826	NotSig
ENSG00000254901.8	protein_coding	BORCS8	0.730933182	0.03227415	0.262983041	64.67311216	61.96729533	73.17206478	124.2087377	88.09171155	118.5839376	Up
ENSG00000266258.2	lncRNA	LINC01909	1.81488118	0.032276485	0.262983041	3.166804467	7.350035103	5.356267538	20.40988527	14.26118138	20.90976607	Up
ENSG00000128059.8	protein_coding	PPAT	-0.50083889	0.032303949	0.263028854	1377.87084	1708.70969	1072.901857	815.0911081	974.9297449	1150.823672	Down
ENSG00000138381.10	protein_coding	ASNSD1	-0.384853334	0.03232133	0.263028854	857.4746392	856.7600388	895.6967474	600.2880632	673.4996076	727.4133998	NotSig
ENSG00000106025.9	protein_coding	TSPAN12	0.951200487	0.032333014	0.263028854	131.3845176	70.57621846	196.2348478	128.0113297	276.6435716	365.5253981	Up
ENSG00000185551.15	protein_coding	NR2F2	0.64510083	0.032356541	0.263028854	320.4851941	333.5282536	166.5876487	470.9045909	359.1340985	452.4676306	Up
ENSG00000105821.15	protein_coding	DNAJC2	-0.45251766	0.032365827	0.263028854	1006.512637	1397.498887	992.2041183	744.0539796	891.8557445	846.8183315	NotSig
ENSG00000198732.11	protein_coding	SMOC1	0.981721053	0.03239626	0.263140047	50.85184887	29.36743305	44.45811315	82.81609542	52.28928633	112.9916715	Up
ENSG00000143061.18	protein_coding	IGSF3	0.528861888	0.032435246	0.263320554	450.5442205	276.8802675	363.5716019	538.9193508	575.5005663	459.8811552	Up
ENSG00000197021.9	protein_coding	EOLA2	-0.495415784	0.032479049	0.263539968	282.2277369	309.1044226	318.7464346	238.8336926	214.8589552	190.5751195	NotSig
ENSG00000198951.12	protein_coding	NAGA	0.545778401	0.032553934	0.264011226	423.267526	277.3449395	351.8877218	612.608067	413.8853942	508.2541305	Up
ENSG00000170412.18	protein_coding	GPRC5C	0.551771554	0.032620801	0.26441701	279.8869739	244.8827822	419.2004873	453.8453295	484.0924623	442.664113	Up
ENSG00000178567.8	protein_coding	EPM2AIP1	-0.47726201	0.032701888	0.264937572	480.5464425	438.5451944	529.4528461	392.5915475	360.9874036	285.4886731	NotSig
ENSG00000104723.21	protein_coding	TUSC3	1.052314783	0.032725995	0.264996218	35.89388491	40.76476228	125.6191185	168.1836366	134.34387	114.3058468	Up
ENSG00000100926.15	protein_coding	TM9SF1	0.471139208	0.032781949	0.265293514	857.5595132	549.3084271	712.8176555	966.8135515	901.7195747	1070.336519	NotSig
ENSG00000188611.17	protein_coding	ASAH2	-1.636476374	0.032812777	0.265293514	55.64208842	22.64650815	59.03520459	5.48554666	10.40196976	36.49859044	Down
ENSG00000068745.15	protein_coding	IP6K2	-0.38953726	0.032844693	0.265293514	1174.921591	1318.051014	1425.488925	1069.90043	884.0168548	1036.232471	NotSig
ENSG00000119681.12	protein_coding	LTBP2	2.370692427	0.032845448	0.265293514	38.72174929	99.06549379	62.93575231	827.2511636	44.72004283	165.2206223	Up
ENSG00000166266.14	protein_coding	CUL5	-0.407749849	0.03284715	0.265293514	655.9259138	621.9160683	672.5368315	447.0324562	546.1475781	477.7379033	NotSig
ENSG00000185043.13	protein_coding	CIB1	0.410376121	0.03287612	0.26539104	864.6188826	1097.484059	808.5427947	1286.71862	1197.343592	1197.928671	NotSig
ENSG00000029725.17	protein_coding	RABEP1	-0.582570112	0.032905507	0.265491836	572.9643536	669.3204984	684.2761481	386.537988	304.2201722	598.5978218	Down
ENSG00000272391.6	protein_coding	POM121C	-0.426105508	0.032979367	0.265889156	1200.767736	1143.872803	907.9584972	894.9769407	720.8369429	803.9578166	NotSig
ENSG00000159899.16	protein_coding	NPR2	-0.75582967	0.033011104	0.265889156	112.9090385	225.1845751	252.0285305	124.7377731	106.9752058	116.8425548	Down
ENSG00000213699.9	protein_coding	SLC35F6	0.526474304	0.033015757	0.265889156	512.359597	490.3759867	354.3176324	766.5542093	509.9774667	677.3661901	Up
ENSG00000080503.25	protein_coding	SMARCA2	0.741525747	0.033022455	0.265889156	209.7450025	118.4040159	211.5818853	211.6923663	268.3069509	425.478138	Up
ENSG00000163686.15	protein_coding	ABHD6	0.559604974	0.033105844	0.266338378	142.3056629	149.1339406	146.4467293	249.8068859	212.3567568	182.421785	Up
ENSG00000129038.16	protein_coding	LOXL1	1.763831773	0.033112156	0.266338378	126.1581038	214.0411848	218.1921614	1292.36755	160.6701991	442.4801337	Up
ENSG00000067365.15	protein_coding	METTL22	-0.826266778	0.033160067	0.266587251	92.76935012	147.8718737	156.0949913	94.71670585	48.80137406	78.0562577	Down
ENSG00000186272.13	protein_coding	ZNF17	-1.202216751	0.033235535	0.2670072	48.79711456	102.9580533	68.60779562	43.22070256	40.34199028	11.8207869	Down
ENSG00000139433.11	protein_coding	GLTP	-0.417061444	0.033246297	0.2670072	606.4373622	670.0056859	774.2693267	534.8973981	486.4801367	513.5099772	NotSig
ENSG00000171517.6	protein_coding	LPAR3	-0.63111663	0.033271574	0.267073659	273.9773583	361.7807232	218.317692	145.0104198	220.8590801	186.667622	Down
ENSG00000204351.13	protein_coding	SKIC2	0.678417029	0.033389733	0.267651208	148.7188633	227.3395968	314.0590733	283.9104891	428.998861	387.7930641	Up
ENSG00000142534.7	protein_coding	RPS11	-0.460420462	0.03339638	0.267651208	16634.68633	21565.53517	23870.60046	13300.81218	18748.41273	13063.36376	NotSig
ENSG00000176871.9	protein_coding	WSB2	-0.599759721	0.033406838	0.267651208	1138.693972	2112.210105	995.0283909	898.0239373	1003.188541	900.8142662	Down
ENSG00000183421.12	protein_coding	RIPK4	0.621271714	0.033411676	0.267651208	248.3160888	264.9909364	231.4504627	519.3083504	367.9913886	256.2145291	Up
ENSG00000088448.14	protein_coding	ANKRD10	0.432246507	0.033515625	0.268347072	2106.047697	2300.16653	2381.656484	3844.488007	2622.598625	2689.578095	NotSig
ENSG00000169131.13	protein_coding	ZNF354A	-0.531342282	0.033572414	0.268488726	331.5301386	470.8767874	518.9747295	309.8534767	333.4794183	270.6314015	Down
ENSG00000196422.11	protein_coding	PPP1R26	0.57536895	0.03358087	0.268488726	398.7734107	322.9938798	225.2737599	451.9272253	553.726285	407.8751942	Up
ENSG00000110047.18	protein_coding	EHD1	0.517874197	0.033584591	0.268488726	791.656287	693.7759187	562.5582678	1248.246503	771.1295828	911.2041111	Up
ENSG00000197694.19	protein_coding	SPTAN1	0.428923069	0.033634918	0.268659049	1200.541375	1149.73008	1354.729156	1931.544563	1327.656818	1724.411896	NotSig
ENSG00000224397.10	lncRNA	PELATON	2.32863579	0.033640101	0.268659049	8.966024544	3.063162349	0	29.63712485	10.97859824	20.36457381	Up
ENSG00000108375.13	protein_coding	RNF43	-2.217426317	0.033702441	0.269020144	685.247359	431.0723364	649.2588343	44.56225778	311.8456413	23.67981758	Down
ENSG00000065618.21	protein_coding	COL17A1	1.2504615	0.03376592	0.269304066	51.43661007	98.02684968	23.7636086	214.7504131	148.3365829	49.08383687	Up
ENSG00000293514.2	lncRNA	CUTALP	-0.601296378	0.033772297	0.269304066	240.0551672	201.1607565	196.8301469	147.7524588	164.3181356	108.4533534	Down
ENSG00000113356.13	protein_coding	POLR3G	-0.569653325	0.033791631	0.269321527	800.5552878	1124.809315	791.2160414	434.4370383	599.4967178	798.3597924	Down
ENSG00000141562.19	protein_coding	NARF	-0.415365145	0.03386268	0.269750931	968.500875	1085.517172	1066.702055	651.8567795	890.8229843	800.3145635	NotSig
ENSG00000198203.10	protein_coding	SULT1C2	-1.373052378	0.033930813	0.270156684	49.93042111	24.16934014	67.60311403	12.98812052	31.65788343	11.83666404	Down
ENSG00000135823.14	protein_coding	STX6	-0.378881059	0.033978239	0.270397245	703.4676065	754.7556806	681.1291454	540.9638684	570.6569232	533.6925394	NotSig
ENSG00000140455.17	protein_coding	USP3	-0.507079697	0.034036666	0.270725055	864.4731613	1092.788088	1081.408162	571.6253467	932.3722435	637.6523542	Down
ENSG00000169064.13	protein_coding	ZBBX	-2.47890938	0.034102083	0.271108107	12.72229576	13.11821578	20.92885132	0.310546908	4.598029199	4.90825174	Down
ENSG00000127948.17	protein_coding	POR	0.686952142	0.034161057	0.271439577	912.0315222	577.8269939	1054.421294	2051.337137	891.3777531	1147.253054	Up
ENSG00000166016.6	protein_coding	ABTB2	0.602908272	0.034203405	0.271638671	155.0580019	138.0143419	157.8268555	282.7198909	226.9391142	173.5216599	Up
ENSG00000161558.11	protein_coding	TMEM143	0.79640569	0.034315419	0.272099049	77.81688861	65.47520549	47.44224982	119.9645832	82.84015668	129.2315953	Up
ENSG00000198740.9	protein_coding	ZNF652	0.635647912	0.034327835	0.272099049	311.1262124	234.6171943	452.290075	500.76592	652.0275304	397.0813996	Up
ENSG00000171564.12	protein_coding	FGB	1.708546103	0.034336207	0.272099049	928.3258598	364.3519751	1134.481923	681.9534016	3513.662941	3737.680462	Up
ENSG00000204267.19	protein_coding	TAP2	0.574877726	0.034347127	0.272099049	1038.193099	756.6330819	1044.998071	1954.895913	989.5623357	1282.277445	Up
ENSG00000166165.14	protein_coding	CKB	0.456931068	0.034357203	0.272099049	2626.938354	4300.381881	3578.105728	5136.990345	4241.780888	5037.577474	NotSig
ENSG00000086289.13	protein_coding	EPDR1	0.617517267	0.034365301	0.272099049	194.976717	151.3549217	117.0458533	257.939712	201.0735978	251.3501052	Up
ENSG00000113658.18	protein_coding	SMAD5	-0.412571079	0.03438374	0.272107895	1247.442354	1388.696454	1137.662851	878.903252	1107.335785	848.4836114	NotSig
ENSG00000166986.15	protein_coding	MARS1	-0.451472625	0.034402823	0.272121829	1166.82556	1296.145528	1674.714336	980.007264	1162.413565	884.3766667	NotSig
ENSG00000138185.20	protein_coding	ENTPD1	-0.633137829	0.034440912	0.272286005	155.067279	152.7821101	215.0092161	98.37295768	115.5549426	123.0319343	Down
ENSG00000100813.15	protein_coding	ACIN1	-0.336382604	0.034559484	0.273084886	1884.153053	1795.010526	1933.323727	1479.625608	1578.74111	1387.039231	NotSig
ENSG00000166546.15	protein_coding	BEAN1	1.64878455	0.034613033	0.273084886	17.2174693	3.47380744	17.94420949	52.23452375	15.67087994	53.37318901	Up
ENSG00000109758.9	protein_coding	HGFAC	1.21416184	0.034616827	0.273084886	52.36237435	18.09044244	86.2702203	55.60519262	134.7031565	173.8066418	Up
ENSG00000298094.1	lncRNA	ENSG00000298094	-0.991391391	0.034622201	0.273084886	45.61022756	52.07474775	53.55505553	24.11504631	25.4894901	26.56975409	Down
ENSG00000083544.16	protein_coding	TDRD3	-0.553937288	0.034628881	0.273084886	263.7730659	228.482325	225.0519976	132.9314853	178.1330295	179.1046756	Down
ENSG00000138829.14	protein_coding	FBN2	2.7446012	0.034687745	0.273411838	3.134809609	5.134759713	0	8.652935738	26.22252853	8.639027514	Up
ENSG00000180398.13	protein_coding	MCFD2	0.532609694	0.034717488	0.273509038	1094.413397	840.1510811	1327.83623	1449.759648	1237.970587	2034.479729	Up
ENSG00000233426.3	processed_pseudogene	EIF3FP3	0.767769687	0.034778984	0.273784691	265.9718012	208.0716799	568.3113811	430.3798203	634.5364422	709.716469	Up
ENSG00000065183.16	protein_coding	WDR3	-0.572830283	0.034800961	0.273784691	1439.136527	1907.988444	913.7760246	885.6958695	869.3540002	1109.034563	Down
ENSG00000121067.19	protein_coding	SPOP	0.530321551	0.034813225	0.273784691	727.8280706	808.1275842	1086.526636	947.6794693	1252.858941	1590.84759	Up
ENSG00000154864.14	protein_coding	PIEZO2	1.780945872	0.034822192	0.273784691	7.706661505	6.539758537	6.917722725	24.61732993	7.664277304	42.29278746	Up
[truncated: 4,667 more rows]
