# Supplementary material for: Methyltransferase MGMT upregulation drives metastasis by activating epithelial-mesenchymal transition in KRAS mutant colon cancer
Source: Cell Death Dis. 2026 May 16;17(1):628. doi: 10.1038/s41419-026-08858-z (PMC13346676; doi:10.1038/s41419-026-08858-z)
Supplement: Supplementary file 7 — Dataset 4 [file 41419_2026_8858_MOESM7_ESM.csv]

Supplementary Data 4. Common 205 DEGs upregulated in HCT116 liver metastatic tumor compared with HKE3 liver metastatic and HCT116 colon primary tumor
gene_name	Group	n
AADAT	HCT116 L_vs_C_Up;HEK3-L_vs_HCT116-L_Down	2
AARSD1	HCT116 L_vs_C_Up;HEK3-L_vs_HCT116-L_Down	2
ABCA11P	HCT116 L_vs_C_Up;HEK3-L_vs_HCT116-L_Down	2
ABCC2	HCT116 L_vs_C_Up;HEK3-L_vs_HCT116-L_Down	2
ABCC4	HCT116 L_vs_C_Up;HEK3-L_vs_HCT116-L_Down	2
ACADM	HCT116 L_vs_C_Up;HEK3-L_vs_HCT116-L_Down	2
ADAT2	HCT116 L_vs_C_Up;HEK3-L_vs_HCT116-L_Down	2
AGAP6	HCT116 L_vs_C_Up;HEK3-L_vs_HCT116-L_Down	2
ALG14	HCT116 L_vs_C_Up;HEK3-L_vs_HCT116-L_Down	2
AMN	HCT116 L_vs_C_Up;HEK3-L_vs_HCT116-L_Down	2
ARL14EPL	HCT116 L_vs_C_Up;HEK3-L_vs_HCT116-L_Down	2
ASAH2	HCT116 L_vs_C_Up;HEK3-L_vs_HCT116-L_Down	2
ASMTL	HCT116 L_vs_C_Up;HEK3-L_vs_HCT116-L_Down	2
ATG12	HCT116 L_vs_C_Up;HEK3-L_vs_HCT116-L_Down	2
ATP5PO	HCT116 L_vs_C_Up;HEK3-L_vs_HCT116-L_Down	2
BEND6	HCT116 L_vs_C_Up;HEK3-L_vs_HCT116-L_Down	2
C7orf50	HCT116 L_vs_C_Up;HEK3-L_vs_HCT116-L_Down	2
CAMLG	HCT116 L_vs_C_Up;HEK3-L_vs_HCT116-L_Down	2
CASC19	HCT116 L_vs_C_Up;HEK3-L_vs_HCT116-L_Down	2
CCDC57	HCT116 L_vs_C_Up;HEK3-L_vs_HCT116-L_Down	2
CCNB1IP1	HCT116 L_vs_C_Up;HEK3-L_vs_HCT116-L_Down	2
CDKN2A	HCT116 L_vs_C_Up;HEK3-L_vs_HCT116-L_Down	2
CEP68	HCT116 L_vs_C_Up;HEK3-L_vs_HCT116-L_Down	2
CEP70	HCT116 L_vs_C_Up;HEK3-L_vs_HCT116-L_Down	2
CHASERR	HCT116 L_vs_C_Up;HEK3-L_vs_HCT116-L_Down	2
CHD1L	HCT116 L_vs_C_Up;HEK3-L_vs_HCT116-L_Down	2
COL24A1	HCT116 L_vs_C_Up;HEK3-L_vs_HCT116-L_Down	2
CROCC	HCT116 L_vs_C_Up;HEK3-L_vs_HCT116-L_Down	2
CWC27	HCT116 L_vs_C_Up;HEK3-L_vs_HCT116-L_Down	2
DANCR	HCT116 L_vs_C_Up;HEK3-L_vs_HCT116-L_Down	2
DCAF13	HCT116 L_vs_C_Up;HEK3-L_vs_HCT116-L_Down	2
DCUN1D2	HCT116 L_vs_C_Up;HEK3-L_vs_HCT116-L_Down	2
DDX60L	HCT116 L_vs_C_Up;HEK3-L_vs_HCT116-L_Down	2
DECR1	HCT116 L_vs_C_Up;HEK3-L_vs_HCT116-L_Down	2
DEPDC1B	HCT116 L_vs_C_Up;HEK3-L_vs_HCT116-L_Down	2
DIMT1	HCT116 L_vs_C_Up;HEK3-L_vs_HCT116-L_Down	2
DNAAF3	HCT116 L_vs_C_Up;HEK3-L_vs_HCT116-L_Down	2
DNAJC12	HCT116 L_vs_C_Up;HEK3-L_vs_HCT116-L_Down	2
DPP4	HCT116 L_vs_C_Up;HEK3-L_vs_HCT116-L_Down	2
DUXAP8	HCT116 L_vs_C_Up;HEK3-L_vs_HCT116-L_Down	2
EBPL	HCT116 L_vs_C_Up;HEK3-L_vs_HCT116-L_Down	2
EDRF1	HCT116 L_vs_C_Up;HEK3-L_vs_HCT116-L_Down	2
EEF1B2	HCT116 L_vs_C_Up;HEK3-L_vs_HCT116-L_Down	2
ENSG00000225339	HCT116 L_vs_C_Up;HEK3-L_vs_HCT116-L_Down	2
ENSG00000240291	HCT116 L_vs_C_Up;HEK3-L_vs_HCT116-L_Down	2
ENSG00000251361	HCT116 L_vs_C_Up;HEK3-L_vs_HCT116-L_Down	2
ENSG00000259994	HCT116 L_vs_C_Up;HEK3-L_vs_HCT116-L_Down	2
ENSG00000260917	HCT116 L_vs_C_Up;HEK3-L_vs_HCT116-L_Down	2
ENSG00000261884	HCT116 L_vs_C_Up;HEK3-L_vs_HCT116-L_Down	2
ENSG00000277701	HCT116 L_vs_C_Up;HEK3-L_vs_HCT116-L_Down	2
ENSG00000283103	HCT116 L_vs_C_Up;HEK3-L_vs_HCT116-L_Down	2
ENSG00000285725	HCT116 L_vs_C_Up;HEK3-L_vs_HCT116-L_Down	2
ENSG00000286587	HCT116 L_vs_C_Up;HEK3-L_vs_HCT116-L_Down	2
ENSG00000288066	HCT116 L_vs_C_Up;HEK3-L_vs_HCT116-L_Down	2
ENSG00000289850	HCT116 L_vs_C_Up;HEK3-L_vs_HCT116-L_Down	2
ENSG00000293320	HCT116 L_vs_C_Up;HEK3-L_vs_HCT116-L_Down	2
ENSG00000297471	HCT116 L_vs_C_Up;HEK3-L_vs_HCT116-L_Down	2
ENSG00000310064	HCT116 L_vs_C_Up;HEK3-L_vs_HCT116-L_Down	2
EPB41L4A-AS1	HCT116 L_vs_C_Up;HEK3-L_vs_HCT116-L_Down	2
EPHX2	HCT116 L_vs_C_Up;HEK3-L_vs_HCT116-L_Down	2
FAM216A	HCT116 L_vs_C_Up;HEK3-L_vs_HCT116-L_Down	2
FBL	HCT116 L_vs_C_Up;HEK3-L_vs_HCT116-L_Down	2
FKBP5	HCT116 L_vs_C_Up;HEK3-L_vs_HCT116-L_Down	2
FSTL4	HCT116 L_vs_C_Up;HEK3-L_vs_HCT116-L_Down	2
FZD3	HCT116 L_vs_C_Up;HEK3-L_vs_HCT116-L_Down	2
GABPB1-AS1	HCT116 L_vs_C_Up;HEK3-L_vs_HCT116-L_Down	2
GARIN5A	HCT116 L_vs_C_Up;HEK3-L_vs_HCT116-L_Down	2
GART	HCT116 L_vs_C_Up;HEK3-L_vs_HCT116-L_Down	2
GCFC2	HCT116 L_vs_C_Up;HEK3-L_vs_HCT116-L_Down	2
GDAP1	HCT116 L_vs_C_Up;HEK3-L_vs_HCT116-L_Down	2
GEMIN5	HCT116 L_vs_C_Up;HEK3-L_vs_HCT116-L_Down	2
GNAI1	HCT116 L_vs_C_Up;HEK3-L_vs_HCT116-L_Down	2
GOLGA8B	HCT116 L_vs_C_Up;HEK3-L_vs_HCT116-L_Down	2
GPM6A	HCT116 L_vs_C_Up;HEK3-L_vs_HCT116-L_Down	2
HSPA14	HCT116 L_vs_C_Up;HEK3-L_vs_HCT116-L_Down	2
ITPRID2	HCT116 L_vs_C_Up;HEK3-L_vs_HCT116-L_Down	2
ITPRIPL1	HCT116 L_vs_C_Up;HEK3-L_vs_HCT116-L_Down	2
KIAA1586	HCT116 L_vs_C_Up;HEK3-L_vs_HCT116-L_Down	2
KISS1R	HCT116 L_vs_C_Up;HEK3-L_vs_HCT116-L_Down	2
KITLG	HCT116 L_vs_C_Up;HEK3-L_vs_HCT116-L_Down	2
KSR2	HCT116 L_vs_C_Up;HEK3-L_vs_HCT116-L_Down	2
LDHB	HCT116 L_vs_C_Up;HEK3-L_vs_HCT116-L_Down	2
LINC01405	HCT116 L_vs_C_Up;HEK3-L_vs_HCT116-L_Down	2
LINC02964	HCT116 L_vs_C_Up;HEK3-L_vs_HCT116-L_Down	2
LINC02985	HCT116 L_vs_C_Up;HEK3-L_vs_HCT116-L_Down	2
LONRF2	HCT116 L_vs_C_Up;HEK3-L_vs_HCT116-L_Down	2
LYRM4	HCT116 L_vs_C_Up;HEK3-L_vs_HCT116-L_Down	2
LYRM7	HCT116 L_vs_C_Up;HEK3-L_vs_HCT116-L_Down	2
MACROH2A2	HCT116 L_vs_C_Up;HEK3-L_vs_HCT116-L_Down	2
MAP6D1	HCT116 L_vs_C_Up;HEK3-L_vs_HCT116-L_Down	2
MAP7D3	HCT116 L_vs_C_Up;HEK3-L_vs_HCT116-L_Down	2
MAPK15	HCT116 L_vs_C_Up;HEK3-L_vs_HCT116-L_Down	2
MGMT	HCT116 L_vs_C_Up;HEK3-L_vs_HCT116-L_Down	2
MKX	HCT116 L_vs_C_Up;HEK3-L_vs_HCT116-L_Down	2
MLXP1	HCT116 L_vs_C_Up;HEK3-L_vs_HCT116-L_Down	2
MOSPD1	HCT116 L_vs_C_Up;HEK3-L_vs_HCT116-L_Down	2
MPP7	HCT116 L_vs_C_Up;HEK3-L_vs_HCT116-L_Down	2
MSH3	HCT116 L_vs_C_Up;HEK3-L_vs_HCT116-L_Down	2
MSX2	HCT116 L_vs_C_Up;HEK3-L_vs_HCT116-L_Down	2
MYH15	HCT116 L_vs_C_Up;HEK3-L_vs_HCT116-L_Down	2
NKD1	HCT116 L_vs_C_Up;HEK3-L_vs_HCT116-L_Down	2
NOL8	HCT116 L_vs_C_Up;HEK3-L_vs_HCT116-L_Down	2
NOP56	HCT116 L_vs_C_Up;HEK3-L_vs_HCT116-L_Down	2
NPAT	HCT116 L_vs_C_Up;HEK3-L_vs_HCT116-L_Down	2
NR2F1-AS1	HCT116 L_vs_C_Up;HEK3-L_vs_HCT116-L_Down	2
NSMCE2	HCT116 L_vs_C_Up;HEK3-L_vs_HCT116-L_Down	2
NSUN5P2	HCT116 L_vs_C_Up;HEK3-L_vs_HCT116-L_Down	2
ODAD2	HCT116 L_vs_C_Up;HEK3-L_vs_HCT116-L_Down	2
ODC1	HCT116 L_vs_C_Up;HEK3-L_vs_HCT116-L_Down	2
OLFM2	HCT116 L_vs_C_Up;HEK3-L_vs_HCT116-L_Down	2
OVGP1	HCT116 L_vs_C_Up;HEK3-L_vs_HCT116-L_Down	2
PABIR2	HCT116 L_vs_C_Up;HEK3-L_vs_HCT116-L_Down	2
PACRGL	HCT116 L_vs_C_Up;HEK3-L_vs_HCT116-L_Down	2
PCCA	HCT116 L_vs_C_Up;HEK3-L_vs_HCT116-L_Down	2
PCCA-DT	HCT116 L_vs_C_Up;HEK3-L_vs_HCT116-L_Down	2
PCGF6	HCT116 L_vs_C_Up;HEK3-L_vs_HCT116-L_Down	2
PDP1	HCT116 L_vs_C_Up;HEK3-L_vs_HCT116-L_Down	2
PEBP1	HCT116 L_vs_C_Up;HEK3-L_vs_HCT116-L_Down	2
PFAS	HCT116 L_vs_C_Up;HEK3-L_vs_HCT116-L_Down	2
PHGDH	HCT116 L_vs_C_Up;HEK3-L_vs_HCT116-L_Down	2
PLEKHG4	HCT116 L_vs_C_Up;HEK3-L_vs_HCT116-L_Down	2
POLR1E	HCT116 L_vs_C_Up;HEK3-L_vs_HCT116-L_Down	2
POLR1H	HCT116 L_vs_C_Up;HEK3-L_vs_HCT116-L_Down	2
POLR3G	HCT116 L_vs_C_Up;HEK3-L_vs_HCT116-L_Down	2
PPA2	HCT116 L_vs_C_Up;HEK3-L_vs_HCT116-L_Down	2
PPAT	HCT116 L_vs_C_Up;HEK3-L_vs_HCT116-L_Down	2
PPIP5K2	HCT116 L_vs_C_Up;HEK3-L_vs_HCT116-L_Down	2
PRKACB	HCT116 L_vs_C_Up;HEK3-L_vs_HCT116-L_Down	2
PRKACB-DT	HCT116 L_vs_C_Up;HEK3-L_vs_HCT116-L_Down	2
PRMT9	HCT116 L_vs_C_Up;HEK3-L_vs_HCT116-L_Down	2
PROCR	HCT116 L_vs_C_Up;HEK3-L_vs_HCT116-L_Down	2
PRORP	HCT116 L_vs_C_Up;HEK3-L_vs_HCT116-L_Down	2
PRR3	HCT116 L_vs_C_Up;HEK3-L_vs_HCT116-L_Down	2
PSMG1	HCT116 L_vs_C_Up;HEK3-L_vs_HCT116-L_Down	2
PVT1	HCT116 L_vs_C_Up;HEK3-L_vs_HCT116-L_Down	2
RAB11FIP4	HCT116 L_vs_C_Up;HEK3-L_vs_HCT116-L_Down	2
RAB26	HCT116 L_vs_C_Up;HEK3-L_vs_HCT116-L_Down	2
RAB40A	HCT116 L_vs_C_Up;HEK3-L_vs_HCT116-L_Down	2
REEP2	HCT116 L_vs_C_Up;HEK3-L_vs_HCT116-L_Down	2
RIOX1	HCT116 L_vs_C_Up;HEK3-L_vs_HCT116-L_Down	2
RPL26	HCT116 L_vs_C_Up;HEK3-L_vs_HCT116-L_Down	2
RPL30	HCT116 L_vs_C_Up;HEK3-L_vs_HCT116-L_Down	2
RPL5	HCT116 L_vs_C_Up;HEK3-L_vs_HCT116-L_Down	2
RPL6	HCT116 L_vs_C_Up;HEK3-L_vs_HCT116-L_Down	2
RPL7	HCT116 L_vs_C_Up;HEK3-L_vs_HCT116-L_Down	2
RPL9	HCT116 L_vs_C_Up;HEK3-L_vs_HCT116-L_Down	2
RPLP1	HCT116 L_vs_C_Up;HEK3-L_vs_HCT116-L_Down	2
RPS10	HCT116 L_vs_C_Up;HEK3-L_vs_HCT116-L_Down	2
RPS12	HCT116 L_vs_C_Up;HEK3-L_vs_HCT116-L_Down	2
RPS18	HCT116 L_vs_C_Up;HEK3-L_vs_HCT116-L_Down	2
RPS25	HCT116 L_vs_C_Up;HEK3-L_vs_HCT116-L_Down	2
RPS3A	HCT116 L_vs_C_Up;HEK3-L_vs_HCT116-L_Down	2
RPS5	HCT116 L_vs_C_Up;HEK3-L_vs_HCT116-L_Down	2
RPS6	HCT116 L_vs_C_Up;HEK3-L_vs_HCT116-L_Down	2
RPS7	HCT116 L_vs_C_Up;HEK3-L_vs_HCT116-L_Down	2
RSL24D1	HCT116 L_vs_C_Up;HEK3-L_vs_HCT116-L_Down	2
S100A3	HCT116 L_vs_C_Up;HEK3-L_vs_HCT116-L_Down	2
SAMD13	HCT116 L_vs_C_Up;HEK3-L_vs_HCT116-L_Down	2
SCART1	HCT116 L_vs_C_Up;HEK3-L_vs_HCT116-L_Down	2
SCG2	HCT116 L_vs_C_Up;HEK3-L_vs_HCT116-L_Down	2
SDR39U1	HCT116 L_vs_C_Up;HEK3-L_vs_HCT116-L_Down	2
SLC18B1	HCT116 L_vs_C_Up;HEK3-L_vs_HCT116-L_Down	2
SLC28A2-AS1	HCT116 L_vs_C_Up;HEK3-L_vs_HCT116-L_Down	2
SLC38A4-AS1	HCT116 L_vs_C_Up;HEK3-L_vs_HCT116-L_Down	2
SLC39A10	HCT116 L_vs_C_Up;HEK3-L_vs_HCT116-L_Down	2
SLC9A5	HCT116 L_vs_C_Up;HEK3-L_vs_HCT116-L_Down	2
SMIM10	HCT116 L_vs_C_Up;HEK3-L_vs_HCT116-L_Down	2
SNHG1	HCT116 L_vs_C_Up;HEK3-L_vs_HCT116-L_Down	2
SNHG15	HCT116 L_vs_C_Up;HEK3-L_vs_HCT116-L_Down	2
SNHG29	HCT116 L_vs_C_Up;HEK3-L_vs_HCT116-L_Down	2
SYCP2L	HCT116 L_vs_C_Up;HEK3-L_vs_HCT116-L_Down	2
TARS1	HCT116 L_vs_C_Up;HEK3-L_vs_HCT116-L_Down	2
TCF7L2	HCT116 L_vs_C_Up;HEK3-L_vs_HCT116-L_Down	2
THUMPD2	HCT116 L_vs_C_Up;HEK3-L_vs_HCT116-L_Down	2
TMEM237	HCT116 L_vs_C_Up;HEK3-L_vs_HCT116-L_Down	2
TMSB15A	HCT116 L_vs_C_Up;HEK3-L_vs_HCT116-L_Down	2
TNFRSF13C	HCT116 L_vs_C_Up;HEK3-L_vs_HCT116-L_Down	2
TNNC1	HCT116 L_vs_C_Up;HEK3-L_vs_HCT116-L_Down	2
TP53	HCT116 L_vs_C_Up;HEK3-L_vs_HCT116-L_Down	2
TRIB1	HCT116 L_vs_C_Up;HEK3-L_vs_HCT116-L_Down	2
TRIT1	HCT116 L_vs_C_Up;HEK3-L_vs_HCT116-L_Down	2
TRMT11	HCT116 L_vs_C_Up;HEK3-L_vs_HCT116-L_Down	2
TRMT61B	HCT116 L_vs_C_Up;HEK3-L_vs_HCT116-L_Down	2
TTC27	HCT116 L_vs_C_Up;HEK3-L_vs_HCT116-L_Down	2
TUBGCP2	HCT116 L_vs_C_Up;HEK3-L_vs_HCT116-L_Down	2
UBE3D	HCT116 L_vs_C_Up;HEK3-L_vs_HCT116-L_Down	2
USP28	HCT116 L_vs_C_Up;HEK3-L_vs_HCT116-L_Down	2
UTP15	HCT116 L_vs_C_Up;HEK3-L_vs_HCT116-L_Down	2
UTP18	HCT116 L_vs_C_Up;HEK3-L_vs_HCT116-L_Down	2
VSIG10	HCT116 L_vs_C_Up;HEK3-L_vs_HCT116-L_Down	2
WDR35	HCT116 L_vs_C_Up;HEK3-L_vs_HCT116-L_Down	2
WDR70	HCT116 L_vs_C_Up;HEK3-L_vs_HCT116-L_Down	2
ZIC2	HCT116 L_vs_C_Up;HEK3-L_vs_HCT116-L_Down	2
ZIC5	HCT116 L_vs_C_Up;HEK3-L_vs_HCT116-L_Down	2
ZNF134	HCT116 L_vs_C_Up;HEK3-L_vs_HCT116-L_Down	2
ZNF17	HCT116 L_vs_C_Up;HEK3-L_vs_HCT116-L_Down	2
ZNF266	HCT116 L_vs_C_Up;HEK3-L_vs_HCT116-L_Down	2
ZNF280C	HCT116 L_vs_C_Up;HEK3-L_vs_HCT116-L_Down	2
ZNF354A	HCT116 L_vs_C_Up;HEK3-L_vs_HCT116-L_Down	2
ZNF503-AS1	HCT116 L_vs_C_Up;HEK3-L_vs_HCT116-L_Down	2
ZNF711	HCT116 L_vs_C_Up;HEK3-L_vs_HCT116-L_Down	2
ZNF714	HCT116 L_vs_C_Up;HEK3-L_vs_HCT116-L_Down	2
ZNG1E	HCT116 L_vs_C_Up;HEK3-L_vs_HCT116-L_Down	2
ZNG1F	HCT116 L_vs_C_Up;HEK3-L_vs_HCT116-L_Down	2
ZP3	HCT116 L_vs_C_Up;HEK3-L_vs_HCT116-L_Down	2
