# Supplementary material for: Methyltransferase MGMT upregulation drives metastasis by activating epithelial-mesenchymal transition in KRAS mutant colon cancer
Source: Cell Death Dis. 2026 May 16;17(1):628. doi: 10.1038/s41419-026-08858-z (PMC13346676; doi:10.1038/s41419-026-08858-z)
Supplement: Supplementary file 8 — Dataset 5 [file 41419_2026_8858_MOESM8_ESM.xlsx]

## Sheet: Pathways_205
Supplementary Data 5. GO andKEGG analysis of shared 205 DEGs
Category	Description	LogP	Enrichment	Z-score	#GeneInGO	#GeneInGOAndHitList	GeneID	Hits
GO Biological Processes	methylation	-4.10197	5.80487	5.67902	222	8	2091|4255|8623|27292|55006|60487|80745|90826	FBL|MGMT|ASMTL|DIMT1|TRMT61B|TRMT11|THUMPD2|PRMT9
KEGG Pathway	Melanogenesis	-3.36894	7.97451	5.54903	101	5	2770|4254|5567|6934|7976	GNAI1|KITLG|PRKACB|TCF7L2|FZD3
KEGG Pathway	RNA polymerase	-2.91266	14.2134	6.09277	34	3	10622|30834|64425	POLR3G|POLR1H|POLR1E
KEGG Pathway	Platinum drug resistance	-2.90665	8.59121	5.20232	75	4	1029|1244|4437|7157	CDKN2A|ABCC2|MSH3|TP53
GO Biological Processes	amino acid metabolic process	-2.78199	4.13039	4.10642	273	7	4953|5095|5198|6897|26227|51166|80755	ODC1|PCCA|PFAS|TARS1|PHGDH|AADAT|AARSD1
GO Biological Processes	cilium organization	-2.57684	3.40021	3.71639	379	8	9696|10257|55130|57539|65062|80321|284001|352909	CROCC|ABCC4|ODAD2|WDR35|TMEM237|CEP70|CCDC57|DNAAF3
GO Biological Processes	microtubule polymerization	-2.55938	10.739	5.16727	45	3	10844|79649|284001	TUBGCP2|MAP7D3|CCDC57
GO Biological Processes	regulation of cholesterol metabolic process	-2.45386	9.86235	4.907	49	3	2053|2770|84310	EPHX2|GNAI1|CHLSN
GO Biological Processes	regulation of ATP-dependent activity	-2.24759	8.33199	4.41743	58	3	4437|7134|7157	MSH3|TNNC1|TP53
GO Biological Processes	regulation of B cell proliferation	-2.05656	7.1067	3.98443	68	3	1029|57181|115650	CDKN2A|SLC39A10|TNFRSF13C
